# Supplementary material for: Global, regional, and national epilepsy of unknown cause incidence and mortality, 1990–2036: cross-national health inequalities and predictive analytics
Source: Front Neurol. 2025 Jun 30;16:1526984. doi: 10.3389/fneur.2025.1526984 (PMC12256229; doi:10.3389/fneur.2025.1526984)
Supplement: Supplementary file 5 [file Table_1.xlsx]

## Sheet: 男d
location	SDI	1990	1991	1992	1993	1994	1995	1996	1997	1998	1999	2000	2001	2002	2003	2004	2005	2006	2007	2008	2009	2010	2011	2012	2013	2014	2015	2016	2017	2018	2019	2020	2021	2022	2023	2024	2025	2026	2027	2028	2029	2030	2031	2032	2033	2034	2035	2036
Andean Latin America	middleSDI	2.9672693024 (2.771920553952,3.162618050848)	2.903029002 (2.757846336344,3.048211667656)	2.8404310811 (2.71569016606,2.96517199614)	2.7851220942 (2.667171067412,2.903073120988)	2.7412897958 (2.62637481548,2.85620477612)	2.7123840189 (2.59988111552,2.82488692228)	2.6946242474 (2.584343781356,2.804904713444)	2.6746041154 (2.56650938726,2.78269884354)	2.6583401329 (2.55206382024,2.76461644556)	2.6431939049 (2.53839047932,2.74799733048)	2.617257644 (2.514072539264,2.720442748736)	2.5812345752 (2.479867887512,2.682601262888)	2.5332653787 (2.433988402244,2.632542355156)	2.4787945043 (2.381631029164,2.575957979436)	2.418089085 (2.323022551928,2.513155618072)	2.3462729775 (2.25357460894,2.43897134606)	2.2597685383 (2.1700872193,2.3494498573)	2.1620763291 (2.075902026928,2.248250631272)	2.0678706308 (1.984971218932,2.150770042668)	1.9730144612 (1.893364352424,2.052664569976)	1.8840411978 (1.807309314404,1.960773081196)	1.8009578931 (1.72665674996,1.87525903624)	1.7318040199 (1.659191679204,1.804416360596)	1.6819123314 (1.610650597108,1.753174065692)	1.6574262819 (1.58759161714,1.72726094666)	1.6540273105 (1.585396071236,1.722658549764)	1.6675515238 (1.598974982452,1.736128065148)	1.6780458126 (1.60916635776,1.74692526744)	1.6824877951 (1.613617014828,1.751358575372)	1.6845107072 (1.614188628268,1.754832786132)	1.6825070003 (1.603540970528,1.761473030072)	1.67869517 (1.57462788612,1.78276245388)	1.6754939757 (1.520931658504,1.830056292896)	1.6712563502 (1.453510229972,1.889002470428)	1.6667427519 (1.374562165608,1.958923338192)	1.6619541077 (1.286489626924,2.037418588476)	1.6568665895 (1.190694203268,2.123038975732)	1.6514569032 (1.088108707944,2.214805098456)	1.6457731489 (0.979483467304,2.312062830496)	1.6398604851 (0.865402583008,2.414318387192)	1.6337147802 (0.74631936766,2.52111019274)	1.6273160245 (0.622618960612,2.632013088388)	1.6206427114 (0.494652445776,2.746632977024)	1.613736454 (0.36277460172,2.86469830628)	1.60663845 (0.227295078916,2.985981821084)	1.5993472531 (0.0884820457239999,3.110212460476)	1.5918479548 (-0.0534143773120002,3.237110286912)
Australasia	highSDI	1.5338433735 (1.392000690728,1.675686056272)	1.5568705983 (1.438523883772,1.675217312828)	1.5815011963 (1.478936013692,1.684066378908)	1.6054613269 (1.512116272608,1.698806381192)	1.6314437185 (1.542472050036,1.720415386964)	1.6536189917 (1.566392660312,1.740845323088)	1.6741026771 (1.587301224124,1.760904130076)	1.6891593858 (1.602471084016,1.775847687584)	1.7010025332 (1.614375167228,1.787629899172)	1.7087987771 (1.622357518028,1.795240036172)	1.7101567304 (1.62419479658,1.79611866422)	1.7046454137 (1.619493899308,1.789796928092)	1.6933317392 (1.609255388296,1.777408090104)	1.6736988143 (1.591059458564,1.756338170036)	1.6493355117 (1.568256886912,1.730414136488)	1.6219985195 (1.542478671932,1.701518367068)	1.5905251659 (1.512607803748,1.668442528052)	1.5571012717 (1.480739843592,1.633462699808)	1.5219923506 (1.447170193596,1.596814507604)	1.4879420247 (1.414560654092,1.561323395308)	1.4543774289 (1.382404371604,1.526350486196)	1.4235127662 (1.35281932744,1.49420620496)	1.3913237716 (1.321963089524,1.460684453676)	1.3582496454 (1.290258210896,1.426241079904)	1.3269786683 (1.260280508632,1.393676827968)	1.2939141679 (1.228550682776,1.359277653024)	1.2603316206 (1.19607569012,1.32458755108)	1.2278230205 (1.163865527264,1.291780513736)	1.1949518678 (1.1295997495,1.2603039861)	1.1632652792 (1.093349406936,1.233181151464)	1.1315176131 (1.052488173604,1.210547052596)	1.1018090006 (1.008187361692,1.195430639508)	1.0714651943 (0.956706529664,1.186223858936)	1.0421806794 (0.9039576133,1.1804037455)	1.0135282535 (0.849407817748,1.177648689252)	0.985507768 (0.793895344424,1.177120191576)	0.958122701 (0.738015445996,1.178229956004)	0.931369155 (0.6821961582,1.1805421518)	0.9052503251 (0.626767760348,1.183732889852)	0.8797756024 (0.571981881116,1.187569323684)	0.8549324942 (0.518018050768,1.191846937632)	0.8307119356 (0.465019589308,1.196404281892)	0.8070993555 (0.41309963218,1.20109907882)	0.7840852149 (0.362356524076,1.205813905724)	0.761665218 (0.312868123184,1.210462312816)	0.7398181351 (0.264687498504,1.214948771696)	0.7185262594 (0.217858085632,1.219194433168)
Caribbean	middleSDI	3.2855825094 (3.098463265872,3.472701752928)	3.2516169993 (3.103104217988,3.400129780612)	3.2231795759 (3.097063192248,3.349295959552)	3.1937711069 (3.078640013844,3.308902199956)	3.1581778808 (3.048033012064,3.268322749536)	3.1125029447 (3.00521540728,3.21979048212)	3.0634159533 (2.958409624208,3.168422282392)	3.0114420846 (2.908702808912,3.114181360288)	2.960680381 (2.86014113828,3.06121962372)	2.9094823001 (2.811113671532,3.007850928668)	2.85787156 (2.761601540476,2.954141579524)	2.8073341771 (2.713038867376,2.901629486824)	2.7615960997 (2.66905130106,2.85414089834)	2.7229758296 (2.63189634656,2.81405531264)	2.6869870993 (2.59723557212,2.77673862648)	2.6495919739 (2.561178249424,2.738005698376)	2.61414853 (2.526969837196,2.701327222804)	2.5837541781 (2.49761001426,2.66989834194)	2.559870352 (2.474554403408,2.645186300592)	2.544698221 (2.459988520792,2.629407921208)	2.5344964749 (2.450293850996,2.618699098804)	2.5321921954 (2.448291742148,2.616092648652)	2.5353486221 (2.451575205464,2.619122038736)	2.5434063092 (2.459552274824,2.627260343576)	2.5545684458 (2.470494172692,2.638642718908)	2.5625638949 (2.478408875084,2.646718914716)	2.5710770123 (2.486848351756,2.655305672844)	2.5799220579 (2.49526727552,2.66457684028)	2.5852306155 (2.498720357764,2.671740873236)	2.5893430291 (2.496742076656,2.681943981544)	2.589836394 (2.482781508384,2.696891279616)	2.590958744 (2.457107983376,2.724809504624)	2.5937158612 (2.414421334964,2.773010387436)	2.5956709926 (2.36403229104,2.82730969416)	2.5977110058 (2.305080059528,2.890341952072)	2.5997628962 (2.238960939244,2.960564853156)	2.6018964192 (2.16667756758,3.03711527082)	2.6041774166 (2.088919230976,3.119435602224)	2.6065813381 (2.006139080328,3.207023595872)	2.6090447332 (1.91861783408,3.29947163232)	2.6115049125 (1.82655312376,3.39645670124)	2.6140278493 (1.730180931108,3.497874767492)	2.6166727481 (1.6296967063,3.6036487899)	2.6194172933 (1.525240778456,3.713593808144)	2.6222090701 (1.416900022724,3.827518117476)	2.6249933739 (1.304739568316,3.945247179484)	2.6278306304 (1.18886876704,4.06679249376)
Central Asia	middleSDI	2.8098727877 (2.665106583432,2.954638991968)	3.0571416772 (2.943921409312,3.170361945088)	3.3025834647 (3.1938757348,3.4112911946)	3.5480125726 (3.435017472844,3.661007672356)	3.7571677151 (3.640414682256,3.873920747944)	3.925957746 (3.806983996896,4.044931495104)	4.0615790096 (3.940976775288,4.182181243912)	4.1586136779 (4.036968340016,4.280259015784)	4.2114168557 (4.089420972012,4.333412739388)	4.2469704309 (4.12471172062,4.36922914118)	4.2699020644 (4.147725954988,4.392078173812)	4.2908856096 (4.168978148764,4.412793070436)	4.2936463099 (4.172267713708,4.415024906092)	4.2742294098 (4.153452292528,4.395006527072)	4.2143507082 (4.094881655532,4.333819760868)	4.1103377619 (3.993571390276,4.227104133524)	3.9549813633 (3.842419324172,4.067543402428)	3.8063700434 (3.69719780722,3.91554227958)	3.6846661104 (3.578169046076,3.791163174724)	3.5924999113 (3.488272420744,3.696727401856)	3.5370558504 (3.434548537576,3.639563163224)	3.5103065489 (3.408997399364,3.611615698436)	3.5119453756 (3.411157209744,3.612733541456)	3.5205630179 (3.420035692372,3.621090343428)	3.5307044339 (3.430384348188,3.631024519612)	3.5246433815 (3.42482272868,3.62446403432)	3.5424410138 (3.442183035392,3.642698992208)	3.5415175883 (3.440855679568,3.642179497032)	3.4878871389 (3.388618705104,3.587155572696)	3.4222606175 (3.32451103298,3.52001020202)	3.3604623803 (3.258469380688,3.462455379912)	3.3068536603 (3.17155843436,3.44214888624)	3.2495246189 (3.016633439708,3.482415798092)	3.195118303 (2.839041886836,3.551194719164)	3.1415739535 (2.641635982828,3.641511924172)	3.0889675302 (2.430412239492,3.747522820908)	3.0373608078 (2.20881092508,3.86591069052)	2.9866201088 (1.979038406876,3.994201810724)	2.936607609 (1.742811172384,4.130404045616)	2.8873235746 (1.501563092564,4.273084056636)	2.8388352794 (1.256487999628,4.421182559172)	2.791199813 (1.008559191056,4.573840434944)	2.7443059635 (0.758548721892,4.730063205108)	2.6980302067 (0.507197056124,4.888863357276)	2.6523724973 (0.255190901876,5.049554092724)	2.6074017836 (0.00312457976400005,5.211678987436)	2.5631783344 (-0.248510236592,5.374866905392)
Central Europe	high-middleSDI	2.0901123128 (2.005437677972,2.174786947628)	2.0920025242 (2.027799427676,2.156205620724)	2.0946048818 (2.037214423052,2.151995340548)	2.102253982 (2.046057964696,2.158449999304)	2.1171901421 (2.061032069024,2.173348215176)	2.1434963885 (2.08720635862,2.19978641838)	2.1694179862 (2.112933406132,2.225902566268)	2.1966866827 (2.13981235232,2.25356101308)	2.2144097119 (2.15744108886,2.27137833494)	2.2222536406 (2.165437619436,2.279069661764)	2.2260911506 (2.169229895184,2.282952406016)	2.243850769 (2.186618538308,2.301082999692)	2.2675420205 (2.21002022372,2.32506381728)	2.2933034295 (2.235565316144,2.351041542856)	2.3191501102 (2.261105809172,2.377194411228)	2.3483587667 (2.289637017348,2.407080516052)	2.3622825705 (2.3030601709,2.4215049701)	2.36411112 (2.304824173484,2.423398066516)	2.3438578806 (2.285408584576,2.402307176624)	2.3105852284 (2.253198558136,2.367971898664)	2.2774965613 (2.22083552204,2.33415760056)	2.2543534725 (2.19811460646,2.31059233854)	2.2423362752 (2.186288061888,2.298384488512)	2.2254710128 (2.169646878252,2.281295147348)	2.2223783327 (2.1665285541,2.2782281113)	2.2445349824 (2.188314640908,2.300755323892)	2.2762070264 (2.219331554908,2.333082497892)	2.3082059866 (2.250621354964,2.365790618236)	2.3492342706 (2.290798910372,2.407669630828)	2.395505725 (2.335372369928,2.455639080072)	2.4621291094 (2.394696378776,2.529561840024)	2.5148502069 (2.42507106528,2.60462934852)	2.5665361701 (2.4212026797,2.7118696605)	2.6224301799 (2.407159310352,2.837701049448)	2.6787218557 (2.377509546092,2.979934165308)	2.7357635653 (2.33437612668,3.13715100392)	2.793189573 (2.278179205268,3.308199940732)	2.8507351313 (2.209037848416,3.492432414184)	2.90831322 (2.127159700168,3.689466739832)	2.9662150147 (2.032846376652,3.899583652748)	3.0247517425 (1.926234044432,4.123269440568)	3.0835071077 (1.8068873619,4.3601268535)	3.142155084 (1.674485109068,4.609825058932)	3.200541886 (1.52895015986,4.87213361214)	3.2588880505 (1.37033998084,5.14743612016)	3.317427862 (1.19861338086,5.43624234314)	3.3756841912 (1.013419302916,5.737949079484)
Central Latin America	middleSDI	2.7956530578 (2.703180248,2.8881258676)	2.7372675747 (2.666569438996,2.807965710404)	2.6848159218 (2.62371365484,2.74591818876)	2.6333345445 (2.57593550742,2.69073358158)	2.5920070384 (2.536332942832,2.647681133968)	2.5552801717 (2.500910874788,2.609649468612)	2.5178946736 (2.464814489072,2.570974858128)	2.480370019 (2.428547566668,2.532192471332)	2.4448983904 (2.394213732768,2.495583048032)	2.4116391293 (2.361961569648,2.461316688952)	2.3843969258 (2.335545406776,2.433248444824)	2.3600465075 (2.311926478116,2.408166536884)	2.3341266293 (2.286758022756,2.381495235844)	2.321602339 (2.274753034456,2.368451643544)	2.3086596481 (2.262298034676,2.355021261524)	2.2975189701 (2.251554464044,2.343483476156)	2.28524925 (2.239690259124,2.330808240876)	2.269783007 (2.224729409768,2.314836604232)	2.2572411177 (2.212675126328,2.301807109072)	2.2345395341 (2.190619143404,2.278459924796)	2.2170598756 (2.173512721432,2.260607029768)	2.2063301545 (2.163032768228,2.249627540772)	2.2061177873 (2.163116131512,2.249119443088)	2.2180394115 (2.175219230544,2.260859592456)	2.2316327861 (2.1887542875,2.2745112847)	2.2426587737 (2.199638062988,2.285679484412)	2.2464712416 (2.203512257364,2.289430225836)	2.2446363723 (2.201894156616,2.287378587984)	2.246920537 (2.204192067188,2.289649006812)	2.2524111355 (2.208630242708,2.296192028292)	2.25359552 (2.204781678252,2.302409361748)	2.2555650075 (2.19240752864,2.31872248636)	2.2565925863 (2.160869384824,2.352315787776)	2.2578788814 (2.123866113252,2.391891649548)	2.2588605496 (2.079354299656,2.438366799544)	2.2594422902 (2.02865487838,2.49022970202)	2.2595631983 (1.972542267712,2.546584128888)	2.2592621109 (1.911601634464,2.606922587336)	2.2586424163 (1.846358545448,2.670926287152)	2.257601341 (1.77705014722,2.73815253478)	2.2560465073 (1.703860080452,2.808232934148)	2.2539190974 (1.626964913936,2.880873280864)	2.2512547999 (1.546598017364,2.955911582436)	2.2481585147 (1.463053614876,3.033263414524)	2.2445408897 (1.376460265604,3.112621513796)	2.2403217962 (1.286939286708,3.193704305692)	2.2354558806 (1.194628237668,3.276283523532)
Central Sub-Saharan Africa	low-middleSDI	7.3673543887 (7.069561482352,7.665147295048)	7.2833769765 (7.046541134628,7.520212818372)	7.1951089001 (6.99022303626,7.39999476394)	7.1077261627 (6.918136703928,7.297315621472)	7.0208723064 (6.839724044896,7.202020567904)	6.944934413 (6.769816318268,7.120052507732)	6.8764065053 (6.706495630376,7.046317380224)	6.8258648722 (6.66057671,6.9911530344)	6.8074253028 (6.6460827921,6.9687678135)	6.8084972903 (6.650409183788,6.966585396812)	6.8167680517 (6.661261217364,6.972274886036)	6.8257523062 (6.672345716332,6.979158896068)	6.8336248571 (6.682050021296,6.985199692904)	6.8400374854 (6.69016170676,6.98991326404)	6.8362593208 (6.688156813352,6.984361828248)	6.8294631707 (6.683021978852,6.975904362548)	6.823082547 (6.678090912548,6.968074181452)	6.8162603121 (6.672543878932,6.959976745268)	6.814655132 (6.672015899544,6.957294364456)	6.8191450044 (6.6774301003,6.9608599085)	6.8256009481 (6.684713784144,6.966488112056)	6.8320280656 (6.691846498704,6.972209632496)	6.8334415555 (6.693851176936,6.973031934064)	6.8245454591 (6.685489625848,6.963601292352)	6.8008441047 (6.66238205286,6.93930615654)	6.7535911029 (6.616023084676,6.891159121124)	6.6877134296 (6.551324090304,6.824102768896)	6.6129223406 (6.477932817428,6.747911863772)	6.5291850129 (6.395570580256,6.662799445544)	6.4408261118 (6.30636112618,6.57529109742)	6.355918677 (6.210956200684,6.500881153316)	6.2680247271 (6.090079309044,6.445970145156)	6.1799779196 (5.920769305712,6.439186533488)	6.0937535227 (5.741246036824,6.446261008576)	6.0082890902 (5.546236334672,6.470341845728)	5.9234732607 (5.3401319749,6.5068145465)	5.8392303447 (5.125590835516,6.552869853884)	5.75560731 (4.904508979876,6.606705640124)	5.6726663248 (4.678412947256,6.666919702344)	5.5903105485 (4.448320572772,6.732300524228)	5.5084404749 (4.215014806316,6.801866143484)	5.4269914522 (3.97916121604,6.87482168836)	5.3460231836 (3.741446933288,6.950599433912)	5.2656111779 (3.502583252052,7.028639103748)	5.1856976063 (3.26307414676,7.10832106584)	5.1062210366 (3.023339994372,7.189102078828)	5.0271469561 (2.783764444464,7.270529467736)
East Asia	high-middleSDI	2.2002200094 (2.163347255972,2.237092762828)	2.1675044132 (2.133549220124,2.201459606276)	2.1345747099 (2.101794239884,2.167355179916)	2.0823919748 (2.050441684932,2.114342264668)	2.0245201767 (1.993312778772,2.055727574628)	1.9806984245 (1.950017601152,2.011379247848)	1.9089004093 (1.878965850856,1.938834967744)	1.8534499561 (1.824089088284,1.882810823916)	1.8040970699 (1.775246369896,1.832947769904)	1.7507036445 (1.7224038709,1.7790034181)	1.7044309176 (1.676624056168,1.732237779032)	1.6673782156 (1.639994957796,1.694761473404)	1.6192942577 (1.592478248396,1.646110267004)	1.5737761452 (1.547537733196,1.600014557204)	1.512127857 (1.486632230508,1.537623483492)	1.4410365045 (1.416403642372,1.465669366628)	1.3700456298 (1.346258228568,1.393833031032)	1.3205333089 (1.297399296992,1.343667320808)	1.2968606644 (1.274116789512,1.319604539288)	1.291474436 (1.268853554836,1.314095317164)	1.2771211823 (1.254680827524,1.299561537076)	1.2257632443 (1.203975028956,1.247551459644)	1.1890867103 (1.167770424736,1.210402995864)	1.1671883256 (1.146187735276,1.188188915924)	1.1518158862 (1.13105713714,1.17257463526)	1.1391859162 (1.11863123842,1.15974059398)	1.1309154889 (1.110506020856,1.151324956944)	1.1096389892 (1.08951174822,1.12976623018)	1.0841464848 (1.06433500962,1.10395795998)	1.060960839 (1.041391232916,1.080530445084)	1.0369395727 (1.017292124824,1.056587020576)	1.0203459639 (0.999282190036,1.041409737764)	0.9845928394 (0.937286831728,1.031898847072)	0.9622612791 (0.899781333824,1.024741224376)	0.9400439194 (0.859007394824,1.021080443976)	0.9178461061 (0.816050417728,1.019641794472)	0.8956393443 (0.77162233566,1.01965635294)	0.8735726207 (0.726365734664,1.020779506736)	0.8518131587 (0.68082589078,1.02280042662)	0.8303371778 (0.635253264944,1.025421090656)	0.8090452024 (0.589767451932,1.028322952868)	0.7878953793 (0.544504856428,1.031285902172)	0.7670052807 (0.499700713548,1.034309847852)	0.7465226586 (0.455603694908,1.037441622292)	0.7264048314 (0.412290277108,1.040519385692)	0.7065291037 (0.369772821096,1.043285386304)	0.686820552 (0.328093861664,1.045547242336)
Eastern Europe	high-middleSDI	1.3898627414 (1.325181925452,1.454543557348)	1.5219532914 (1.466821220112,1.577085362688)	1.7093030618 (1.65014695626,1.76845916734)	1.9724971195 (1.908106416088,2.036887822912)	2.0885824084 (2.022169143944,2.154995672856)	2.0584479177 (1.993031838328,2.123863997072)	1.9553759955 (1.89214883276,2.01860315824)	1.7976331328 (1.737842192276,1.857424073324)	1.6458086034 (1.589375740676,1.702241466124)	1.5469089196 (1.492814429388,1.601003409812)	1.4751887422 (1.422738482464,1.527639001936)	1.4150797332 (1.364015871428,1.466143594972)	1.3636730713 (1.313801447148,1.413544695452)	1.3220175449 (1.273093597408,1.370941492392)	1.3033303789 (1.25480233122,1.35185842658)	1.2863651783 (1.238137440252,1.334592916348)	1.2429134934 (1.19573474794,1.29009223886)	1.1957002242 (1.149514462956,1.241885985444)	1.1148411636 (1.070528729392,1.159153597808)	0.9935866113 (0.952780146888,1.034393075712)	0.8974410471 (0.859237098324,0.935644995876)	0.8265651373 (0.790313023164,0.862817251436)	0.7956876579 (0.760337040668,0.831038275132)	0.7961983138 (0.760886084148,0.831510543452)	0.8228416784 (0.786753874004,0.858929482796)	0.8532554689 (0.816097085848,0.890413851952)	0.8597020106 (0.822457262696,0.896946758504)	0.8552289306 (0.818091147932,0.892366713268)	0.8317508822 (0.795157341552,0.868344422848)	0.8178060457 (0.781306977444,0.854305113956)	0.8084569931 (0.7720597343,0.8448542519)	0.8014715648 (0.754201716384,0.848741413216)	0.7947274475 (0.68707683184,0.90237806316)	0.7867798604 (0.5955770584,0.9779826624)	0.778588291 (0.488135538788,1.069041043212)	0.770183216 (0.368580802032,1.171785629968)	0.7615710953 (0.239195015816,1.283947174784)	0.7528085499 (0.101647038732,1.403970061068)	0.7438994279 (-0.0427414745320001,1.530540330332)	0.7348435486 (-0.192862689432,1.662549786632)	0.7256674283 (-0.347766719164,1.799101575764)	0.7163788609 (-0.506621328168,1.939379049968)	0.7070313509 (-0.668724779576,2.082787481376)	0.6976352501 (-0.833423972516,2.228694472716)	0.6881916935 (-1.00011673544,2.37650012244)	0.6787196423 (-1.1682782286,2.5257175132)	0.6692227623 (-1.337413403612,2.675858928212)
Eastern Sub-Saharan Africa	lowSDI	13.9721254348 (13.669007801548,14.275243068052)	13.9476313565 (13.705436673924,14.189826039076)	13.9258828347 (13.708267338476,14.143498330924)	13.8948291291 (13.687892165244,14.101766092956)	13.8276495778 (13.628258028296,14.027041127304)	13.7310289902 (13.538462171476,13.923595808924)	13.6141316095 (13.427674152916,13.800589066084)	13.4873665036 (13.30604783656,13.66868517064)	13.3653861565 (13.188258066284,13.542514246716)	13.2455786605 (13.072006482252,13.419150838748)	13.1409568648 (12.970387449476,13.311526280124)	13.0298522995 (12.862136791568,13.197567807432)	12.9400811563 (12.774760348536,13.105401964064)	12.8642317244 (12.701116056384,13.027347392416)	12.8043456454 (12.643182507824,12.965508782976)	12.7495281093 (12.590187802496,12.908868416104)	12.7009862282 (12.543325919912,12.858646536488)	12.6462804834 (12.49034843216,12.80221253464)	12.5898502536 (12.43557265208,12.74412785512)	12.5327389869 (12.380066879984,12.685411093816)	12.4816856088 (12.33052779318,12.63284342442)	12.4373510685 (12.287625797084,12.587076339916)	12.3948970103 (12.246546875668,12.543247144932)	12.3516729087 (12.204636931136,12.498708886264)	12.3048347812 (12.159070304636,12.450599257764)	12.2236667487 (12.079323778404,12.368009718996)	12.1263104782 (11.98329408314,12.26932687326)	12.0320789145 (11.890165560988,12.173992268012)	11.9131444462 (11.772651868464,12.053637023936)	11.781690215 (11.642417654356,11.920962775644)	11.6329359948 (11.488839354756,11.777032634844)	11.479861159 (11.305591614124,11.654130703876)	11.3345232197 (11.045696716728,11.623349722672)	11.1887734027 (10.771028872084,11.606517933316)	11.0458929119 (10.474178109136,11.617607714664)	10.9057122072 (10.162037216624,11.649387197776)	10.7684889116 (9.838703904624,11.698273918576)	10.6344524328 (9.506853829004,11.762051036596)	10.5034530131 (9.168387423032,11.838518603168)	10.3752226137 (8.824520368496,11.925924858904)	10.2495926707 (8.476172214704,12.023013126696)	10.1266615086 (8.124222899464,12.129100117736)	10.0064775054 (7.769393050004,12.243561960796)	9.8886866171 (7.412215694804,12.365157539396)	9.7729416419 (7.05306986224,12.49281342156)	9.659126711 (6.692362366904,12.625891055096)	9.5475194238 (6.330646288352,12.764392559248)
High-income Asia Pacific	highSDI	0.7241785302 (0.68065518572,0.76770187468)	0.7346255715 (0.701907305808,0.767343837192)	0.7453394768 (0.715664715768,0.775014237832)	0.7570962274 (0.727765162952,0.786427291848)	0.7693323812 (0.739814161056,0.798850601344)	0.7765605526 (0.74696203694,0.80615906826)	0.774890861 (0.745659284976,0.804122437024)	0.7682587137 (0.739497597456,0.797019829944)	0.7583790969 (0.730052128496,0.786706065304)	0.7496138615 (0.721634403056,0.777593319944)	0.7397371734 (0.712142614268,0.767331732532)	0.7303435096 (0.703103207532,0.757583811668)	0.7194205028 (0.692561898188,0.746279107412)	0.7074030733 (0.680962950248,0.733843196352)	0.6952916371 (0.669283920232,0.721299353968)	0.6819426025 (0.656431706236,0.707453498764)	0.6703570607 (0.645262425316,0.695451696084)	0.662327579 (0.637561746552,0.687093411448)	0.6596305555 (0.6351088681,0.6841522429)	0.6619141122 (0.6374944379,0.6863337865)	0.6658312983 (0.641426389072,0.690236207528)	0.6721210272 (0.647671556392,0.696570498008)	0.6785362581 (0.654130523712,0.702941992488)	0.6858040297 (0.6613035936,0.7103044658)	0.6999219138 (0.674909474936,0.724934352664)	0.7236706375 (0.69802680208,0.74931447292)	0.760689355 (0.73444150736,0.78693720264)	0.8084849658 (0.781021473436,0.835948458164)	0.8549974372 (0.825784865336,0.884210009064)	0.892246342 (0.861835101952,0.922657582048)	0.912518208 (0.880212275152,0.944824140848)	0.9259094342 (0.882658541088,0.969160327312)	0.9420136823 (0.865440142208,1.018587222392)	0.95674794 (0.834202898808,1.079292981192)	0.9714220601 (0.793027418864,1.149816701336)	0.9859909833 (0.74381266692,1.22816929968)	1.0005313657 (0.68728267708,1.31378005432)	1.0150831329 (0.623714750152,1.406451515648)	1.0296021997 (0.553243473948,1.505960925452)	1.044078592 (0.475960159132,1.612197024868)	1.0584609901 (0.391894450272,1.725027529928)	1.0728227832 (0.301091626444,1.844553939956)	1.0871936784 (0.203551490244,1.970835866556)	1.1015262206 (0.0992880090520001,2.103764432148)	1.1157950299 (-0.011685475468,2.243275535268)	1.129917552 (-0.129360399372,2.389195503372)	1.1439256696 (-0.253738430064,2.541589769264)
High-income North America	highSDI	0.7744033366 (0.738346709532,0.810459963668)	0.7396724808 (0.714153064024,0.765191897576)	0.7094159594 (0.686706047196,0.732125871604)	0.6854052703 (0.663483472332,0.707327068268)	0.6675575547 (0.64619936708,0.68891574232)	0.650908339 (0.630122741468,0.671693936532)	0.636606347 (0.61631406912,0.65689862488)	0.6248758099 (0.604971559492,0.644780060308)	0.6138460526 (0.594292954812,0.633399150388)	0.6054262088 (0.586144942628,0.624707474972)	0.5998093825 (0.580737957848,0.618880807152)	0.5969432063 (0.578021775548,0.615864637052)	0.5964345667 (0.577586267076,0.615282866324)	0.5957056297 (0.576929049024,0.614482210376)	0.59368379 (0.575040066748,0.612327513252)	0.5922387927 (0.573726784388,0.610750801012)	0.5906899024 (0.572329827212,0.609049977588)	0.5900901699 (0.571851252112,0.608329087688)	0.5925051916 (0.574288413384,0.610721969816)	0.6014836378 (0.583145958748,0.619821316852)	0.6155538042 (0.597013879804,0.634093728596)	0.6355737038 (0.6167216447,0.6544257629)	0.6624194197 (0.643132542048,0.681706297352)	0.695205637 (0.675368459556,0.715042814444)	0.7326388947 (0.712155787888,0.753122001512)	0.7715001914 (0.7503326814,0.7926677014)	0.811993969 (0.79005093208,0.83393700592)	0.8512119788 (0.82841941712,0.87400454048)	0.8879501463 (0.86424554664,0.91165474596)	0.9098158586 (0.885748183444,0.933883533756)	0.914378266 (0.889189569628,0.939566962372)	0.9142225796 (0.880208921096,0.948236238104)	0.9175884107 (0.855526038328,0.979650783072)	0.9186667227 (0.820147550452,1.017185894948)	0.919698741 (0.77791495956,1.06148252244)	0.9206822571 (0.73035770856,1.11100680564)	0.9217380789 (0.678221290868,1.165254866932)	0.9229155095 (0.62189607134,1.22393494766)	0.9241313214 (0.56160832294,1.28665431986)	0.9252969478 (0.497528325092,1.353065570508)	0.9264011808 (0.42983455262,1.42296780898)	0.9275602514 (0.358720578908,1.496399923892)	0.9288137985 (0.284301407992,1.573326189008)	0.9300672891 (0.206664149088,1.653470429112)	0.9312264123 (0.125903999384,1.736548825216)	0.9322785969 (0.042131031348,1.822426162452)	0.9333384327 (-0.0445632734239999,1.911240138824)
North Africa and Middle East	middleSDI	2.7905262201 (2.719439112792,2.861613327408)	2.7312797912 (2.676484583936,2.786074998464)	2.6734707255 (2.625364569192,2.721576881808)	2.6206828784 (2.575281847648,2.666083909152)	2.5722498747 (2.528526423628,2.615973325772)	2.5271105665 (2.484839013456,2.569382119544)	2.482675198 (2.441755438532,2.523594957468)	2.4389401086 (2.399246791104,2.478633426096)	2.3946798577 (2.35610077786,2.43325893754)	2.3522172859 (2.314616682944,2.389817888856)	2.3117725698 (2.275030497216,2.348514642384)	2.27445957 (2.238485730588,2.310433409412)	2.2415342904 (2.206278215532,2.276790365268)	2.214244877 (2.179656063748,2.248833690252)	2.1910856034 (2.157054712968,2.225116493832)	2.1639239329 (2.130412508128,2.197435357672)	2.1315883552 (2.098638345968,2.164538364432)	2.0941221353 (2.06183774932,2.12640652128)	2.0490165579 (2.017552508556,2.080480607244)	1.9990079848 (1.968399958988,2.029616010612)	1.9472597134 (1.917425281556,1.977094145244)	1.8999976648 (1.870837704824,1.929157624776)	1.8574214254 (1.828900138284,1.885942712516)	1.8194497155 (1.791516073428,1.847383357572)	1.7839988334 (1.756573956956,1.811423709844)	1.7486186669 (1.721642057548,1.775595276252)	1.711536866 (1.68500140012,1.73807233188)	1.6749340419 (1.648855268956,1.701012814844)	1.6393268984 (1.613701251192,1.664952545608)	1.6037333347 (1.578150519568,1.629316149832)	1.5659655682 (1.538347931636,1.593583204764)	1.5303340325 (1.49541634634,1.56525171866)	1.4955386824 (1.442667880556,1.548409484244)	1.4607340097 (1.387597430156,1.533870589244)	1.4264901192 (1.330051234504,1.522929003896)	1.3927468552 (1.271000698052,1.514493012348)	1.3595018328 (1.21106480784,1.50793885776)	1.3267819609 (1.150696024048,1.502867897752)	1.2946044495 (1.09025761702,1.49895128198)	1.2629461711 (1.02998930682,1.49590303538)	1.2317628551 (0.970056832732,1.493468877468)	1.2010603612 (0.91062972308,1.49149099932)	1.1708709262 (0.8518761879,1.4898656645)	1.141221802 (0.793959761224,1.488483842776)	1.112104043 (0.7369867725,1.4872213135)	1.0834861837 (0.681026344016,1.485946023384)	1.0553795238 (0.626160132612,1.484598914988)
Oceania	low-middleSDI	2.0021456154 (1.738425906868,2.265865323932)	2.0139218307 (1.783857586752,2.243986074648)	2.0251858204 (1.821721864432,2.228649776368)	2.0373299714 (1.85363633904,2.22102360376)	2.0503645172 (1.880536797432,2.220192236968)	2.0644078894 (1.903772552384,2.225043226416)	2.0798140043 (1.925006430932,2.234621577668)	2.0962167009 (1.945019809348,2.247413592452)	2.1132307683 (1.964324165952,2.262137370648)	2.13223419 (1.984780000964,2.279688379036)	2.1520659524 (2.005627118628,2.298504786172)	2.1715351946 (2.025958507596,2.317111881604)	2.1919593614 (2.047091382368,2.336827340432)	2.2121032338 (2.067883651188,2.356322816412)	2.2314808706 (2.087889950736,2.375071790464)	2.2520612426 (2.108939633564,2.395182851636)	2.2713533649 (2.128681512556,2.414025217244)	2.2932648775 (2.15078765492,2.43574210008)	2.3129762174 (2.170714998972,2.455237435828)	2.3323496722 (2.190217441764,2.474481902636)	2.3557625778 (2.213459056104,2.498066099496)	2.3785540343 (2.236058502968,2.521049565632)	2.4005230733 (2.257859251664,2.543186894936)	2.4196549392 (2.276934551964,2.562375326436)	2.4398436684 (2.296916863372,2.582770473428)	2.4612961032 (2.317748918972,2.604843287428)	2.4769934718 (2.332157724772,2.621829218828)	2.4938550205 (2.3455519635,2.6421580775)	2.5089800933 (2.353264171456,2.664696015144)	2.5255931542 (2.355769722128,2.695416586272)	2.5385337065 (2.3455361619,2.7315312511)	2.5507133362 (2.323521343872,2.777905328528)	2.5663556196 (2.285324822392,2.847386416808)	2.5806691087 (2.2419193491,2.9194188683)	2.5951371062 (2.189765447004,3.000508765396)	2.6097510918 (2.129917308392,3.089584875208)	2.6244816185 (2.0631081989,3.1858550381)	2.6393322997 (1.989884507084,3.288780092316)	2.6542720107 (1.910636158188,3.397907863212)	2.6692969987 (1.825639343076,3.512954654324)	2.6843878898 (1.735067857608,3.633707921992)	2.6995097735 (1.639030122164,3.759989424836)	2.7146538138 (1.537625519988,3.891682107612)	2.7297908645 (1.430941991752,4.028639737248)	2.7449150149 (1.319042754976,4.170787274824)	2.7600130589 (1.201959914056,4.318066203744)	2.7750675668 (1.079709448276,4.470425685324)
South Asia	low-middleSDI	3.6501660698 (3.594687279216,3.705644860384)	3.6158208722 (3.565628234544,3.666013509856)	3.6161111751 (3.5668281658,3.6653941844)	3.6247350378 (3.575921454772,3.673548620828)	3.6511301136 (3.602630113912,3.699630113288)	3.6889314232 (3.640492547092,3.737370299308)	3.7063393235 (3.658286025256,3.754392621744)	3.6741100783 (3.626797363312,3.721422793288)	3.6029007968 (3.556574026296,3.649227567304)	3.6063072859 (3.56029865358,3.65231591822)	3.5595661593 (3.51444494638,3.60468737222)	3.5286237094 (3.484082164912,3.573165253888)	3.4943289732 (3.450383653852,3.538274292548)	3.5234546032 (3.479697870544,3.567211335856)	3.4953727959 (3.451857682636,3.538887909164)	3.4617466935 (3.418988120832,3.504505266168)	3.3448663249 (3.303349601568,3.386383048232)	3.3092918768 (3.26841872476,3.35016502884)	3.2101667391 (3.170390024192,3.249943454008)	3.1291704346 (3.090294506292,3.168046362908)	3.0734562698 (3.035259519516,3.111653020084)	2.9989668677 (2.961603074688,3.036330660712)	2.9519910516 (2.915205258472,2.988776844728)	2.9971119431 (2.960487868004,3.033736018196)	2.9999462906 (2.96343981472,3.03645276648)	3.0183333021 (2.981791421564,3.054875182636)	2.993036012 (2.956972359508,3.029099664492)	2.9539642991 (2.918611982156,2.989316616044)	2.8385925736 (2.804331373564,2.872853773636)	2.7778334624 (2.744235702176,2.811431222624)	2.6886877912 (2.655790933444,2.721584648956)	2.5798126234 (2.545568196064,2.614057050736)	2.4927985469 (2.38138550544,2.60421158836)	2.4068537746 (2.240165768444,2.573541780756)	2.3247713463 (2.092400075924,2.557142616676)	2.2463432149 (1.942384260664,2.550302169136)	2.1714482669 (1.792299729944,2.550596803856)	2.1002657469 (1.64361973232,2.55691176148)	2.0327174192 (1.497226440912,2.568208397488)	1.9686241627 (1.3536088359,2.5836394895)	1.9078652799 (1.21308352048,2.60264703932)	1.8503444928 (1.075808266168,2.624880719432)	1.7961099571 (0.941903212604,2.650316701596)	1.7449235064 (0.811318215796,2.678528797004)	1.6964184652 (0.683901282376,2.708935648024)	1.6504212467 (0.559564247048,2.741278246352)	1.6067817623 (0.438179974772,2.775383549828)
Southeast Asia	middleSDI	1.1854671264 (1.145986910296,1.224947342504)	1.1747520439 (1.144093561024,1.205410526776)	1.1639361152 (1.137220015328,1.190652215072)	1.1538010005 (1.128589539316,1.179012461684)	1.1431865431 (1.118719976584,1.167653109616)	1.1334346677 (1.109543959768,1.157325375632)	1.1245804396 (1.101223343824,1.147937535376)	1.116214585 (1.093347296164,1.139081873836)	1.1099869534 (1.087535356064,1.132438550736)	1.1054583894 (1.083364579284,1.127552199516)	1.1022916545 (1.080499816684,1.124083492316)	1.0996050978 (1.078062399504,1.121147796096)	1.0961344845 (1.074796048976,1.117472920024)	1.0911809976 (1.070020181392,1.112341813808)	1.0829970974 (1.062060295864,1.103933898936)	1.0702162773 (1.0496135168,1.0908190378)	1.0539653203 (1.0337702643,1.0741603763)	1.0361355778 (1.0163472806,1.055923875)	1.0177759571 (0.998361903476,1.037190010724)	0.9997310568 (0.980650918968,1.018811194632)	0.9831509944 (0.964365587648,1.001936401152)	0.9688772469 (0.950367361856,0.987387131944)	0.9577118599 (0.939465255972,0.975958463828)	0.9495881501 (0.931559837448,0.967616462752)	0.9426754591 (0.924798929044,0.960551989156)	0.9344318795 (0.91668804164,0.95217571736)	0.9251258164 (0.907531555548,0.942720077252)	0.9147905531 (0.897394239508,0.932186866692)	0.9034122221 (0.886223692812,0.920600751388)	0.8908889176 (0.873552658016,0.908225177184)	0.8761575016 (0.857138489504,0.895176513696)	0.8630684073 (0.838827365832,0.887309448768)	0.8500447637 (0.814191393532,0.885898133868)	0.8371209814 (0.78774005442,0.88650190838)	0.8244715603 (0.759384520044,0.889558600556)	0.8120815259 (0.729718800448,0.894444251352)	0.7999699469 (0.699119898356,0.900819995444)	0.7881453421 (0.667831974548,0.908458709652)	0.7766057556 (0.636034132632,0.917177378568)	0.7653273872 (0.603838626396,0.926816148004)	0.7542954033 (0.57133484524,0.93725596136)	0.7435287488 (0.53861721484,0.94844028276)	0.7330350644 (0.505757970832,0.960312157968)	0.7228101518 (0.472819129988,0.972801173612)	0.7128298314 (0.439835723328,0.985823939472)	0.703078713 (0.40683926306,0.99931816294)	0.6935733894 (0.373872189876,1.013274588924)
Southern Latin America	high-middleSDI	1.3706160748 (1.275121028888,1.466111120712)	1.362941368 (1.286506846396,1.439375889604)	1.3554242725 (1.2903389396,1.4205096054)	1.3478088068 (1.288483239464,1.407134374136)	1.3442944593 (1.287406605312,1.401182313288)	1.3439615726 (1.288008561388,1.399914583812)	1.3418397828 (1.286449406836,1.397230158764)	1.3431419678 (1.288177775804,1.398106159796)	1.3507385159 (1.29605991178,1.40541712002)	1.3597668518 (1.305254763988,1.414278939612)	1.3684522086 (1.31396376858,1.42294064862)	1.3755020242 (1.321045513952,1.429958534448)	1.3766973267 (1.322598492344,1.430796161056)	1.3746585906 (1.321092512468,1.428224668732)	1.3700606535 (1.317037936564,1.423083370436)	1.3684523896 (1.315757959532,1.421146819668)	1.3674981543 (1.315077639132,1.419918669468)	1.3686885045 (1.316459899988,1.420917109012)	1.3684686098 (1.3164644541,1.4204727655)	1.3671444569 (1.315374810104,1.418914103696)	1.3666469824 (1.315074590592,1.418219374208)	1.3675138136 (1.316115219108,1.418912408092)	1.3703279081 (1.31903149958,1.42162431662)	1.3755009338 (1.324110475072,1.426891392528)	1.3765925107 (1.325112830812,1.428072190588)	1.3737210466 (1.322265974708,1.425176118492)	1.3654440683 (1.314250246964,1.416637889636)	1.352409839 (1.30146351392,1.40335616408)	1.3355474132 (1.28401439544,1.38708043096)	1.31470424 (1.26012641516,1.36928206484)	1.2891284607 (1.22667977664,1.35157714476)	1.2642986009 (1.186838803688,1.341758398112)	1.2410952412 (1.138735871136,1.343454611264)	1.2169756074 (1.08603297796,1.34791823684)	1.1930795534 (1.029818629392,1.356340477408)	1.1694205783 (0.971392819728,1.367448336872)	1.1460118197 (0.91161096756,1.38041267184)	1.1228630747 (0.851032738384,1.394693411016)	1.0999657854 (0.79004008372,1.40989148708)	1.0773011697 (0.72889848752,1.42570385188)	1.0548735759 (0.667826460424,1.441920691376)	1.0326943193 (0.607007867704,1.458380770896)	1.0107731183 (0.546601814256,1.474944422344)	0.9891054883 (0.486750031872,1.491460944728)	0.9676779151 (0.427569352428,1.507786477772)	0.9464960831 (0.369170199392,1.523821966808)	0.9255734003 (0.311652907156,1.539493893444)
Southern Sub-Saharan Africa	middleSDI	3.8781537303 (3.678460793164,4.077846667436)	3.8629736971 (3.70605768862,4.01988970558)	3.8496099456 (3.714731615384,3.984488275816)	3.8382367267 (3.712786800868,3.963686652532)	3.8334923973 (3.7119138815,3.9550709131)	3.8339300091 (3.714405304584,3.953454713616)	3.841145052 (3.723111970596,3.959178133404)	3.8607799854 (3.74390496392,3.97765500688)	3.8925499778 (3.776631539024,4.008468416576)	3.940704234 (3.82543267088,4.05597579712)	4.0006076994 (3.885570162436,4.115645236364)	4.061792652 (3.946633559952,4.176951744048)	4.1206714941 (4.005096581192,4.236246407008)	4.1699705151 (4.05399344998,4.28594758022)	4.2055572763 (4.089424700468,4.321689852132)	4.2271451526 (4.111183618716,4.343106686484)	4.2306508208 (4.115304208496,4.345997433104)	4.2150764931 (4.100781273404,4.329371712796)	4.1889642175 (4.075863776172,4.302064658828)	4.1514313327 (4.039689987516,4.263172677884)	4.1060224322 (3.995725420228,4.216319444172)	4.0574438052 (3.948554143788,4.166333466612)	3.9979761623 (3.890581852704,4.105370471896)	3.9396358766 (3.833517127556,4.045754625644)	3.8913890003 (3.786340260532,3.996437740068)	3.8613378593 (3.75719098766,3.96548473094)	3.8422587887 (3.738879775676,3.945637801724)	3.8313599983 (3.728441191904,3.934278804696)	3.8102760375 (3.707637684564,3.912914390436)	3.7779287492 (3.673071312096,3.882786186304)	3.7457358582 (3.629058284572,3.862413431828)	3.7113633215 (3.563759494108,3.858967148892)	3.6824828291 (3.469119689488,3.895845968712)	3.6512820587 (3.361920206228,3.940643911172)	3.6205835736 (3.242251640068,3.998915507132)	3.5904754552 (3.113218851684,4.067732058716)	3.5608763648 (2.9765784128,4.1451743168)	3.5316950488 (2.833482197072,4.229907900528)	3.5029066091 (2.684867674436,4.320945543764)	3.4746140006 (2.531505592568,4.417722408632)	3.4469229015 (2.373985200084,4.519860602916)	3.4197877572 (2.212674524532,4.626900989868)	3.3931659895 (2.047898450864,4.738433528136)	3.3670841162 (1.880034194584,4.854134037816)	3.3416510495 (1.709416032416,4.973886066584)	3.3169730622 (1.53629421092,5.09765191348)	3.2930110598 (1.360795439444,5.225226680156)
Tropical Latin America	middleSDI	1.7061621117 (1.633984541732,1.778339681668)	1.6916946023 (1.635934641092,1.747454563508)	1.6782746569 (1.630069005308,1.726480308492)	1.6672345857 (1.621787287188,1.712681884212)	1.6583227114 (1.613943967256,1.702701455544)	1.6541386326 (1.610391739144,1.697885526056)	1.6505025457 (1.607379468696,1.693625622704)	1.6521502764 (1.60954239696,1.69475815584)	1.6518322102 (1.60975636198,1.69390805842)	1.6539312499 (1.6122767468,1.695585753)	1.6620386842 (1.620631926472,1.703445441928)	1.6674807364 (1.626343951816,1.708617520984)	1.6778828678 (1.636874677248,1.718891058352)	1.6885921114 (1.64767713884,1.72950708396)	1.6991343166 (1.65829656118,1.73997207202)	1.7081259888 (1.667410913896,1.748841063704)	1.7156051372 (1.675051592952,1.756158681448)	1.7233574949 (1.682959009192,1.763755980608)	1.7328481736 (1.692565504684,1.773130842516)	1.7424677623 (1.702294524104,1.782641000496)	1.7546265284 (1.714502674364,1.794750382436)	1.7713368569 (1.731167125536,1.811506588264)	1.794019392 (1.753683489288,1.834355294712)	1.8204048638 (1.779819535408,1.860990192192)	1.8493864207 (1.808496788,1.8902760534)	1.8891238895 (1.847792564332,1.930455214668)	1.9375687922 (1.895638627056,1.979498957344)	1.991797863 (1.949037815824,2.034557910176)	2.0387352139 (1.995240190244,2.082230237556)	2.0804853545 (2.035779118072,2.125191590928)	2.1058646134 (2.056453755848,2.155275470952)	2.1253242637 (2.06063882274,2.19000970466)	2.1501206646 (2.047143690696,2.253097638504)	2.1729315711 (2.023229217964,2.322633924236)	2.1955371732 (1.989217698916,2.401856647484)	2.2180233169 (1.947094662512,2.488951971288)	2.2404959371 (1.89792761044,2.58306426376)	2.2630434532 (1.842287361808,2.683799544592)	2.2853801047 (1.780323818252,2.790436391148)	2.3073961351 (1.712176581332,2.902615688868)	2.3291510008 (1.638010983316,3.020291018284)	2.3507321501 (1.557944387396,3.143519912804)	2.3721924139 (1.472055452372,3.272329375428)	2.3931807182 (1.380274161972,3.406087274428)	2.4135570612 (1.282647177152,3.544466945248)	2.433372141 (1.179290434612,3.687453847388)	2.4527123051 (1.070299457788,3.835125152412)
Western Europe	highSDI	1.5115189701 (1.469425709044,1.553612231156)	1.5111973374 (1.479740420104,1.542654254696)	1.5056946299 (1.477071591344,1.534317668456)	1.5002513566 (1.472027179612,1.528475533588)	1.5057631894 (1.47759720932,1.53392916948)	1.5256068903 (1.497501617692,1.553712162908)	1.5501305486 (1.52199845986,1.57826263734)	1.5760468437 (1.547801133368,1.604292554032)	1.606633353 (1.578168436268,1.635098269732)	1.6400438647 (1.611310722556,1.668777006844)	1.6753875654 (1.646379984448,1.704395146352)	1.7111813657 (1.681899602308,1.740463129092)	1.7477627175 (1.718072421312,1.777453013688)	1.7754008872 (1.745346469268,1.805455305132)	1.7788789863 (1.749101189048,1.808656783552)	1.7714805479 (1.742130734876,1.800830360924)	1.7579866331 (1.728952485524,1.787020780676)	1.7474777121 (1.718687975348,1.776267448852)	1.7419439027 (1.713401934644,1.770485870756)	1.7371363285 (1.708818454692,1.765454202308)	1.7320122158 (1.703902123552,1.760122308048)	1.7277086077 (1.699774877428,1.755642337972)	1.7244768886 (1.696700281532,1.752253495668)	1.7165320014 (1.6889554335,1.7441085693)	1.7122979362 (1.68486268038,1.73973319202)	1.7146831843 (1.687266779368,1.742099589232)	1.7093606012 (1.681986763744,1.736734438656)	1.7012367584 (1.673882684408,1.728590832392)	1.6864237986 (1.65918638028,1.71366121692)	1.6702309643 (1.643103735612,1.697358192988)	1.6535677814 (1.625144299852,1.681991262948)	1.6323580667 (1.59562979232,1.66908634108)	1.6132718513 (1.549366522876,1.677177179724)	1.593168929 (1.496189026484,1.690148831516)	1.5729402764 (1.436966707788,1.708913845012)	1.5527088751 (1.373433053732,1.731984696468)	1.5323866265 (1.306411848464,1.758361404536)	1.5119067662 (1.236471231952,1.787342300448)	1.4912393365 (1.164144634188,1.818334038812)	1.4705080037 (1.08995921256,1.85105679484)	1.4498307268 (1.014331564408,1.885329889192)	1.4291288152 (0.937469336512,1.920788293888)	1.4082926217 (0.859548798632,1.957036444768)	1.3872854357 (0.780837482148,1.993733389252)	1.3662175304 (0.701646650028,2.030788410772)	1.3451851575 (0.622224582156,2.068145732844)	1.3241091448 (0.542700566248,2.105517723352)
Western Sub-Saharan Africa	lowSDI	5.1593160966 (5.019777305628,5.298854887572)	5.1596270917 (5.053488057048,5.265766126352)	5.1612005457 (5.064841001804,5.257560089596)	5.1603257349 (5.066270897968,5.254380571832)	5.160034787 (5.06738623478,5.25268333922)	5.158201844 (5.067119400184,5.249284287816)	5.1590031358 (5.069385290812,5.248620980788)	5.1618238341 (5.073419461372,5.250228206828)	5.173156102 (5.085611567552,5.260700636448)	5.1984320607 (5.1113624613,5.2855016601)	5.2420709579 (5.155214832292,5.328927083508)	5.3203111058 (5.233492474404,5.407129737196)	5.4245756123 (5.337565373068,5.511585851532)	5.5367105065 (5.449167180588,5.624253832412)	5.6407099186 (5.552542961456,5.728876875744)	5.725032913 (5.636557192744,5.813508633256)	5.7836682155 (5.695385938424,5.871950492576)	5.8250289855 (5.737231907208,5.912826063792)	5.8374985397 (5.750361882036,5.924635197364)	5.8641748304 (5.77724119424,5.95110846656)	5.9034521626 (5.816603051244,5.990301273956)	5.9618703728 (5.87514707796,6.04859366764)	6.0399263061 (5.953225935028,6.126626677172)	6.1186221571 (6.031703249752,6.205541064448)	6.1759308223 (6.088841887108,6.263019757492)	6.1831654033 (6.096616962804,6.269713843796)	6.1731675225 (6.087196880008,6.259138164992)	6.1271641907 (6.041997156048,6.212331225352)	6.0537636568 (5.969597937932,6.137929375668)	5.9724893588 (5.889483838412,6.055494879188)	5.8866617023 (5.802030403268,5.971293001332)	5.8031552162 (5.698370700504,5.907939731896)	5.7238843018 (5.5312085353,5.9165600683)	5.6422712324 (5.347721579996,5.936820884804)	5.5618959923 (5.146364417324,5.977427567276)	5.48266179 (4.932486967992,6.032836612008)	5.4046382147 (4.709133121984,6.100143307416)	5.3276547369 (4.478126086888,6.177183386912)	5.2514489772 (4.240875998148,6.262021956252)	5.17596572 (3.998597654896,6.353333785104)	5.1011458707 (3.752244903468,6.450046837932)	5.0270750028 (3.502692710108,6.551457295492)	4.9536780956 (3.250593431872,6.656762759328)	4.880876816 (2.996639652268,6.765113979732)	4.8087329894 (2.741502425848,6.875963552952)	4.7372465106 (2.48570832548,6.98878469572)	4.6665068156 (2.22974338846,7.10327024274)
Global	middleSDI	2.56856342237476 (2.5490560939331,2.58807075081643)	2.55836189632561 (2.54110698913332,2.57561680351791)	2.55340399486027 (2.53641677434659,2.57039121537394)	2.55366841513745 (2.53685442124971,2.57048240902519)	2.55091654325364 (2.53427219828334,2.56756088822394)	2.5501580239402 (2.53363624015324,2.56667980772716)	2.53353319838585 (2.51720137365548,2.54986502311623)	2.50668864832641 (2.49057977410732,2.5227975225455)	2.47667132618513 (2.4607849668721,2.49255768549817)	2.46327670060712 (2.44754020871983,2.4790131924944)	2.44728261821351 (2.43171236470215,2.46285287172487)	2.43753722502951 (2.42210350562012,2.4529709444389)	2.42881410049821 (2.41351156978308,2.44411663121333)	2.43807018400354 (2.42282399261037,2.45331637539671)	2.4200953543587 (2.40500379568366,2.43518691303375)	2.40263403439915 (2.38771390155346,2.41755416724483)	2.35923486840018 (2.3445846190954,2.37388511770496)	2.33671515658337 (2.32225855612881,2.35117175703792)	2.30682820164052 (2.29258352698727,2.32107287629377)	2.27953880884479 (2.26549010354341,2.29358751414616)	2.25876559395164 (2.24488373917625,2.27264744872702)	2.2344439996733 (2.22073317128405,2.24815482806256)	2.22652969800592 (2.21292991689491,2.24012947911693)	2.24265481675898 (2.22908044475064,2.25622918876732)	2.25323175384537 (2.23970497278734,2.26675853490341)	2.26357448783011 (2.25008393378258,2.27706504187764)	2.26650653901534 (2.25307805614905,2.27993502188163)	2.26286715148895 (2.24952489094053,2.27620941203737)	2.2316143865769 (2.21845545212797,2.24477332102583)	2.21325843009587 (2.20021703943362,2.22629982075813)	2.18015541638466 (2.16725925153182,2.1930515812375)	2.14295076300602 (2.12907173772994,2.15682978828209)	2.10492637836322 (2.05961858678823,2.1502341699382)	2.06946266200496 (1.99582867601511,2.14309664799481)	2.03438286982235 (1.92656888480995,2.14219685483474)	1.99968176196339 (1.85371112078961,2.14565240313716)	1.96532855626276 (1.77818704606205,2.15247006646347)	1.93146113651886 (1.70072520956345,2.16219706347426)	1.89810752533356 (1.62188661147031,2.17432843919681)	1.86523883141117 (1.54205432050785,2.18842334231448)	1.83289332128057 (1.46157298766929,2.20421365489184)	1.80106451202986 (1.38066773365121,2.22146129040851)	1.76983335936565 (1.29957962904065,2.24008708969065)	1.73915815976374 (1.21849764800383,2.25981867152366)	1.70896652213173 (1.13755678883788,2.28037625542558)	1.67928847660847 (1.05692707048311,2.30164988273383)	1.65011828245265 (0.976711228523488,2.32352533638182)

## Sheet: 女d
location	SDI	1990	1991	1992	1993	1994	1995	1996	1997	1998	1999	2000	2001	2002	2003	2004	2005	2006	2007	2008	2009	2010	2011	2012	2013	2014	2015	2016	2017	2018	2019	2020	2021	2022	2023	2024	2025	2026	2027	2028	2029	2030	2031	2032	2033	2034	2035	2036
Andean Latin America	middleSDI	2.1240629527 (1.972257487028,2.275868418372)	2.0904303307 (1.974327777364,2.206532884036)	2.0572372887 (1.958300104116,2.156174473284)	2.0192775025 (1.927367570988,2.111187434012)	1.9814817759 (1.892755979636,2.070207572164)	1.9442001375 (1.857730764188,2.030669510812)	1.9076941887 (1.823345498736,1.992042878664)	1.8691640733 (1.786954209816,1.951373936784)	1.826024747 (1.746031838144,1.906017655856)	1.7778288049 (1.700134288672,1.855523321128)	1.724789906 (1.649459957292,1.800119854708)	1.6712102844 (1.598125273632,1.744295295168)	1.6186825295 (1.547693553512,1.689671505488)	1.5638598003 (1.494989452012,1.632730148588)	1.5107544289 (1.443867444792,1.577641413008)	1.4561203595 (1.39127222286,1.52096849614)	1.3993487436 (1.336674189924,1.462023297276)	1.3420914461 (1.281635073032,1.402547819168)	1.2909950977 (1.232485000124,1.349505195276)	1.2429520479 (1.186271611108,1.299632484692)	1.1985435322 (1.143559885636,1.253527178764)	1.1550977828 (1.101721026752,1.208474538848)	1.1165657996 (1.0643808927,1.1687507065)	1.0860169469 (1.034597781228,1.137436112572)	1.0679912376 (1.01717428918,1.11880818602)	1.062315619 (1.012177025208,1.112454212792)	1.0694858169 (1.019789705848,1.119181927952)	1.0803929002 (1.030776819868,1.130008980532)	1.0943053336 (1.0439453239,1.1446653433)	1.1091665039 (1.055793864244,1.162539143556)	1.1227116102 (1.060577755648,1.184845464752)	1.1361764533 (1.05501844616,1.21733446044)	1.1497830207 (1.034951836064,1.264614205336)	1.163178645 (1.006593211884,1.319764078116)	1.1764748867 (0.970261420192,1.382688353208)	1.1896678616 (0.927037440904,1.452298282296)	1.2027527101 (0.877529284076,1.527976136124)	1.2157158491 (0.822099731296,1.609331966904)	1.2285578734 (0.761004140516,1.696111606284)	1.2412872589 (0.694421834956,1.788152682844)	1.2539006463 (0.622475066816,1.885326225784)	1.2663929171 (0.545255414196,1.987530420004)	1.2787499069 (0.462835217296,2.094664596504)	1.2909713207 (0.375290028412,2.206652612988)	1.303064317 (0.282681851352,2.323446782648)	1.3150258174 (0.185057715116,2.444993919684)	1.3268510489 (0.0824579782520001,2.571244119548)
Australasia	highSDI	0.9814953432 (0.878053951804,1.084936734596)	0.9809459261 (0.8937074531,1.0681843991)	0.9803743116 (0.904810505688,1.055938117512)	0.9802097412 (0.912291977216,1.048127505184)	0.9805715408 (0.917202289036,1.043940792564)	0.9820777116 (0.921166026024,1.042989397176)	0.9853779391 (0.925672375784,1.045083502416)	0.9887478535 (0.929670220284,1.047825486716)	0.9914800411 (0.932821477836,1.050138604364)	0.9949379673 (0.936568910932,1.053307023668)	0.9962386551 (0.938257372776,1.054219937424)	0.9976964972 (0.940079385424,1.055313608976)	0.9981973179 (0.940980052004,1.055414583796)	0.9980656681 (0.941252647304,1.054878688896)	0.993769971 (0.937551021108,1.049988920892)	0.9901718942 (0.934447814712,1.045895973688)	0.9848374765 (0.929632770356,1.040042182644)	0.9776853093 (0.92302755174,1.03234306686)	0.9691030694 (0.914989553272,1.023216585528)	0.9600926594 (0.906472161672,1.013713157128)	0.9500375009 (0.896909346352,1.003165655448)	0.936195713 (0.88374652362,0.98864490238)	0.9200844082 (0.86842215098,0.97174666542)	0.9017760886 (0.85097342956,0.95257874764)	0.8833580175 (0.833341632452,0.933374402548)	0.8656329593 (0.816187646124,0.915078272476)	0.8475361561 (0.7983103935,0.8967619187)	0.8303286926 (0.780509190728,0.880148194472)	0.813003892 (0.761215542688,0.864792241312)	0.7962382055 (0.740286366564,0.852190044436)	0.7794365942 (0.716462203056,0.842410985344)	0.763101238 (0.689879081328,0.836323394672)	0.7468700271 (0.659422092428,0.834317961772)	0.730936522 (0.62772267798,0.83415036602)	0.7152636426 (0.594574528936,0.835952756264)	0.6998628165 (0.560457797292,0.839267835708)	0.6847323536 (0.525721144712,0.843743562488)	0.6698723118 (0.490629889224,0.849114734376)	0.6552856429 (0.455393363768,0.855177922032)	0.6409804074 (0.420176525472,0.861784289328)	0.6269610196 (0.385106977576,0.868815061624)	0.6132210662 (0.350281165816,0.876160966584)	0.5997557596 (0.315780243496,0.883731275704)	0.5865623358 (0.28167532568,0.89144934592)	0.5736422735 (0.248026161868,0.899258385132)	0.5609941328 (0.214880242384,0.907108023216)	0.5486075745 (0.182273909152,0.914941239848)
Caribbean	middleSDI	1.8815038605 (1.751275750432,2.011731970568)	1.8636104645 (1.759220954464,1.967999974536)	1.8480591198 (1.759411665912,1.936706573688)	1.8330937943 (1.75266762862,1.91351995998)	1.8113913894 (1.73506922362,1.88771355518)	1.7876756674 (1.71350824918,1.86184308562)	1.763065222 (1.690353231768,1.835777212232)	1.7384477243 (1.667000544608,1.809894903992)	1.7122770182 (1.642128532548,1.782425503852)	1.6886510002 (1.619694692584,1.757607307816)	1.6636811301 (1.595952552568,1.731409707632)	1.6382664613 (1.571752841708,1.704780080892)	1.6135119308 (1.548138860688,1.678885000912)	1.5902966041 (1.525948172792,1.654645035408)	1.5687558177 (1.505312163356,1.632199472044)	1.5488860498 (1.486235639796,1.611536459804)	1.5322139899 (1.470196370404,1.594231609396)	1.5191172618 (1.457570846492,1.580663677108)	1.5081964192 (1.44703534342,1.56935749498)	1.5027875441 (1.441855488832,1.563719599368)	1.5016800585 (1.440919146316,1.562440970684)	1.5081365407 (1.447367593104,1.568905488296)	1.5184042284 (1.45750124934,1.57930720746)	1.5309649679 (1.469774431164,1.592155504636)	1.5455313194 (1.483908383536,1.607154255264)	1.5581895307 (1.496197942944,1.620181118456)	1.5698484649 (1.507481663172,1.632215266628)	1.5809861057 (1.517869491076,1.644102720324)	1.5882853031 (1.523194259936,1.653376346264)	1.5932862886 (1.522937248496,1.663635328704)	1.5954114318 (1.513772526508,1.677050337092)	1.5974979095 (1.496100551732,1.698895267268)	1.6009954125 (1.467730603872,1.734260221128)	1.6033689929 (1.433114871016,1.773623114784)	1.605606548 (1.392358230284,1.818854865716)	1.6077093684 (1.346475033948,1.868943702852)	1.6097037292 (1.29616823378,1.92323922462)	1.6115951301 (1.241909254996,1.981281005204)	1.6133531162 (1.184018379208,2.042687853192)	1.614967029 (1.12273705566,2.10719700234)	1.6164352417 (1.058253688176,2.174616795224)	1.6177815259 (0.990735300052,2.244827751748)	1.6190141501 (0.920316026872,2.317712273328)	1.6201086498 (0.847105829756,2.393111469844)	1.6210590124 (0.771207328908,2.470910695892)	1.6218667168 (0.692712826884,2.551020606716)	1.6225553026 (0.611713673992,2.633396931208)
Central Asia	middleSDI	2.0114229309 (1.898786054072,2.124059807728)	2.1575014118 (2.069577932912,2.245424890688)	2.3102078258 (2.22899878124,2.39141687036)	2.4602436063 (2.377301108732,2.543186103868)	2.5862233706 (2.50054700976,2.67189973144)	2.6729851008 (2.586149957188,2.759820244412)	2.7487447765 (2.66095899898,2.83653055402)	2.7917858038 (2.70383003254,2.87974157506)	2.8015375169 (2.71408768828,2.88898734552)	2.7886815547 (2.70189883266,2.87546427674)	2.7667833797 (2.680689628824,2.852877130576)	2.745046859 (2.659734834328,2.830358883672)	2.716524508 (2.632196870984,2.800852145016)	2.6834409738 (2.600062769604,2.766819177996)	2.638620901 (2.55638256538,2.72085923662)	2.5804656293 (2.499811678692,2.661119579908)	2.5054027397 (2.426849323836,2.583956155564)	2.4346559854 (2.357926394028,2.511385576772)	2.3750305951 (2.299868092328,2.450193097872)	2.3220931649 (2.24842272722,2.39576360258)	2.2769037468 (2.2045619353,2.3492455583)	2.2357843896 (2.164661432716,2.306907346484)	2.1983583469 (2.128345723744,2.268370970056)	2.1703207422 (2.101134643204,2.239506841196)	2.1388552084 (2.070543234908,2.207167181892)	2.1096904029 (2.042092802172,2.177288003628)	2.0914916751 (2.024157142044,2.158826208156)	2.0678063691 (2.000909162024,2.134703576176)	2.0301509472 (1.964317093632,2.095984800768)	1.9971632226 (1.931318556496,2.063007888704)	1.9660712837 (1.89410343628,2.03803913112)	1.9376444277 (1.842618386072,2.032670469328)	1.9080039557 (1.761140138068,2.054867773332)	1.8792968052 (1.66878401166,2.08980959874)	1.8509489359 (1.566508747504,2.135389124296)	1.822985342 (1.457160014804,2.188810669196)	1.7954530908 (1.342447106292,2.248459075308)	1.7682883992 (1.223461704732,2.313115093668)	1.7414425389 (1.101059771568,2.381825306232)	1.7149022364 (0.975929381276,2.453875091524)	1.6886899616 (0.848646640056,2.528733283144)	1.6628405433 (0.71969480844,2.60598627816)	1.6372953362 (0.58945340246,2.68513726994)	1.6120083328 (0.458294655684,2.765722009916)	1.5869758864 (0.3265589118,2.847392861)	1.5622244057 (0.194547038112,2.929901773288)	1.5377874945 (0.0625170888,3.0130579002)
Central Europe	high-middleSDI	1.0561572868 (1.001626966676,1.110687606924)	1.0400614675 (0.998019570792,1.082103364208)	1.0219046724 (0.985980342,1.0578290028)	1.0074966959 (0.973792991404,1.041200400396)	0.9926054295 (0.959663605228,1.025547253772)	0.9772714552 (0.944752781992,1.009790128408)	0.9594817764 (0.92747272338,0.99149082942)	0.9430135809 (0.911519926344,0.974507235456)	0.9249010867 (0.894002367016,0.955799806384)	0.906740305 (0.8764242451,0.9370563649)	0.8896877116 (0.859879630584,0.919495792616)	0.8755870477 (0.84616790928,0.90500618612)	0.8638276956 (0.83473379468,0.89292159652)	0.8574398089 (0.828548847948,0.886330769852)	0.8538960667 (0.825165747348,0.882626386052)	0.8547506591 (0.82607857958,0.88342273862)	0.857459663 (0.828807792256,0.886111533744)	0.8635218992 (0.834811675924,0.892232122476)	0.8731567267 (0.84429910084,0.90201435256)	0.8862139897 (0.857112463792,0.915315515608)	0.9014684895 (0.872047513972,0.930889465028)	0.9180935952 (0.888295818688,0.947891371712)	0.9367915356 (0.906526352792,0.967056718408)	0.9552213227 (0.924457932,0.9859847134)	0.9746832617 (0.943337466996,1.006029056404)	0.9970145666 (0.96496117446,1.02906795874)	1.019634545 (0.9868540497,1.0524150403)	1.0415643856 (1.00807031702,1.07505845418)	1.0630170275 (1.028594982024,1.097439072976)	1.0853123242 (1.048794751584,1.121829896816)	1.1117717313 (1.069614544452,1.153928918148)	1.136959005 (1.082511192252,1.191406817748)	1.1610462108 (1.083319629364,1.238772792236)	1.1862094883 (1.079410120828,1.293008855772)	1.2114652894 (1.069344165696,1.353586413104)	1.2368123704 (1.053767580752,1.419857160048)	1.2621704477 (1.032942729008,1.491398166392)	1.2875365277 (1.007043197576,1.568029857824)	1.3129731215 (0.976231388172,1.649714854828)	1.3385038758 (0.940563586984,1.736444164616)	1.3641230688 (0.900028005816,1.828218131784)	1.389734832 (0.854531697352,1.924937966648)	1.4153255889 (0.804037457488,2.026613720312)	1.4409545983 (0.748566056308,2.133343140292)	1.4666310268 (0.688083744448,2.245178309152)	1.4923211811 (0.622520894556,2.362121467644)	1.5178919509 (0.551769104092,2.484014797708)
Central Latin America	middleSDI	2.0523239249 (1.974390113056,2.130257736744)	1.9844343209 (1.926081597212,2.042787044588)	1.9217352639 (1.871561284268,1.971909243532)	1.8625353404 (1.815504506536,1.909566174264)	1.8124637649 (1.767114217664,1.857813312136)	1.7696958165 (1.725731208204,1.813660424796)	1.7312218103 (1.688511318196,1.773932302404)	1.6914165086 (1.649940873728,1.732892143472)	1.653798535 (1.61345192422,1.69414514578)	1.6124320692 (1.573210573684,1.651653564716)	1.5792585225 (1.540916742604,1.617600302396)	1.5543143732 (1.51670155474,1.59192719166)	1.5330317361 (1.49605230144,1.57001117076)	1.5148283244 (1.47835173852,1.55130491028)	1.4923357772 (1.456470320496,1.528201233904)	1.4740719816 (1.438728848628,1.509415114572)	1.4552325589 (1.42042810684,1.49003701096)	1.4394639762 (1.405128953156,1.473798999244)	1.4234001735 (1.389540665076,1.457259681924)	1.4090800271 (1.375609342692,1.442550711508)	1.3990678816 (1.365866222284,1.432269540916)	1.3975784976 (1.364584895028,1.430572100172)	1.4059482721 (1.373085423284,1.438811120916)	1.4191454331 (1.386269421512,1.452021444688)	1.4348887873 (1.401841514832,1.467936059768)	1.4480487933 (1.41486894506,1.48122864154)	1.463603914 (1.430259022196,1.496948805804)	1.4725723699 (1.439203693888,1.505941045912)	1.4878703314 (1.454276011956,1.521464650844)	1.5096182062 (1.475053065044,1.544183347356)	1.5388919414 (1.499942471736,1.577841411064)	1.5667015948 (1.51499414782,1.61840904178)	1.5932240261 (1.512173958316,1.674274093884)	1.6214038515 (1.503923829372,1.738883873628)	1.6497535452 (1.487872226972,1.811634863428)	1.6783127827 (1.465132342528,1.891493222872)	1.706998619 (1.436149344808,1.977847893192)	1.7357129181 (1.401100762404,2.070325073796)	1.7644555342 (1.360158954408,2.168752113992)	1.7932331799 (1.313407834684,2.273058525116)	1.8220889208 (1.260897915264,2.383279926336)	1.8509313757 (1.202551766032,2.499310985368)	1.8796523317 (1.138288205624,2.621016457776)	1.9082476214 (1.068129553884,2.748365688916)	1.9367306026 (0.992083124756,2.881378080444)	1.9651535099 (0.910150802596,3.020156217204)	1.9934270112 (0.8222529869,3.1646010355)
Central Sub-Saharan Africa	low-middleSDI	2.0099444211 (1.890220700732,2.129668141468)	1.9974068327 (1.89901958374,2.09579408166)	1.9839401969 (1.899183274412,2.068697119388)	1.9703706372 (1.893467110136,2.047274164264)	1.9571123685 (1.884565975336,2.029658761664)	1.9452151529 (1.875252947412,2.015177358388)	1.9342179479 (1.866097855664,2.002338040136)	1.9249591136 (1.858399553568,1.991518673632)	1.9211769286 (1.855973874376,1.986379982824)	1.9205695373 (1.856590110684,1.984548963916)	1.9215261304 (1.85864519676,1.98440706404)	1.9230459541 (1.861135868828,1.984956039372)	1.9248531755 (1.86378854152,1.98591780948)	1.9265838931 (1.86626586722,1.98690191898)	1.9260890272 (1.8665061542,1.9856719002)	1.92466857 (1.86577562876,1.98356151124)	1.9226913946 (1.86443242516,1.98095036404)	1.9197321844 (1.862056270076,1.977408098724)	1.9178401954 (1.860640219252,1.975040171548)	1.9161821812 (1.859388273932,1.972976088468)	1.9160002046 (1.859514222152,1.972486187048)	1.9163836592 (1.860132042772,1.972635275628)	1.9180744534 (1.86195591568,1.97419299112)	1.9195090857 (1.863450873644,1.975567297756)	1.9196372513 (1.863613325328,1.975661177272)	1.9171827819 (1.861244633368,1.973120930432)	1.9118551147 (1.856080373916,1.967629855484)	1.9038388966 (1.848158179564,1.959519613636)	1.8937595551 (1.837513844348,1.950005265852)	1.8821721177 (1.823278436364,1.941065799036)	1.8704584735 (1.80432916032,1.93658778668)	1.8575594585 (1.777032620948,1.938086296052)	1.843827698 (1.736395917908,1.951259478092)	1.8297745165 (1.692145527576,1.967403505424)	1.8151444229 (1.642455558636,1.987833287164)	1.7999180417 (1.588429466472,2.011406616928)	1.7840732497 (1.530804799776,2.037341699624)	1.76762137 (1.470147437384,2.065095302616)	1.7505962118 (1.406950959612,2.094241463988)	1.7329936525 (1.341567253164,2.124420051836)	1.7148138966 (1.274283339924,2.155344453276)	1.6960600882 (1.205349304392,2.186770872008)	1.6767738443 (1.135028347252,2.218519341348)	1.6570201691 (1.063609772164,2.250430566036)	1.6368263251 (0.99131763876,2.28233501144)	1.6162165607 (0.918346310896,2.314086810504)	1.5952096032 (0.844870880164,2.345548326236)
East Asia	high-middleSDI	1.4837018788 (1.454498102828,1.512905654772)	1.462917347 (1.437680579472,1.488154114528)	1.4539636459 (1.429173382248,1.478753909552)	1.4311533224 (1.40666114378,1.45564550102)	1.3799014347 (1.356044564404,1.403758304996)	1.3269193976 (1.303611177364,1.350227617836)	1.2875989356 (1.264667404236,1.310530466964)	1.2579831547 (1.235342554564,1.280623754836)	1.22996784 (1.207652418564,1.252283261436)	1.2047460089 (1.18275409056,1.22673792724)	1.1817305514 (1.160056763404,1.203404339396)	1.1491788058 (1.127932477928,1.170425133672)	1.1163746601 (1.095606205512,1.137143114688)	1.0785421765 (1.058297670288,1.098786682712)	1.0282984063 (1.00878763236,1.04780918024)	0.9685410252 (0.949934021372,0.987148029028)	0.9073846198 (0.889619063572,0.925150176028)	0.8612169819 (0.84413327694,0.87830068686)	0.8343999379 (0.817886718184,0.850913157616)	0.8190733809 (0.802837472176,0.835309289624)	0.7967277408 (0.780782406976,0.812673074624)	0.7654224478 (0.75000768284,0.78083721276)	0.7290194719 (0.714233996888,0.743804946912)	0.7027790563 (0.688411095784,0.717147016816)	0.6789719861 (0.664989978396,0.692953993804)	0.6581774362 (0.644557978516,0.671796893884)	0.6448735223 (0.631489263048,0.658257781552)	0.6314421666 (0.618258698372,0.644625634828)	0.6171705802 (0.604174958568,0.630166201832)	0.6021049092 (0.589305432804,0.614904385596)	0.5855406435 (0.572665192212,0.598416094788)	0.5713984232 (0.5561267451,0.5866701013)	0.5566095816 (0.526510205384,0.586708957816)	0.5422342532 (0.496679949664,0.587788556736)	0.5279958193 (0.464288368752,0.591703269848)	0.5138580914 (0.430330886828,0.597385295972)	0.4998636629 (0.39542659366,0.60430073214)	0.4860803813 (0.360018259072,0.612142503528)	0.4725104357 (0.324417290192,0.620603581208)	0.4590758011 (0.2888121152,0.629339487)	0.44575135 (0.253390423396,0.638112276604)	0.4325861997 (0.21834958354,0.64682281586)	0.4196514175 (0.18386309802,0.65543973698)	0.4069652255 (0.150065401452,0.663865049548)	0.3944613654 (0.117038164968,0.671884565832)	0.3821028964 (0.084869201572,0.679336591228)	0.3699144752 (0.053650742296,0.686178208104)
Eastern Europe	high-middleSDI	0.7360294087 (0.690508352252,0.781550465148)	0.7925745311 (0.753643637336,0.831505424864)	0.8827123048 (0.841247219432,0.924177390168)	0.9770151793 (0.9330554075,1.0209749511)	1.0058743465 (0.961238710252,1.050509982748)	0.9615498027 (0.91833361472,1.00476599068)	0.8850988516 (0.8441798189,0.9260178843)	0.8037843759 (0.765321319632,0.842247432168)	0.7011769626 (0.66605315304,0.73630077216)	0.6342839589 (0.601429575324,0.667138342476)	0.5794204169 (0.548375865376,0.610464968424)	0.5177574611 (0.489000573948,0.546514348252)	0.4702625111 (0.443251698376,0.497273323824)	0.4431831174 (0.417201426196,0.469164808604)	0.426282993 (0.400921198248,0.451644787752)	0.4072478131 (0.382638949408,0.431856676792)	0.3902741424 (0.366325514116,0.414222770684)	0.3719100826 (0.348602361772,0.395217803428)	0.3423083477 (0.32010408394,0.36451261146)	0.2961974807 (0.276271877856,0.316123083544)	0.2619422539 (0.24361660082,0.28026790698)	0.2421921005 (0.224829616508,0.259554584492)	0.2350022789 (0.21796871858,0.25203583922)	0.2491719325 (0.231456226716,0.266887638284)	0.2904699134 (0.271031137708,0.309908689092)	0.3510243038 (0.329027514664,0.373021092936)	0.4191676118 (0.394266013876,0.444069209724)	0.4638116828 (0.43727643644,0.49034692916)	0.4790169105 (0.451942632388,0.506091188612)	0.4752890358 (0.44811919044,0.50245888116)	0.4688342066 (0.441809156436,0.495859256764)	0.466009161 (0.432293250408,0.499725071592)	0.462990399 (0.378614551668,0.547366246332)	0.4593606831 (0.303224639176,0.615496727024)	0.4554721972 (0.213612641108,0.697331753292)	0.451334639 (0.113035542396,0.789633735604)	0.4469740095 (0.00349339292799999,0.890454626072)	0.4423996846 (-0.113537056816,0.998336426016)	0.4375986992 (-0.236824169584,1.112021567984)	0.4325601411 (-0.365288640504,1.230408922704)	0.4272910061 (-0.497968048452,1.352550060652)	0.4218230199 (-0.634024002092,1.477670041892)	0.4161873378 (-0.772717561508,1.605092237108)	0.410407977 (-0.91336963536,1.73418558936)	0.4045043242 (-1.055360702784,1.864369351184)	0.3985001541 (-1.198145231004,1.995145539204)	0.3924261034 (-1.341267164928,2.126119371728)
Eastern Sub-Saharan Africa	lowSDI	5.5567269599 (5.415643013512,5.697810906288)	5.5558115609 (5.443851749804,5.667771371996)	5.5536309191 (5.453201248808,5.654060589392)	5.546595044 (5.450045706248,5.643144381752)	5.5253832838 (5.430880205452,5.619886362148)	5.4914234808 (5.398916538188,5.583930423412)	5.4428685513 (5.352550463188,5.533186639412)	5.3846002927 (5.296450170192,5.472750415208)	5.3215338628 (5.235380127104,5.407687598496)	5.2502667491 (5.166003207808,5.334530290392)	5.1762557448 (5.093760083524,5.258751406076)	5.0956328938 (5.014895212972,5.176370574628)	5.0169400784 (4.937857334352,5.096022822448)	4.9469358953 (4.869345916456,5.024525874144)	4.8825692633 (4.80637567548,4.95876285112)	4.8217670945 (4.746895189756,4.896638999244)	4.7662020961 (4.69255961684,4.83984457536)	4.7165409776 (4.64402305814,4.78905889706)	4.669291243 (4.59782417852,4.74075830748)	4.6283479869 (4.557820527016,4.698875446784)	4.592967461 (4.523287773048,4.662647148952)	4.562874359 (4.493954952696,4.631793765304)	4.5389333487 (4.47066766884,4.60719902856)	4.519654355 (4.45194753288,4.58736117712)	4.5041150323 (4.436850051216,4.571380013384)	4.4809669749 (4.41411689524,4.54781705456)	4.4571182473 (4.39063938772,4.52359710688)	4.4294946746 (4.363433858716,4.495555490484)	4.3946419883 (4.32916271304,4.46012126356)	4.3561400222 (4.290720010088,4.421560034312)	4.3132637857 (4.243968356336,4.382559215064)	4.2675299837 (4.182605464356,4.352454503044)	4.2228922871 (4.087341669828,4.358442904372)	4.1771941297 (3.986913520048,4.367474739352)	4.1310523425 (3.875867904768,4.386236780232)	4.0844026954 (3.756900019872,4.411905370928)	4.037297129 (3.631669753112,4.442924504888)	3.9898028929 (3.501330467116,4.478275318684)	3.9419120262 (3.36679483278,4.51702921962)	3.8935740843 (3.228706905436,4.558441263164)	3.8447627958 (3.087584188244,4.601941403356)	3.7955536072 (2.943932138572,4.647175075828)	3.7460423329 (2.798230096172,4.693854569628)	3.6962539116 (2.650942352364,4.741565470836)	3.646207393 (2.502451203256,4.789963582744)	3.595992334 (2.35312209182,4.83886257618)	3.5458191866 (2.203344234992,4.888294138208)
High-income Asia Pacific	highSDI	0.5386602374 (0.503862670624,0.573457804176)	0.5346372858 (0.508023090836,0.561251480764)	0.5303660168 (0.50739024412,0.55334178948)	0.5257103036 (0.503932848068,0.547487759132)	0.5209240344 (0.499498488244,0.542349580556)	0.51486732 (0.493667010968,0.536067629032)	0.5055800177 (0.484771629876,0.526388405524)	0.4938806386 (0.47360064502,0.51416063218)	0.4813774467 (0.461641442692,0.501113450708)	0.4683123621 (0.449115067424,0.487509656776)	0.4549012194 (0.436236277384,0.473566161416)	0.4408712842 (0.422746243784,0.458996324616)	0.4286448278 (0.41098041698,0.44630923862)	0.4180987049 (0.400844462104,0.435352947696)	0.4099382243 (0.39302772454,0.42684872406)	0.4032383786 (0.386634995748,0.419841761452)	0.3984512869 (0.382098914976,0.414803658824)	0.3956488134 (0.379493424024,0.411804202776)	0.3955799543 (0.379539737072,0.411620171528)	0.3977823382 (0.3817910118,0.4137736646)	0.4024874895 (0.386460208664,0.418514770336)	0.4089440518 (0.39281328218,0.42507482142)	0.4173556861 (0.401035852136,0.433675520064)	0.4272232612 (0.410634610884,0.443811911516)	0.4388199035 (0.421855910636,0.455783896364)	0.4524057888 (0.43494956624,0.46986201136)	0.4683239523 (0.450244772944,0.486403131656)	0.4871793136 (0.468297632628,0.506060994572)	0.5061685616 (0.486353667396,0.525983455804)	0.5226369959 (0.501658936952,0.543615054848)	0.5345093688 (0.511061509344,0.557957228256)	0.544873102 (0.5150070973,0.5747391067)	0.5563814452 (0.512363061168,0.600399829232)	0.5673709286 (0.504566272868,0.630175584332)	0.5783470433 (0.492345135868,0.664348950732)	0.589294823 (0.476343400472,0.702246245528)	0.6002285906 (0.456902824044,0.743554357156)	0.6111816839 (0.434206733972,0.788156633828)	0.6221533384 (0.40834074962,0.83596592718)	0.6331334767 (0.379335542576,0.886931410824)	0.6441113475 (0.347194207372,0.941028487628)	0.6551031518 (0.311917308324,0.998288995276)	0.6661450029 (0.2735024659,1.0587875399)	0.6772435247 (0.231933826132,1.122553223268)	0.6883953439 (0.187181577476,1.189609110324)	0.6995921765 (0.139207312888,1.259977040112)	0.7108451667 (0.087971078388,1.333719255012)
High-income North America	highSDI	0.5094118657 (0.4819967038,0.5368270276)	0.4851068336 (0.465937369748,0.504276297452)	0.4638828707 (0.446991826684,0.480773914716)	0.4477637655 (0.43145151262,0.46407601838)	0.43731244 (0.421381849884,0.453243030116)	0.4313611509 (0.415768792496,0.446953509304)	0.4286771577 (0.41332140246,0.44403291294)	0.4283827252 (0.413157227052,0.443608223348)	0.4295869064 (0.414425745252,0.444748067548)	0.4322411737 (0.417090557352,0.447391790048)	0.435422697 (0.420261283012,0.450584110988)	0.4383194533 (0.423154155964,0.453484750636)	0.440902386 (0.425739492408,0.456065279592)	0.4422674034 (0.427152106644,0.457382700156)	0.4423477373 (0.427326854136,0.457368620464)	0.4437290934 (0.42875594388,0.45870224292)	0.4443232276 (0.429435392176,0.459211063024)	0.4463498704 (0.431496733248,0.461203007552)	0.4521213719 (0.4371967069,0.4670460369)	0.4631247166 (0.44801955716,0.47822987604)	0.4785509596 (0.46318014078,0.49392177842)	0.4994266291 (0.483694371384,0.515158886816)	0.5280806894 (0.51183666706,0.54432471174)	0.5585890362 (0.541791448316,0.575386624084)	0.5914629502 (0.574059875392,0.608866025008)	0.6266503442 (0.608563014576,0.644737673824)	0.6583013508 (0.639567157672,0.677035543928)	0.6863570324 (0.666974146108,0.705739918692)	0.7061308161 (0.686278136428,0.725983495772)	0.7163203187 (0.696287614008,0.736353023392)	0.7184967754 (0.69751916098,0.73947438982)	0.7176809813 (0.689620918248,0.745741044352)	0.7176617499 (0.667171638928,0.768151860872)	0.7169115021 (0.636865712836,0.796957291364)	0.7160517097 (0.600720254664,0.831383164736)	0.7150960423 (0.559964410176,0.870227674424)	0.7140488044 (0.515230001392,0.912867607408)	0.712923069 (0.466936617268,0.958909520732)	0.7116990942 (0.415392223004,1.008005965396)	0.7103740598 (0.360853933012,1.059894186588)	0.7089572658 (0.303541635376,1.114372896224)	0.7074525866 (0.24363970952,1.17126546368)	0.705871767 (0.181313173616,1.230430360384)	0.7041952322 (0.116712701208,1.291677763192)	0.7024197291 (0.0499817828279999,1.354857675372)	0.7005544172 (-0.018748077256,1.419856911656)	0.6986047147 (-0.089359003492,1.486568432892)
North Africa and Middle East	middleSDI	1.7263634384 (1.678124656536,1.774602220264)	1.6923810581 (1.654821856224,1.729940259976)	1.6622495565 (1.62930050414,1.69519860886)	1.6356827851 (1.604426564356,1.666939005844)	1.6119159554 (1.581452850812,1.642379059988)	1.5883410171 (1.558525493768,1.618156540432)	1.5638242014 (1.534674474976,1.592973927824)	1.5391929157 (1.510706371348,1.567679460052)	1.5143973854 (1.486546896132,1.542247874668)	1.4890365446 (1.461790364688,1.516282724512)	1.4636994669 (1.437017633512,1.490381300288)	1.4388798683 (1.412720876868,1.465038859732)	1.4161679016 (1.390483287204,1.441852515996)	1.3979625216 (1.372689405872,1.423235637328)	1.3817316116 (1.356830645188,1.406632578012)	1.3664310877 (1.341880361136,1.390981814264)	1.3507660705 (1.326570921452,1.374961219548)	1.3356684088 (1.311816565316,1.359520252284)	1.3209918993 (1.297475005508,1.344508793092)	1.3067981199 (1.283602481476,1.329993758324)	1.2923890186 (1.269506789664,1.315271247536)	1.2785733702 (1.25598624494,1.30116049546)	1.2661125896 (1.243787845816,1.288437333384)	1.255431989 (1.233312702804,1.277551275196)	1.244037357 (1.222085691572,1.265989022428)	1.2307710546 (1.208981095444,1.252561013756)	1.214615428 (1.193037497528,1.236193358472)	1.1961741691 (1.174875977668,1.217472360532)	1.1765112032 (1.155453688008,1.197568718392)	1.1564611152 (1.135105294672,1.177816935728)	1.133265547 (1.109764965112,1.156766128888)	1.1105317024 (1.081025883176,1.140037521624)	1.088121692 (1.045360457456,1.130882926544)	1.0653003129 (1.007812712436,1.122787913364)	1.0424554221 (0.968102832096,1.116808012104)	1.0195422714 (0.926898073712,1.112186469088)	0.9966037665 (0.884683606988,1.108523926012)	0.9737623281 (0.841885723968,1.105638932232)	0.9510959868 (0.79884432654,1.10334764706)	0.9285892765 (0.755742461128,1.101436091872)	0.9062049947 (0.7127009322,1.0997090572)	0.8839817791 (0.669874674448,1.098088883752)	0.8620171121 (0.62744841732,1.09658580688)	0.8403626237 (0.585578253132,1.095146994268)	0.8189862124 (0.544329974544,1.093642450256)	0.7978386286 (0.503741585472,1.091935671728)	0.776941301 (0.46388734524,1.08999525676)
Oceania	low-middleSDI	0.9812990156 (0.797761359844,1.164836671356)	0.9836119374 (0.821149134212,1.146074740588)	0.985844702 (0.840652430384,1.131036973616)	0.987677217 (0.8561465611,1.1192078729)	0.98955109 (0.86839304614,1.11070913386)	0.9905462271 (0.877073922812,1.104018531388)	0.9913903886 (0.883421777836,1.099358999364)	0.9911737462 (0.887231389584,1.095116102816)	0.990283077 (0.889321042092,1.091245111908)	0.9887294401 (0.890072756212,1.087386123988)	0.9858594266 (0.889153319424,1.082565533776)	0.9819766018 (0.886998495304,1.076954708296)	0.9774743096 (0.884064321488,1.070884297712)	0.972538664 (0.88056638038,1.06451094762)	0.967562217 (0.87689224166,1.05823219234)	0.962831543 (0.873326302952,1.052336783048)	0.95860288 (0.870131332976,1.047074427024)	0.9554264829 (0.86783109978,1.04302186602)	0.9526581971 (0.865853384488,1.039463009712)	0.9506561537 (0.864540901036,1.036771406364)	0.95066208 (0.865048343708,1.036275816292)	0.9509338584 (0.865748285088,1.036119431712)	0.9513085683 (0.866476136812,1.036140999788)	0.9519807302 (0.86733301754,1.03662844286)	0.9543012658 (0.869435840652,1.039166690948)	0.9564010599 (0.870792226352,1.042009893448)	0.95896479 (0.871626939316,1.046302640684)	0.9619200115 (0.8712513768,1.0525886462)	0.9653164589 (0.868914083908,1.061718833892)	0.9688004018 (0.863402931776,1.074197871824)	0.9720349188 (0.85363563766,1.09043419994)	0.9746559459 (0.838848717588,1.110463174212)	0.9780734091 (0.818204391904,1.137942426296)	0.9810419086 (0.794808518824,1.167275298376)	0.9838957063 (0.767756455028,1.200034957572)	0.9866085577 (0.737440594768,1.235776520632)	0.9891557101 (0.704172845136,1.274138575064)	0.9915172885 (0.668204306228,1.314830270772)	0.9936790912 (0.62974485452,1.35761332788)	0.9956320065 (0.588963009976,1.402301003024)	0.9973656862 (0.54599492244,1.44873644996)	0.9988740488 (0.500957891432,1.496790206168)	1.0001559655 (0.453958796696,1.546353134304)	1.0012123832 (0.405099588832,1.597325177568)	1.0020434977 (0.354467853768,1.649619141632)	1.0026450062 (0.30214015948,1.70314985292)	1.0030144559 (0.248188613332,1.757840298468)
South Asia	low-middleSDI	3.4255732165 (3.368009562744,3.483136870256)	3.4083628395 (3.357226275252,3.459499403748)	3.4323176392 (3.382049838092,3.482585440308)	3.4586462961 (3.408826501208,3.508466090992)	3.5117592408 (3.462087015092,3.561431466508)	3.5812747059 (3.531356797524,3.631192614276)	3.5875926433 (3.53819298264,3.63699230396)	3.5563922786 (3.507935309928,3.604849247272)	3.5141910702 (3.466657913424,3.561724226976)	3.4856773184 (3.438971862568,3.532382774232)	3.4316400647 (3.38595278418,3.47732734522)	3.3841889187 (3.339411418436,3.428966418964)	3.3495328327 (3.305500583432,3.393565081968)	3.3305676937 (3.28708333754,3.37405204986)	3.3199446126 (3.276897363096,3.362991862104)	3.2888836893 (3.246544664824,3.331222713776)	3.2246939424 (3.183266446892,3.266121437908)	3.1773892721 (3.136661618896,3.218116925304)	3.1193812316 (3.079511394348,3.159251068852)	3.047169443 (3.008301792752,3.086037093248)	2.9565441177 (2.918773665064,2.994314570336)	2.8862706489 (2.849391180512,2.923150117288)	2.8562593259 (2.820009993396,2.892508658404)	2.8820156631 (2.845883021352,2.918148304848)	2.8874328964 (2.851473774628,2.923392018172)	2.8929212234 (2.857155293536,2.928687153264)	2.8972722968 (2.8617983499,2.9327462437)	2.8964460491 (2.861315227444,2.931576870756)	2.7998259907 (2.765662268716,2.833989712684)	2.7357436548 (2.702278767484,2.769208542116)	2.6452101245 (2.612611707124,2.677808541876)	2.5686093939 (2.53442612562,2.60279266218)	2.4848481484 (2.37634990036,2.59334639644)	2.4101545419 (2.244741209396,2.575567874404)	2.3375920977 (2.104197199684,2.570986995716)	2.2670392043 (1.959121282912,2.574957125688)	2.1983996613 (1.811840251252,2.584959071348)	2.1316812196 (1.66388554608,2.59947689312)	2.0669052816 (1.516430886136,2.617379677064)	2.0040541355 (1.370317783048,2.637790487952)	1.9430883165 (1.226164241276,2.660012391724)	1.8839906867 (1.084443706412,2.683537666988)	1.8267656809 (0.94553008972,2.70800127208)	1.7713475139 (0.809732578304,2.732962449496)	1.7176402333 (0.677275566868,2.758004899732)	1.6655840035 (0.548339476808,2.782828530192)	1.6152050036 (0.423069924724,2.807340082476)
Southeast Asia	middleSDI	0.3620172504 (0.34284057414,0.38119392666)	0.3610996057 (0.346003059872,0.376196151528)	0.3601904451 (0.347194575136,0.373186315064)	0.3595872445 (0.34746664566,0.37170784334)	0.3589950041 (0.34722528544,0.37076472276)	0.3586973819 (0.347116413396,0.370278350404)	0.3587220865 (0.34729791682,0.37014625618)	0.3587018975 (0.34743472186,0.36996907314)	0.358517079 (0.347402092068,0.369632065932)	0.3584994556 (0.347509129176,0.369489782024)	0.3577361644 (0.346856388052,0.368615940748)	0.3560393997 (0.345262248952,0.366816550448)	0.3532481497 (0.342580305016,0.363915994384)	0.3490211007 (0.338499613528,0.359542587872)	0.3432135832 (0.332896260212,0.353530906188)	0.3358046055 (0.325744964496,0.345864246504)	0.3277759261 (0.317974362412,0.337577489788)	0.3195392738 (0.309972823676,0.329105723924)	0.3117894417 (0.302423165984,0.321155717416)	0.3047618494 (0.295570930572,0.313952768228)	0.2987290745 (0.28969488668,0.30776326232)	0.29383736 (0.284945290016,0.302729429984)	0.2901212697 (0.28135602524,0.29888651416)	0.2875307069 (0.278868082552,0.296193331248)	0.2857510092 (0.277161977364,0.294340041036)	0.2844352701 (0.2758968731,0.2929736671)	0.283204407 (0.274714547048,0.291694266952)	0.2818341785 (0.273398166804,0.290270190196)	0.2802944005 (0.271850209724,0.288738591276)	0.2784259223 (0.269660792304,0.287191052296)	0.2758799517 (0.265940523376,0.285819380024)	0.273688924 (0.261045752312,0.286332095688)	0.2712669083 (0.253677370068,0.288856446532)	0.2688580902 (0.245399961128,0.292316219272)	0.2664088062 (0.236146029684,0.296671582716)	0.2639185918 (0.226139315832,0.301697867768)	0.2613920071 (0.215527689188,0.307256325012)	0.2588303761 (0.204412843588,0.313247908612)	0.2562351485 (0.192874316504,0.319595980496)	0.253605208 (0.18097256876,0.32623784724)	0.2509398206 (0.168757722672,0.333121918528)	0.2482434815 (0.156276448524,0.340210514476)	0.2455176714 (0.14356895054,0.34746639226)	0.2427643348 (0.130674281312,0.354854388288)	0.2399842358 (0.117626482408,0.362341989192)	0.2371789346 (0.104456681216,0.369901187984)	0.2343552391 (0.091195584308,0.377514893892)
Southern Latin America	high-middleSDI	0.8410097703 (0.75757863944,0.92444090116)	0.8008321206 (0.741994665,0.8596695762)	0.7653202143 (0.717056455176,0.813583973424)	0.7383149894 (0.693301553548,0.783328425252)	0.7201103431 (0.676024962544,0.764195723656)	0.7107789543 (0.66739234726,0.75416556134)	0.7097643588 (0.667245806164,0.752282911436)	0.7143470769 (0.672616532856,0.756077620944)	0.72279123 (0.681441730144,0.764140729856)	0.7345094922 (0.692914031356,0.776104953044)	0.744601547 (0.702522541808,0.786680552192)	0.7523449792 (0.709948134528,0.794741823872)	0.7562064543 (0.713986555488,0.798426353112)	0.7564211894 (0.714790579092,0.798051799708)	0.754108995 (0.713133243232,0.795084746768)	0.7532397995 (0.712580778832,0.793898820168)	0.7518182733 (0.711269829952,0.792366716648)	0.7557227747 (0.715036469852,0.796409079548)	0.7637447974 (0.72293931828,0.80455027652)	0.7763837286 (0.73547357764,0.81729387956)	0.7919687428 (0.750917994376,0.833019491224)	0.8104736641 (0.769106337064,0.851840991136)	0.8299878177 (0.788082994376,0.871892641024)	0.8477342733 (0.805226280556,0.890242266044)	0.8607740996 (0.817842368772,0.903705830428)	0.8721177339 (0.82877447618,0.91546099162)	0.878547883 (0.834996901932,0.922098864068)	0.882018613 (0.838354323352,0.925682902648)	0.8806444816 (0.836870162452,0.924418800748)	0.8740127257 (0.829012595308,0.919012856092)	0.8620048155 (0.811269459724,0.912740171276)	0.849728609 (0.783367342952,0.916089875048)	0.8378602376 (0.741642698644,0.934077776556)	0.8256160898 (0.692211787188,0.959020392412)	0.8134089909 (0.637233613564,0.989584368236)	0.8012512083 (0.578445429608,1.024056986992)	0.7891450585 (0.516827486568,1.061462630432)	0.7770985345 (0.45301133988,1.10118572912)	0.7651070387 (0.3874583743,1.1427557031)	0.753168163 (0.320536146624,1.185800179376)	0.7412864638 (0.252555678068,1.230017249532)	0.7294639293 (0.183785351996,1.275142506604)	0.7177089325 (0.114464672448,1.320953192552)	0.7060193032 (0.0448110697799999,1.36722753662)	0.6943938969 (-0.024979939596,1.413767733396)	0.6828370559 (-0.094731673128,1.460405784928)	0.671350884 (-0.164283492416,1.506985260416)
Southern Sub-Saharan Africa	middleSDI	1.7668943022 (1.62635089402,1.90743771038)	1.7207214639 (1.620259155492,1.821183772308)	1.6725572758 (1.58049107094,1.76462348066)	1.5994905157 (1.511422354904,1.687558676496)	1.5210386557 (1.437558599712,1.604518711688)	1.4338984904 (1.355459921324,1.512337059476)	1.365458552 (1.290076255808,1.440840848192)	1.3424029584 (1.268004091032,1.416801825768)	1.3614588499 (1.286969150056,1.435948549744)	1.4272270629 (1.35157591292,1.50287821288)	1.5340092559 (1.455630686932,1.612387824868)	1.6512104734 (1.56923080682,1.73319013998)	1.767338874 (1.68148112104,1.85319662696)	1.8594674774 (1.770563364844,1.948371589956)	1.9058763981 (1.815923797852,1.995828998348)	1.8967756597 (1.808195975164,1.985355344236)	1.8541280046 (1.767591357424,1.940664651776)	1.7986637582 (1.714182532644,1.883144983756)	1.7547060776 (1.671973736916,1.837438418284)	1.7167729231 (1.635647163644,1.797898682556)	1.6803144405 (1.600681574824,1.759947306176)	1.6438484198 (1.565736162696,1.721960676904)	1.6095612365 (1.532920273584,1.686202199416)	1.5812989457 (1.505929935172,1.656667956228)	1.5677579932 (1.49314600778,1.64236997862)	1.5644698978 (1.490260654356,1.638679141244)	1.5701487432 (1.495924514968,1.644372971432)	1.5798075479 (1.505243682832,1.654371412968)	1.5902776851 (1.515235157064,1.665320213136)	1.5949531615 (1.519952915564,1.669953407436)	1.5914356937 (1.513580646808,1.669290740592)	1.5866133105 (1.4812368652,1.6919897558)	1.581357099 (1.389061446276,1.773652751724)	1.5767330013 (1.268458296016,1.885007706584)	1.5722740008 (1.125343381448,2.019204620152)	1.567962378 (0.964360251348,2.171564504652)	1.5638280356 (0.788053809464,2.339602261736)	1.5599272124 (0.598089643736,2.521764781064)	1.5562671817 (0.395666102216,2.716868261184)	1.5528326371 (0.181683930956,2.923981343244)	1.5495843885 (-0.0431445669399999,3.14231334394)	1.5465274939 (-0.278234082332,3.371289070132)	1.543698863 (-0.523113141964,3.610510867964)	1.5411007602 (-0.777373982524,3.859575502924)	1.5387251787 (-1.040676488156,4.118126845556)	1.5365475944 (-1.312723105764,4.385818294564)	1.5345816876 (-1.593290507176,4.662453882376)
Tropical Latin America	middleSDI	0.9095670904 (0.86015916344,0.95897501736)	0.8933007696 (0.855431102548,0.931170436652)	0.8770844458 (0.844877742852,0.909291148748)	0.8597503113 (0.82991314408,0.88958747852)	0.8429692695 (0.8141895948,0.8717489442)	0.8285095884 (0.800390873132,0.856628303668)	0.8193495752 (0.791742088496,0.846957061904)	0.8123842083 (0.785271128264,0.839497288336)	0.80859912 (0.781890478124,0.835307761876)	0.806692544 (0.780312159984,0.833072928016)	0.8077364848 (0.78157136876,0.83390160084)	0.8098588472 (0.783860596544,0.835857097856)	0.8138352136 (0.78793636062,0.83973406658)	0.8204920508 (0.79462103276,0.84636306884)	0.8300077581 (0.804107077028,0.855908439172)	0.8428291698 (0.816828984428,0.868829355172)	0.85871143 (0.832512498472,0.884910361528)	0.8737890169 (0.847399356204,0.900178677596)	0.8874633051 (0.860933275084,0.913993335116)	0.9011651534 (0.874509114396,0.927821192404)	0.9132641231 (0.886547302536,0.939980943664)	0.9240918304 (0.897370104152,0.950813556648)	0.9340741617 (0.907365542756,0.960782780644)	0.9434975871 (0.916755350824,0.970239823376)	0.9525904864 (0.92572062884,0.97946034396)	0.9670086089 (0.939884434676,0.994132783124)	0.9882989815 (0.960888734496,1.015709228504)	1.0155749123 (0.98781685624,1.04333296836)	1.0453863078 (1.017102223216,1.073670392384)	1.0749314804 (1.045449709592,1.104413251208)	1.0998780351 (1.066468065808,1.133288004392)	1.1232351197 (1.078959301428,1.167510937972)	1.149139855 (1.080828849552,1.217450860448)	1.1742907215 (1.075773566092,1.272807876908)	1.1996475713 (1.064103151156,1.335191991444)	1.2252507844 (1.046618585872,1.403882982928)	1.2511341051 (1.023708981552,1.478559228648)	1.2772319787 (0.995483763868,1.558980193532)	1.3034453617 (0.961971444748,1.644919278652)	1.3297502827 (0.923182713432,1.736317851968)	1.3561769503 (0.879114732136,1.833239168464)	1.3827478779 (0.829724531836,1.935771223964)	1.4093825609 (0.774901521344,2.043863600456)	1.4359639179 (0.7145632554,2.1573645804)	1.4624585181 (0.648662782928,2.276254253272)	1.4888924885 (0.577163128924,2.400621848076)	1.51527867 (0.5000056672,2.5305516728)
Western Europe	highSDI	0.7921852212 (0.763302598872,0.821067843528)	0.788730988 (0.767567943664,0.809894032336)	0.7806668893 (0.761037938728,0.800295839872)	0.7740001981 (0.75463109688,0.79336929932)	0.7765829631 (0.75733278292,0.79583314328)	0.7922315906 (0.773020071224,0.811443109976)	0.8140098043 (0.794656936584,0.833362672016)	0.8393816483 (0.819781831952,0.858981464648)	0.8698885298 (0.849946807524,0.889830252076)	0.9024415996 (0.882105708192,0.922777491008)	0.9411203739 (0.920335998624,0.961904749176)	0.989711459 (0.96838308396,1.01103983404)	1.0320597454 (1.0101637279,1.0539557629)	1.0676891202 (1.0452545192,1.0901237212)	1.0790036785 (1.056786461884,1.101220895116)	1.0806100568 (1.058646444976,1.102573668624)	1.0803901773 (1.058538079284,1.102242275316)	1.0853508767 (1.063561184496,1.107140568904)	1.1010197443 (1.079243260536,1.122796228064)	1.1222181951 (1.100308608324,1.144127781876)	1.1410947659 (1.119063643444,1.163125888356)	1.1592929684 (1.137157131768,1.181428805032)	1.1821545988 (1.15983115234,1.20447804526)	1.2022721471 (1.179786781708,1.224757512492)	1.2203636806 (1.19771970358,1.24300765762)	1.2399212721 (1.217084856204,1.262757687996)	1.2583850712 (1.235305512208,1.281464630192)	1.2646562478 (1.241423217868,1.287889277732)	1.2582680911 (1.234981901068,1.281554281132)	1.2427328449 (1.219513644924,1.265952044876)	1.225381471 (1.20191953208,1.24884340992)	1.2006895934 (1.171077769144,1.230301417656)	1.1789296601 (1.119496285904,1.238363034296)	1.1561297696 (1.0584652334,1.2537943058)	1.1334032822 (0.990900536304,1.275906028096)	1.1108713843 (0.918976350284,1.302766418316)	1.0885361801 (0.843858551492,1.333213808708)	1.0663509752 (0.76632213868,1.36637981172)	1.044335198 (0.687059379436,1.401611016564)	1.0225128841 (0.606627344688,1.438398423512)	1.0009514404 (0.525504533108,1.476398347692)	0.9796285029 (0.444037239644,1.515219766156)	0.9584849759 (0.362514545544,1.554455406256)	0.937536485 (0.28125815138,1.59381481862)	0.9167879265 (0.200543737252,1.633032115748)	0.8962669819 (0.12061404272,1.67191992108)	0.8759339721 (0.041668814836,1.710199129364)
Western Sub-Saharan Africa	lowSDI	1.8554717392 (1.779531588984,1.931411889416)	1.8549121105 (1.794323621672,1.915500599328)	1.8539894506 (1.801175537952,1.906803363248)	1.8520235546 (1.80253448364,1.90151262556)	1.850261168 (1.802250730056,1.898271605944)	1.8481715032 (1.801104298204,1.895238708196)	1.8462346894 (1.80002479938,1.89244457942)	1.84437543 (1.79899768346,1.88975317654)	1.8425130099 (1.797922196892,1.887103822908)	1.8408294039 (1.796958435976,1.884700371824)	1.8389974443 (1.795800438056,1.882194450544)	1.838266606 (1.795640005424,1.880893206576)	1.8353004463 (1.793220582432,1.877380310168)	1.8301140526 (1.788586986936,1.871641118264)	1.8231678687 (1.78220402452,1.86413171288)	1.8141859589 (1.773795279284,1.854576638516)	1.8043182114 (1.764486737228,1.844149685572)	1.7948930544 (1.755555464556,1.834230644244)	1.7850404203 (1.746136890096,1.823943950504)	1.7802679146 (1.741686582132,1.818849247068)	1.7801222988 (1.741822375684,1.818422221916)	1.7844385508 (1.746387176656,1.822489924944)	1.7924626545 (1.754566171904,1.830359137096)	1.8016261975 (1.76373685048,1.83951554452)	1.8078377733 (1.769875658144,1.845799888456)	1.8064691065 (1.768518311912,1.844419901088)	1.8013196534 (1.763469214536,1.839170092264)	1.7888139035 (1.751261227248,1.826366579752)	1.7695120091 (1.732315673196,1.806708345004)	1.748271235 (1.710732882428,1.785809587572)	1.7259157431 (1.68525810776,1.76657337844)	1.7036812183 (1.653521541768,1.753840894832)	1.6825718329 (1.608903301712,1.756240364088)	1.6604407347 (1.560128363156,1.760753106244)	1.6384616107 (1.506877771376,1.770045450024)	1.6166343637 (1.450443910404,1.782824816996)	1.5949523441 (1.391598359224,1.798306328976)	1.573371398 (1.330823062432,1.815919733568)	1.551860335 (1.26849723932,1.83522343068)	1.5304132652 (1.204921748416,1.855904781984)	1.5090062826 (1.140320138032,1.877692427168)	1.4876157391 (1.074878806408,1.900352671792)	1.4662027723 (1.008757563016,1.923647981584)	1.4447536563 (0.942141831676,1.947365480924)	1.4232932952 (0.875214846072,1.971371744328)	1.4018409887 (0.80813116276,1.99555081464)	1.3804200493 (0.741029633496,2.019810465104)
Global	middleSDI	1.61344436309998 (1.59879722062971,1.62809150557024)	1.60577819247043 (1.59262600755436,1.61893037738651)	1.6107797307745 (1.59778810118388,1.62377136036512)	1.61456697953691 (1.60164345795346,1.62749050112036)	1.61293718663302 (1.60010907952799,1.62576529373804)	1.61113235669972 (1.59838349801784,1.6238812153816)	1.60459190501771 (1.59194779683809,1.61723601319732)	1.59429453357193 (1.58177194043197,1.60681712671189)	1.58150742766451 (1.56911278651163,1.5939020688174)	1.57205656176211 (1.55977286656025,1.58434025696398)	1.56301163368065 (1.55083417926341,1.57518908809789)	1.55371633014358 (1.54165169434236,1.56578096594479)	1.54413237878107 (1.53218320825993,1.55608154930222)	1.54158440245128 (1.52971104124958,1.55345776365298)	1.52750455646966 (1.51577123692081,1.53923787601851)	1.51165509754832 (1.50006840984481,1.52324178525182)	1.48401682466612 (1.47263661989354,1.49539702943869)	1.46321094116164 (1.45200008413852,1.47442179818475)	1.44960508635323 (1.43852920314219,1.46068096956427)	1.43870000601187 (1.42774109934402,1.44965891267972)	1.4218965982487 (1.4110839610787,1.43270923541869)	1.40661612310323 (1.39593715384965,1.4172950923568)	1.40476605371272 (1.39415893156365,1.4153731758618)	1.41447987264966 (1.40388813933469,1.42507160596463)	1.42050767604145 (1.40994842434987,1.43106692773303)	1.42655801322415 (1.4160300140189,1.4370860124294)	1.4389382398044 (1.42841417463795,1.44946230497085)	1.44320665858483 (1.43272191331942,1.45369140385024)	1.42151176470965 (1.41117483012877,1.43184869929053)	1.40654891770337 (1.39632356059865,1.4167742748081)	1.38332141182007 (1.37321334659664,1.3934294770435)	1.36287322225801 (1.35207962084187,1.37366682367414)	1.33800243314971 (1.30439644750683,1.37160841879259)	1.31444048575497 (1.26225531421271,1.36662565729722)	1.29080909286087 (1.21609138954502,1.36552679617672)	1.26710643858938 (1.16724023959036,1.36697263758839)	1.24337062770374 (1.11644767325716,1.37029358215032)	1.21962971262975 (1.06419695244396,1.37506247281555)	1.19589402521645 (1.01089419894337,1.38089385148954)	1.17217404509994 (0.956855414645197,1.38749267555468)	1.14849744716162 (0.902346887126557,1.39464800719668)	1.12493705988662 (0.84761745993872,1.40225665983453)	1.10151858711489 (0.792846066088981,1.4101911081408)	1.07823966050641 (0.738213261168539,1.41826605984428)	1.05510263529858 (0.683876121922643,1.42632914867451)	1.03214455620358 (0.629987049886617,1.43430206252055)	1.0094594912523 (0.5767017190455,1.4422172634591)

## Sheet: 全d
location	SDI	1990	1991	1992	1993	1994	1995	1996	1997	1998	1999	2000	2001	2002	2003	2004	2005	2006	2007	2008	2009	2010	2011	2012	2013	2014	2015	2016	2017	2018	2019	2020	2021	2022	2023	2024	2025	2026	2027	2028	2029	2030	2031	2032	2033	2034	2035	2036	下降
Andean Latin America	middleSDI	2.535003268 (2.403395332044,2.666611203956)	2.4850615505 (2.388499915512,2.581623185488)	2.4356102731 (2.350225407772,2.520995138428)	2.3856538425 (2.303578503616,2.467729181384)	2.3436495519 (2.263548731716,2.423750372084)	2.3123192057 (2.234084983872,2.390553427528)	2.2898664924 (2.213284138972,2.366448845828)	2.2648977694 (2.189815436704,2.339980102096)	2.2384420359 (2.164680750652,2.312203321148)	2.207514717 (2.1350625869,2.2799668471)	2.1658117728 (2.094930813588,2.236692732012)	2.1187747516 (2.049507848468,2.188041654732)	2.0675469658 (1.99991600058,2.13517793102)	2.01470305 (1.948717334652,2.080688765348)	1.9626460591 (1.898164954412,2.027127163788)	1.9035246069 (1.840618427284,1.966430786516)	1.8322693617 (1.771398629932,1.893140093468)	1.7517076797 (1.693191767,1.8102235924)	1.6792665443 (1.62275675726,1.73577633134)	1.6072056331 (1.552678488764,1.661732777436)	1.5384548213 (1.485877532396,1.591032110204)	1.4686685376 (1.418135569268,1.519201505932)	1.4059612286 (1.356840563748,1.455081893452)	1.3591422318 (1.310704581476,1.407579882124)	1.3368573487 (1.289181808312,1.384532889088)	1.3377762058 (1.291074491216,1.384477920384)	1.3592368552 (1.312510703336,1.405963007064)	1.3778524423 (1.330512204992,1.425192679608)	1.3908453081 (1.343346796088,1.438343820112)	1.4004461883 (1.352597041108,1.448295335492)	1.4049462166 (1.352574784536,1.457317648664)	1.4078502979 (1.33750410254,1.47819649326)	1.4112552559 (1.298910977084,1.523599534716)	1.4136352043 (1.247269795328,1.580000613272)	1.4157499755 (1.184967230832,1.646532720168)	1.417599803 (1.114086122152,1.721113483848)	1.4191606887 (1.035749016504,1.802572360896)	1.4203948655 (0.950665833476,1.890123897524)	1.4213375036 (0.859417831216,1.983257175984)	1.4220272879 (0.762459757348,2.081594818452)	1.4224602941 (0.660141117124,2.184779471076)	1.4226165731 (0.5527567837,2.2924763625)	1.4224616298 (0.440573020056,2.404350239544)	1.4220267086 (0.323872869244,2.520180547956)	1.4213470739 (0.20290583562,2.63978831218)	1.4204209468 (0.077888060532,2.762953833068)	1.4192336794 (-0.0509778171440001,2.889445175944)	0
Australasia	highSDI	1.2504202911 (1.160042279516,1.340798302684)	1.2597499726 (1.185217743108,1.334282202092)	1.2696907595 (1.205438240204,1.333943278796)	1.2793771303 (1.22084948994,1.33790477066)	1.290962959 (1.235041065728,1.346884852272)	1.3009606987 (1.246076862784,1.355844534616)	1.3123181144 (1.257705378432,1.366930850368)	1.3204554469 (1.26600285822,1.37490803558)	1.3275798617 (1.273264801908,1.381894921492)	1.3336476032 (1.27949246902,1.38780273738)	1.3351599502 (1.28133548468,1.38898441572)	1.333561834 (1.280170567876,1.386953100124)	1.3289152826 (1.276048810788,1.381781754412)	1.3202459459 (1.26802815118,1.37246374062)	1.3060393151 (1.254635747304,1.357442882896)	1.291688948 (1.2410335761,1.3423443199)	1.2740526346 (1.22419525514,1.32391001406)	1.2540097236 (1.204975459272,1.303043987928)	1.2328204346 (1.184599819388,1.281041049812)	1.2128931629 (1.165397662428,1.260388663372)	1.1931893568 (1.146362042476,1.240016671124)	1.1717582136 (1.125616036288,1.217900390912)	1.1474836592 (1.102105845628,1.192861472772)	1.1214685642 (1.076906325052,1.166030803348)	1.0966280153 (1.052845518248,1.140410512352)	1.0712062101 (1.028219161016,1.114193259184)	1.0454290615 (1.003145482484,1.087712640516)	1.0207925138 (0.978775038104,1.062809989496)	0.9955841717 (0.952841628892,1.038326714508)	0.9716813088 (0.926137033016,1.017225584584)	0.9475215539 (0.896000260272,0.999042847528)	0.9245584288 (0.863084307504,0.986032550096)	0.9013487804 (0.824798058236,0.977899502564)	0.8788593746 (0.7855551475,0.9721636017)	0.8568377204 (0.744885888268,0.968789552532)	0.835281409 (0.703396739076,0.967166078924)	0.8141790774 (0.661502847624,0.966855307176)	0.7935262725 (0.619509106044,0.967543438956)	0.7733354118 (0.57766160088,0.96900922272)	0.7536203649 (0.53614647162,0.97109425818)	0.7343705263 (0.495090522876,0.973650529724)	0.7155680989 (0.454589263384,0.976546934416)	0.6972020452 (0.4147255908,0.9796784996)	0.6792740703 (0.3755791949,0.9829689457)	0.6617868482 (0.337212382096,0.986361314304)	0.6447227853 (0.299663615376,0.989781955224)	0.6280590135 (0.262961758684,0.993156268316)	1
Caribbean	middleSDI	2.5488675607 (2.42853197498,2.66920314642)	2.5281867405 (2.434812935752,2.621560545248)	2.5134657074 (2.433626048004,2.593305366796)	2.4982715283 (2.423735150664,2.572807905936)	2.4732438928 (2.400804569144,2.545683216456)	2.4392150644 (2.368238618888,2.510191509912)	2.4011059673 (2.331614343896,2.470597590704)	2.3612730595 (2.293299506272,2.429246612728)	2.3212026926 (2.254688571248,2.387716813952)	2.2831527413 (2.217962616412,2.348342866188)	2.243535371 (2.179630323248,2.307440418752)	2.2040681431 (2.14138040372,2.26675588248)	2.1679760192 (2.106372726652,2.229579311748)	2.1371733491 (2.076479697452,2.197867000748)	2.107887847 (2.048038509844,2.167737184156)	2.0781308809 (2.01914040124,2.13712136056)	2.0503555909 (1.992166253596,2.108544928204)	2.0264729829 (1.968946164012,2.083999801788)	2.0061518021 (1.949159705708,2.063143898492)	1.9944325815 (1.937784635628,2.051080527372)	1.9886738538 (1.932317787992,2.045029919608)	1.9928644251 (1.936662802588,2.049066047612)	2.0030352905 (1.946850607876,2.059219973124)	2.0174413438 (1.961057763708,2.073824923892)	2.0349050356 (1.978109524856,2.091700546344)	2.0469635053 (1.989882995268,2.104044015332)	2.0582917615 (2.001013434744,2.115570088256)	2.0698031024 (2.012337790664,2.127268414136)	2.0751992783 (2.01721876214,2.13317979446)	2.0778814172 (2.017131774624,2.138631059776)	2.0757231576 (2.006195383564,2.145250931636)	2.0735152906 (1.984621390036,2.162409191164)	2.0734010202 (1.948179885168,2.198622155232)	2.0720361647 (1.90410868414,2.23996364526)	2.0706551727 (1.852629503552,2.288680841848)	2.0692065868 (1.795143896528,2.343269277072)	2.0677641281 (1.732596726748,2.402931529452)	2.0663847252 (1.665602139836,2.467167310564)	2.0650116689 (1.594532942364,2.535490395436)	2.0635911406 (1.51964526876,2.60753701244)	2.0620794916 (1.441132985476,2.683025997724)	2.0605472157 (1.359225648152,2.761868783248)	2.0590483204 (1.274110998224,2.843985642576)	2.0575333368 (1.18591366732,2.92915300628)	2.0559578237 (1.09473623776,3.01717940964)	2.0542837257 (1.000667416752,3.107900034648)	2.052572704 (0.903831567072,3.201313840928)	1
Central Asia	middleSDI	2.3567014744 (2.26186207044,2.45154087836)	2.5651212945 (2.491092446712,2.639150142288)	2.7760607564 (2.702966080088,2.849155432712)	2.9868981094 (2.910270656176,3.063525562624)	3.1568974237 (3.077947007092,3.235847840308)	3.2744901655 (3.194556457072,3.354423873928)	3.3778538222 (3.296712799048,3.458994845352)	3.4432520577 (3.361418724132,3.525085391268)	3.4642954433 (3.382513807084,3.546077079516)	3.4666196853 (3.385000185184,3.548239185416)	3.4630929813 (3.381758575336,3.544427387264)	3.4677713196 (3.386759851664,3.548782787536)	3.4620137443 (3.381481125728,3.542546362872)	3.4462411871 (3.36610949868,3.52637287552)	3.3994710996 (3.320138146656,3.478804052544)	3.3190119012 (3.241338367164,3.396685435236)	3.1922644115 (3.117359351004,3.267169471996)	3.0754709455 (3.002677236008,3.148264654992)	2.9852783398 (2.91421544006,3.05634123954)	2.915681751 (2.846139315576,2.985224186424)	2.8700776931 (2.8016682639,2.9384871223)	2.8388857449 (2.771335908196,2.906435581604)	2.8230395755 (2.756052540448,2.890026610552)	2.8160875858 (2.749478083792,2.882697087808)	2.804262005 (2.738156371364,2.870367638636)	2.7834201455 (2.717922967992,2.848917323008)	2.7921351106 (2.72656545484,2.85770476636)	2.7865700844 (2.720791279196,2.852348889604)	2.7335652937 (2.668850110916,2.798280476484)	2.6799546088 (2.616220786648,2.743688430952)	2.6334968608 (2.568270260508,2.698723461092)	2.5963867144 (2.510338230312,2.682435198488)	2.555224048 (2.396328650024,2.714119445976)	2.5165357499 (2.264907670232,2.768163829568)	2.4782803356 (2.117733672172,2.838826999028)	2.4405409686 (1.959389746104,2.921692191096)	2.4034182045 (1.792496762824,3.014339646176)	2.3667690286 (1.618675286036,3.114862771164)	2.3304592239 (1.439222373452,3.221696074348)	2.2944843766 (1.255250651336,3.333718101864)	2.2589237806 (1.067713024984,3.450134536216)	2.2238668932 (0.877395387324,3.570338399076)	2.1891932068 (0.684888838744,3.693497574856)	2.1547809439 (0.4907881946,3.8187736932)	2.1206353526 (0.295667112596,3.945603592604)	2.0868392464 (0.100032352272,4.073646140528)	2.0534806872 (-0.0956987407479999,4.202660115148)	1
Central Europe	high-middleSDI	1.5534540792 (1.50263158202,1.60427657638)	1.546530739 (1.507803724828,1.585257753172)	1.5375872841 (1.503057512516,1.572117055684)	1.5349614237 (1.501287835192,1.568635012208)	1.5352707161 (1.501771205188,1.568770227012)	1.540887827 (1.507447085512,1.574328568488)	1.5435195478 (1.510175347288,1.576863748312)	1.5488775567 (1.51551617522,1.58223893818)	1.5477163851 (1.514505297596,1.580927472604)	1.5412410384 (1.508288239304,1.574193837496)	1.5330881627 (1.500281581172,1.565894744228)	1.5340371537 (1.501185352424,1.566888954976)	1.5383984163 (1.505542434148,1.571254398452)	1.5474350034 (1.514576461096,1.580293545704)	1.5577231504 (1.524812871348,1.590633429452)	1.5725194473 (1.539361013236,1.605677881364)	1.5800618428 (1.5467563076,1.613367378)	1.5847702919 (1.551424716056,1.618115867744)	1.5814291537 (1.548305590192,1.614552717208)	1.5742491075 (1.5413990959,1.6070991191)	1.568052789 (1.535374644508,1.600730933492)	1.5665017242 (1.533879447156,1.599124001244)	1.5714760525 (1.538777361916,1.604174743084)	1.5719730974 (1.539234907132,1.604711287668)	1.5797359751 (1.546818449536,1.612653500664)	1.6033123491 (1.570010363656,1.636614334544)	1.6313711809 (1.597544181036,1.665198180764)	1.657622717 (1.62328142568,1.69196400832)	1.6875123326 (1.65261062044,1.72241404476)	1.7203642811 (1.684387501688,1.756341060512)	1.7681869913 (1.727919494548,1.808454488052)	1.8063424058 (1.753392549708,1.859292261892)	1.8429292206 (1.757982936436,1.927875504764)	1.8828542585 (1.75818389954,2.00752461746)	1.9231026474 (1.749554749632,2.096650545168)	1.9638923237 (1.733353450268,2.194431197132)	2.0048864085 (1.709719100512,2.300053716488)	2.045928187 (1.678722503736,2.413133870264)	2.0870524493 (1.640570021776,2.533534876824)	2.1284857196 (1.5954914683,2.6614799709)	2.1704210203 (1.5435786566,2.797263384)	2.2124860371 (1.48445971612,2.94051235808)	2.2544862797 (1.417926605316,3.091045954084)	2.2964073864 (1.343979606628,3.248835166172)	2.3384233473 (1.2626830411,3.4141636535)	2.3806640475 (1.174009370944,3.587318724056)	2.422694317 (1.077625972968,3.767762661032)	0
Central Latin America	middleSDI	2.4250330063 (2.360251510052,2.489814502548)	2.3542534424 (2.306204326404,2.402302558396)	2.2912143009 (2.248426072452,2.334002529348)	2.2316970418 (2.190683142356,2.272710941244)	2.1860578317 (2.146257669116,2.225857994284)	2.1483675746 (2.10965221792,2.18708293128)	2.1121231426 (2.074344483052,2.149901802148)	2.0726082441 (2.035756544208,2.109459943992)	2.0345628316 (1.998576192212,2.070549470988)	1.9934192928 (1.958265089324,2.028573496276)	1.961476844 (1.926947523608,1.996006164392)	1.9368447333 (1.902854991696,1.970834474904)	1.9134392085 (1.880006822296,1.946871594704)	1.9009955421 (1.867934806392,1.934056277808)	1.8837278205 (1.851084221008,1.916371419992)	1.8707602896 (1.838439132452,1.903081446748)	1.8557747922 (1.823796686796,1.887752897604)	1.8403892188 (1.808763789916,1.872014647684)	1.8251212974 (1.793899719656,1.856342875144)	1.8018902748 (1.77118638382,1.83259416578)	1.7835428073 (1.753044987388,1.814040627212)	1.7755579021 (1.745169896088,1.805945908112)	1.7822136111 (1.752094837352,1.812332384848)	1.8002266552 (1.770242426632,1.830210883768)	1.8201964649 (1.790011956672,1.850380973128)	1.834228008 (1.803907275264,1.864548740736)	1.8431429332 (1.812901806256,1.873384060144)	1.841224326 (1.811140351268,1.871308300732)	1.8477929065 (1.817629021588,1.877956791412)	1.8620798857 (1.831645981584,1.892513789816)	1.8793096152 (1.846527199296,1.912092031104)	1.8956558524 (1.852396588912,1.938915115888)	1.910369144 (1.836140188248,1.984598099752)	1.9264570006 (1.813816648888,2.039097352312)	1.9423613803 (1.783101021896,2.101621738704)	1.9580495626 (1.745395244836,2.170703880364)	1.9734094208 (1.701311367888,2.245507473712)	1.9883981534 (1.651239933204,2.325556373596)	2.0031144906 (1.595612195764,2.410616785436)	2.017477567 (1.534605348668,2.500349785332)	2.0314593223 (1.468376122964,2.594542521636)	2.0449460401 (1.39698418738,2.69290789282)	2.0578882872 (1.320536424988,2.795240149412)	2.0703844785 (1.239275421428,2.901493535572)	2.0823646097 (1.153303350952,3.011425868448)	2.093811578 (1.06273377514,3.12488938086)	2.1046242553 (0.96762693426,3.24162157634)	0
Central Sub-Saharan Africa	low-middleSDI	4.6281644414 (4.462780768792,4.793548114008)	4.5690119508 (4.43884525498,4.69917864662)	4.5069628693 (4.394422600872,4.619503137728)	4.4458901562 (4.341588481604,4.550191830796)	4.385862502 (4.286289699412,4.485435304588)	4.3322150408 (4.236210982692,4.428219098908)	4.2833816644 (4.190452860992,4.376310467808)	4.2448179074 (4.154563814268,4.335072000532)	4.2301094703 (4.14207362716,4.31814531344)	4.2295566984 (4.143323154052,4.315790242748)	4.2339377822 (4.149100705904,4.318774858496)	4.2385203114 (4.15481135152,4.32222927128)	4.2426953297 (4.159967926256,4.325422733144)	4.2462420084 (4.164436123652,4.328047893148)	4.2416801446 (4.160909311744,4.322450977456)	4.2347712395 (4.155004194772,4.314538284228)	4.2280425443 (4.149175810872,4.306909277728)	4.2196400908 (4.14160021042,4.29767997118)	4.2151049584 (4.137768671568,4.292441245232)	4.2156992175 (4.138978462004,4.292419972996)	4.2197616475 (4.143601041384,4.295922253616)	4.2253358748 (4.149675792904,4.300995956696)	4.2297434286 (4.154511563388,4.304975293812)	4.2304217872 (4.155539612644,4.305303961756)	4.2229275016 (4.148393376396,4.297461626804)	4.20066319 (4.126622718824,4.274703661176)	4.1663361909 (4.092920042248,4.239752339552)	4.1262942176 (4.053602872636,4.198985562564)	4.0799571298 (4.008059795732,4.151854463868)	4.0301591364 (3.958087102828,4.102231169972)	3.9824539488 (3.904981497044,4.059926400556)	3.9331187555 (3.836695626264,4.029541884736)	3.8829306352 (3.736238060416,4.029623209984)	3.8334737755 (3.629629499172,4.037318051828)	3.784062631 (3.513040313112,4.055084948888)	3.7345855585 (3.389105905072,4.080065211928)	3.6849623154 (3.259389581044,4.110535049756)	3.6352250767 (3.125044497064,4.145405656336)	3.5854526934 (2.987070802328,4.183834584472)	3.5355651795 (2.846101550016,4.225028808984)	3.4854688785 (2.702617253868,4.268320503132)	3.4351021822 (2.557038964896,4.313165399504)	3.3845227761 (2.409843301156,4.359202251044)	3.3338362463 (2.261570725708,4.406101766892)	3.2830110881 (2.112585765768,4.453436410432)	3.2319975985 (1.96318686118,4.50080833582)	3.1807639872 (1.81365047986,4.54787749454)	1
East Asia	high-middleSDI	1.836803836 (1.81270696782,1.86090070418)	1.8093047046 (1.786640092112,1.831969317088)	1.7925360476 (1.77029029162,1.81478180358)	1.7572026026 (1.735320998156,1.779084207044)	1.7007678203 (1.679333034508,1.722202606092)	1.6518042362 (1.630721069508,1.672887402892)	1.5953471148 (1.574661894552,1.616032335048)	1.5542396873 (1.533837806808,1.574641567792)	1.515464052 (1.495338691444,1.535589412556)	1.4750883895 (1.455265013396,1.494911765604)	1.4405526882 (1.421004070972,1.460101305428)	1.4050051732 (1.385759967892,1.424250378508)	1.3645925504 (1.345729980212,1.383455120588)	1.3239414308 (1.305498475052,1.342384386548)	1.2671551075 (1.249254934944,1.285055280056)	1.1984228463 (1.181181331156,1.215664361444)	1.1265398186 (1.109981351108,1.143098286092)	1.076872241 (1.06083667446,1.09290780754)	1.0562514024 (1.040487983624,1.072014821176)	1.0539647589 (1.03826242666,1.06966709114)	1.0391865394 (1.023634405684,1.054738673116)	0.9937247305 (0.978638413716,1.008811047284)	0.9530029935 (0.938342534148,0.967663452852)	0.9309322766 (0.916518115552,0.945346437648)	0.9126525334 (0.898448280512,0.926856786288)	0.8967372223 (0.882733411556,0.910741033044)	0.8894638946 (0.87557782086,0.90334996834)	0.8729363483 (0.85923418626,0.88663851034)	0.8533559568 (0.839848231464,0.866863682136)	0.8347622711 (0.82143124584,0.84809329636)	0.813661208 (0.800419148904,0.826903267096)	0.8005317267 (0.786580662104,0.814482791296)	0.7724594854 (0.73338540854,0.81153356226)	0.7547269471 (0.700287393204,0.809166500996)	0.7370921744 (0.663729236416,0.810455112384)	0.7194740308 (0.62492706374,0.81402099786)	0.7018672157 (0.584650906084,0.819083525316)	0.6843874853 (0.543513561732,0.825261408868)	0.6671398079 (0.50199140154,0.83228821426)	0.6500714512 (0.460321989396,0.839820913004)	0.6331070266 (0.418669494564,0.847544558636)	0.6162429588 (0.377216528612,0.855269388988)	0.59958708 (0.336188465332,0.862985694668)	0.5832469684 (0.295794115552,0.870699821248)	0.5671662435 (0.256115502408,0.878216984592)	0.5512496378 (0.21720792854,0.88529134706)	0.53546314 (0.179152963456,0.891773316544)	1
Eastern Europe	high-middleSDI	1.0428234028 (1.002375799688,1.083271005912)	1.1230843002 (1.084629697412,1.161538902988)	1.2482110746 (1.207447094168,1.288975055032)	1.4484903037 (1.404313646728,1.492666960672)	1.5079575116 (1.462878330292,1.553036692908)	1.4641165148 (1.419821413852,1.508411615748)	1.3798808913 (1.337077759796,1.422684022804)	1.2683953787 (1.227709236336,1.309081521064)	1.1294075382 (1.09153954636,1.16727553004)	1.0578158373 (1.02146509812,1.09416657648)	1.0005285928 (0.965366831564,1.035690354036)	0.9349390128 (0.901201601596,0.968676424004)	0.8845684886 (0.8519472727,0.9171897045)	0.8487361928 (0.816926801844,0.880545583756)	0.8344883787 (0.802964386676,0.866012370724)	0.817433553 (0.786265032456,0.848602073544)	0.7811668529 (0.750837941084,0.811495764716)	0.7549724807 (0.72523668762,0.78470827378)	0.7106607556 (0.681974871996,0.739346639204)	0.6123224929 (0.58635602972,0.63828895608)	0.5536841881 (0.529353436256,0.578014939944)	0.5100586639 (0.486996851728,0.533120476072)	0.4914691034 (0.46896172564,0.51397648116)	0.4989343446 (0.476237203756,0.521631485444)	0.538414 (0.514624143476,0.562203856524)	0.5892875896 (0.56409715902,0.61447802018)	0.6253725926 (0.599221869428,0.651523315772)	0.6505030187 (0.62366496606,0.67734107134)	0.6432924965 (0.616567980584,0.670017012416)	0.6369900328 (0.610311140588,0.663668925012)	0.6314003335 (0.604843612596,0.657957054404)	0.6297524858 (0.599446824876,0.660058146724)	0.6339112941 (0.542220928256,0.725601659944)	0.6274388857 (0.466038188088,0.788839583312)	0.6207357613 (0.375210042848,0.866261479752)	0.6138301193 (0.273635462596,0.954024776004)	0.6067524825 (0.163495071512,1.050009893488)	0.5995427978 (0.0463067556719999,1.152778839928)	0.5921745667 (-0.0767340708159999,1.261083204216)	0.5846290208 (-0.204610051164,1.373868092764)	0.57692839 (-0.336441362372,1.490298142372)	0.5691050202 (-0.471471938732,1.609681979132)	0.5612058052 (-0.609063790624,1.731475401024)	0.5532277179 (-0.748599021068,1.855054456868)	0.5451667239 (-0.889500686948,1.979834134748)	0.5370440068 (-1.031273915,2.1053619286)	0.5288859288 (-1.173493762324,2.231265619924)	1
Eastern Sub-Saharan Africa	lowSDI	9.5585549337 (9.394647309064,9.722462558336)	9.5529097269 (9.422327811548,9.683491642252)	9.5484843531 (9.428531513632,9.668437192568)	9.5357774209 (9.41970908348,9.65184575832)	9.4912027312 (9.378225365132,9.604180097268)	9.420036337 (9.310181897928,9.529890776072)	9.32984312 (9.222922663336,9.436763576664)	9.2272177798 (9.122897324288,9.331538235312)	9.1274022742 (9.025308332824,9.229496215576)	9.0242770333 (8.924208249968,9.124345816632)	8.9281657224 (8.829900552432,9.026430892368)	8.8219390381 (8.725497788272,8.918380287928)	8.7274589634 (8.63262350198,8.82229442482)	8.6465381318 (8.55319348852,8.73988277508)	8.5786167863 (8.48662057598,8.67061299662)	8.5139076422 (8.423189990448,8.604625293952)	8.4545484528 (8.365038468964,8.544058436636)	8.394801294 (8.306506132472,8.483096455528)	8.3338312534 (8.246712432324,8.420950074476)	8.276400895 (8.190403106312,8.362398683688)	8.2263080928 (8.141353183068,8.311263002532)	8.184187545 (8.10020351676,8.26817157324)	8.1480513563 (8.064962921836,8.231139790764)	8.1167024766 (8.03443246444,8.19897248876)	8.089521463 (8.008002422684,8.171040503316)	8.0364285661 (7.955787008376,8.117070123824)	7.9772429158 (7.897397174328,8.057088657272)	7.9213005175 (7.842089494,8.000511541)	7.8479548225 (7.769523295116,7.926386349884)	7.7678151341 (7.690235318248,7.845394949952)	7.6727065597 (7.593382924008,7.752030195392)	7.5719297386 (7.476703661528,7.667155815672)	7.4825255741 (7.311202138544,7.653849009656)	7.3874706411 (7.133298174692,7.641643107508)	7.2935907461 (6.940324038544,7.646857453656)	7.200631063 (6.73667405732,7.66458806868)	7.1087060099 (6.524954058824,7.692457960976)	7.0179937117 (6.30693992546,7.72904749794)	6.9283984035 (6.083937665904,7.772859141096)	6.8397015127 (5.856771529084,7.822631496316)	6.7517091565 (5.626042708552,7.877375604448)	6.6645205744 (5.39242714676,7.93661400204)	6.5782941571 (5.156568566472,8.000019747728)	6.4929257342 (4.919007977544,8.066843490856)	6.4082513307 (4.680124812428,8.136377848972)	6.3242285738 (4.44028594848,8.20817119912)	6.2411673355 (4.200009311308,8.282325359692)	1
High-income Asia Pacific	highSDI	0.6240476168 (0.594195251152,0.653899982448)	0.6272939627 (0.605183357148,0.649404568252)	0.6306653276 (0.610035533604,0.651295121596)	0.6355356507 (0.61502224268,0.65604905872)	0.642010926 (0.621486553936,0.662535298064)	0.6449581335 (0.624418711184,0.665497555816)	0.6389242643 (0.618731657124,0.659116871476)	0.6276005654 (0.607856380352,0.647344750448)	0.6147270691 (0.595360620544,0.634093517656)	0.6035903398 (0.584549694988,0.622630984612)	0.5915341171 (0.572845172924,0.610223061276)	0.5788515197 (0.560531584332,0.597171455068)	0.5669279952 (0.548957142692,0.584898847708)	0.555565666 (0.537934785684,0.573196546316)	0.546000148 (0.528658234992,0.563342061008)	0.5354567475 (0.518460667868,0.552452827132)	0.5262422204 (0.509549081504,0.542935359296)	0.5200849388 (0.503615700896,0.536554176704)	0.5189061263 (0.50258519258,0.53522706002)	0.5218281554 (0.505576196432,0.538080114368)	0.5272146271 (0.510939663612,0.543489590588)	0.5341430563 (0.517794036564,0.550492076036)	0.5412832489 (0.524909054532,0.557657443268)	0.5483822419 (0.53197872848,0.56478575532)	0.5593298147 (0.542657589004,0.576002040396)	0.5764272901 (0.559307808476,0.593546771724)	0.6036591016 (0.58610777788,0.62121042532)	0.6408659249 (0.622582824204,0.659149025596)	0.6777568339 (0.658216531972,0.697297135828)	0.7043103173 (0.683974276736,0.724646357864)	0.7136985968 (0.692774427072,0.734622766528)	0.7168671024 (0.689445011704,0.744289193096)	0.7214562424 (0.669530679956,0.773381804844)	0.7250403828 (0.639313942196,0.810766823404)	0.7284204945 (0.602292220116,0.854548768884)	0.731550482 (0.559916722584,0.903184241416)	0.7344819562 (0.512807755088,0.956156157312)	0.7372714596 (0.4613296795,1.0132132397)	0.739908823 (0.405749122524,1.074068523476)	0.7423811162 (0.346282249344,1.138479983056)	0.744643818 (0.283096975908,1.206190660092)	0.7467422252 (0.21637021184,1.27711423856)	0.7487228974 (0.146248524368,1.351197270432)	0.7505776215 (0.072875089812,1.428280153188)	0.752289477 (-0.00361814033199992,1.508197094332)	0.7538040508 (-0.0831048046399999,1.59071290624)	0.7551450168 (-0.165468330308,1.675758363908)	0
High-income North America	highSDI	0.6406907917 (0.617052052548,0.664329530852)	0.6076199675 (0.591048622416,0.624191312584)	0.579653435 (0.564397270104,0.594909599896)	0.5593224534 (0.544516110268,0.574128796532)	0.5465780418 (0.53217684968,0.56097923392)	0.5365862932 (0.52251088248,0.55066170392)	0.5289164738 (0.5150773205,0.5427556271)	0.523575646 (0.509901110748,0.537250181252)	0.5188528555 (0.505328983684,0.532376727316)	0.5162527535 (0.502834379076,0.529671127924)	0.515435872 (0.502092261384,0.528779482616)	0.5160511405 (0.5027569603,0.5293453207)	0.5180124133 (0.504731997788,0.531292828812)	0.5188431898 (0.505600763988,0.532085615612)	0.5176642323 (0.504514357296,0.530814107304)	0.5179419882 (0.504843808392,0.531040168008)	0.5168846616 (0.503884206608,0.529885116592)	0.5165831076 (0.5036630473,0.5295031679)	0.5198621065 (0.506941862352,0.532782350648)	0.5300764304 (0.517046451144,0.543106409656)	0.5447203361 (0.531516217704,0.557924454496)	0.5651466878 (0.55167747862,0.57861589698)	0.5941549822 (0.580290214052,0.608019750348)	0.6263391112 (0.61203131896,0.64064690344)	0.6619978988 (0.647200758456,0.676795039144)	0.6998174163 (0.6845023242,0.7151325084)	0.7363611247 (0.720539681888,0.752182567512)	0.771234707 (0.754879436236,0.787589977764)	0.8009978722 (0.784070935684,0.817924808716)	0.8160966796 (0.798927624676,0.833265734524)	0.8149446968 (0.797537054016,0.832352339584)	0.8095165127 (0.786693116104,0.832339909296)	0.8059023505 (0.759813064572,0.851991636428)	0.8009071311 (0.724247120904,0.877567141296)	0.7958456277 (0.682900913468,0.908790341932)	0.7907218373 (0.637116811152,0.944326863448)	0.7856069641 (0.58764126246,0.98357266574)	0.7805402699 (0.534958161464,1.026122378336)	0.7754569133 (0.47939788822,1.07151593838)	0.770303913 (0.42123777768,1.11937004832)	0.7650779735 (0.360739439712,1.169416507288)	0.7598475195 (0.298152805208,1.221542233792)	0.7546444868 (0.233668242648,1.275620730952)	0.7494000797 (0.167444941572,1.331355217828)	0.7440600218 (0.099646375112,1.388473668488)	0.7386215576 (0.0304388322800001,1.44680428292)	0.7331558519 (-0.0400307295119999,1.506342433312)	1
North Africa and Middle East	middleSDI	2.2446592002 (2.200752189052,2.288566211348)	2.1977463222 (2.164025843632,2.231466800768)	2.1543035908 (2.124073547264,2.184533634336)	2.1162895781 (2.08726601766,2.14531313854)	2.0827675666 (2.054539952948,2.110995180252)	2.0507805937 (2.023299633228,2.078261554172)	2.0180197512 (1.991252201524,2.044787300876)	1.9851330938 (1.95902216882,2.01124401878)	1.9514323434 (1.9259350415,1.9769296453)	1.9177454863 (1.89281707734,1.94267389526)	1.8847145635 (1.860302466952,1.909126660048)	1.8530076587 (1.829061778924,1.876953538476)	1.8251862698 (1.80167037698,1.84870216262)	1.8037623434 (1.780644433676,1.826880253124)	1.7862195309 (1.763443114524,1.808995947276)	1.7667707421 (1.744309627788,1.789231856412)	1.7440090838 (1.721883567744,1.766134599856)	1.7185132999 (1.696767938388,1.740258661412)	1.6887847149 (1.66748484708,1.71008458272)	1.6563815595 (1.635541825984,1.677221293016)	1.6224703406 (1.602056997244,1.642883683956)	1.5914556311 (1.571423228836,1.611488033364)	1.5643837364 (1.544713469812,1.584054002988)	1.5410077623 (1.521666918204,1.560348606396)	1.5188152746 (1.499750385764,1.537880163436)	1.495027692 (1.476210821956,1.513844562044)	1.4680457102 (1.449487760076,1.486603660324)	1.4401145311 (1.42182979204,1.45839927016)	1.4119802982 (1.393996737444,1.429963858956)	1.3838274063 (1.365982281324,1.401672531276)	1.352042127 (1.333092902664,1.370991351336)	1.3218031249 (1.297842356376,1.345763893424)	1.2923691773 (1.254231351084,1.330507003516)	1.262606387 (1.208587806608,1.316624967392)	1.2331658599 (1.160813510264,1.305518209536)	1.2039760121 (1.111688219244,1.296263804956)	1.1750662749 (1.061740791272,1.288391758528)	1.146526712 (1.011397734044,1.281655689956)	1.1184053194 (0.960991426624,1.275819212176)	1.0906719768 (0.910710198748,1.270633754852)	1.063269341 (0.860672689344,1.265865992656)	1.036225844 (0.81103740542,1.26141428258)	1.0096183039 (0.761981665644,1.257254942156)	0.9834862224 (0.713657141928,1.253315302872)	0.9578006146 (0.666136684896,1.249464544304)	0.9325069714 (0.619457651432,1.245556291368)	0.9076260669 (0.573696254824,1.241555878976)	1
Oceania	low-middleSDI	1.6298185776 (1.045036090668,2.214601064532)	1.6306291104 (1.123823835396,2.137434385404)	1.6309766896 (1.193842277452,2.068111101748)	1.634290897 (1.246108861752,2.022472932248)	1.6402644691 (1.28202784658,1.99850109162)	1.6475116934 (1.306404734508,1.988618652292)	1.6561104706 (1.324468274288,1.987752666912)	1.6643993105 (1.338412824528,1.990385796472)	1.6732827974 (1.35135320312,1.99521239168)	1.6815627396 (1.363298084052,1.999827395148)	1.6904673394 (1.375823281504,2.005111397296)	1.6971860893 (1.38649591706,2.00787626154)	1.704930116 (1.398130483392,2.011729748608)	1.7111206588 (1.408275507296,2.013965810304)	1.7168181947 (1.417746817396,2.015889572004)	1.7235118554 (1.427853349852,2.019170360948)	1.7299398069 (1.437377646632,2.022501967168)	1.737379349 (1.447494140072,2.027264557928)	1.7447379845 (1.457136850008,2.032339118992)	1.7518974316 (1.466172737212,2.037622125988)	1.7624206283 (1.477856349364,2.046984907236)	1.7722589201 (1.488584784376,2.055933055824)	1.781174192 (1.498239306536,2.064109077464)	1.7878711161 (1.50575199126,2.06999024094)	1.7962026096 (1.51476246404,2.07764275516)	1.8051625306 (1.524133465836,2.086191595364)	1.8107432833 (1.529226341412,2.092260225188)	1.8174609263 (1.531659203716,2.103262648884)	1.823835674 (1.524915196312,2.122756151688)	1.832679636 (1.502910689696,2.162448582304)	1.8412297031 (1.450909477588,2.231549928612)	1.854529999 (1.364099051056,2.344960946944)	1.8704683332 (1.255633122168,2.485303544232)	1.8839144129 (1.147917348748,2.619911477052)	1.8964223987 (1.04290241782,2.74994237958)	1.9071710205 (0.947576102848,2.866765938152)	1.9161668048 (0.863278686812,2.969054922788)	1.9236017922 (0.788984783752,3.058218800648)	1.9297743222 (0.722402819156,3.137145825244)	1.9350046222 (0.66093923562,3.20907000878)	1.9395030252 (0.602358004688,3.276648045712)	1.9433976794 (0.544892340092,3.341903018708)	1.9467812497 (0.48721174838,3.40635075102)	1.9496994256 (0.428362863344,3.471035987856)	1.9521823085 (0.367682990476,3.536681626524)	1.9542188651 (0.304713246668,3.603724483532)	1.9557827196 (0.239143968304,3.672421470896)	0
South Asia	low-middleSDI	3.557951122 (3.516121115208,3.599781128792)	3.5248665815 (3.486270218772,3.563462944228)	3.5361047621 (3.498007654688,3.574201869512)	3.5509493056 (3.513230724168,3.588667887032)	3.5912413513 (3.553686125088,3.628796577512)	3.6523661187 (3.614679341208,3.690052896192)	3.6606343474 (3.623346753504,3.697921941296)	3.6216124985 (3.585044844748,3.658180152252)	3.5567557891 (3.520994753356,3.592516824844)	3.5484195023 (3.513116008172,3.583722996428)	3.4916560438 (3.457164337376,3.526147750224)	3.4516142052 (3.41772367174,3.48550473866)	3.416925049 (3.383566829,3.450283269)	3.4280159297 (3.394926749492,3.461105109908)	3.4161425412 (3.383248470172,3.449036612228)	3.3832465129 (3.350962049892,3.415530975908)	3.2868947018 (3.255462605552,3.318326798048)	3.2514026661 (3.22044970518,3.28235562702)	3.1721913568 (3.141995421184,3.202387292416)	3.0945586234 (3.06511469098,3.12400255582)	3.0203875152 (2.991641089744,3.049133940656)	2.9449853468 (2.91692826726,2.97304242634)	2.9058394378 (2.878259929116,2.933418946484)	2.9474159089 (2.919949936744,2.974881881056)	2.9538717898 (2.926492487864,2.981251091736)	2.9682356176 (2.940920594648,2.995550640552)	2.9580146214 (2.931020980236,2.985008262564)	2.9410154457 (2.91445365996,2.96757723144)	2.8270024737 (2.801288099056,2.852716848344)	2.7673301844 (2.742139955112,2.792520413688)	2.6771276766 (2.652595060632,2.701660292568)	2.5820653752 (2.557137159496,2.606993590904)	2.4892923504 (2.38432292654,2.59426177426)	2.4058810474 (2.24430128654,2.56746080826)	2.3254365202 (2.096367947824,2.554505092576)	2.2478288645 (1.945102736348,2.550554992652)	2.172987504 (1.792887366072,2.553087641928)	2.1009610624 (1.64125920398,2.56066292082)	2.0317153869 (1.491281731376,2.572149042424)	1.9651433661 (1.343658885644,2.586627846556)	1.9011540425 (1.198899925964,2.603408159036)	1.8396994065 (1.05737860808,2.62202020492)	1.7807795943 (0.919374656704,2.642184531896)	1.7242818044 (0.785065557116,2.663498051684)	1.6700191226 (0.65453290904,2.68550533616)	1.617887036 (0.527848357516,2.707925714484)	1.5678220917 (0.40504285716,2.73060132624)	1
Southeast Asia	middleSDI	0.7521597294 (0.730138165276,0.774181293524)	0.7462623284 (0.729435586496,0.763089070304)	0.7402781439 (0.72542405556,0.75513223224)	0.7349221647 (0.720681843304,0.749162486096)	0.7291813965 (0.71525229684,0.74311049616)	0.7241550545 (0.710500014388,0.737810094612)	0.7198863103 (0.706490382776,0.733282237824)	0.715715888 (0.70255406758,0.72887770842)	0.7125368492 (0.69956996646,0.72550373194)	0.7109205548 (0.698113373252,0.723727736348)	0.7096803587 (0.697013242476,0.722347474924)	0.7084131344 (0.695864966068,0.720961302732)	0.7064209776 (0.693970179912,0.718871775288)	0.7026378681 (0.690284947128,0.714990789072)	0.6961116182 (0.68390230682,0.70832092958)	0.6856985795 (0.673719546168,0.697677612832)	0.6732378089 (0.661521169588,0.684954448212)	0.6596145252 (0.648156053756,0.671072996644)	0.6461941377 (0.634967355112,0.657420920288)	0.6334737068 (0.62245419186,0.64449322174)	0.6221124623 (0.611276087212,0.632948837388)	0.6127661946 (0.602097254864,0.623435134336)	0.6060330159 (0.595520381656,0.616545650144)	0.6016979963 (0.591313796152,0.612082196448)	0.5986035924 (0.588301666388,0.608905518412)	0.5948020569 (0.584563859896,0.605040253904)	0.5902550476 (0.580082259716,0.600427835484)	0.5850048214 (0.574919117884,0.595090524916)	0.5788775639 (0.568910696164,0.588844431636)	0.5717180088 (0.561753173584,0.581682844016)	0.5626793246 (0.551892836804,0.573465812396)	0.5549228628 (0.540981505496,0.568864220104)	0.5470181473 (0.525405577944,0.568630716656)	0.5391382381 (0.508455489052,0.569820987148)	0.5313720372 (0.490118806468,0.572625267932)	0.5237090325 (0.470805285996,0.576612779004)	0.516169685 (0.45077618522,0.58156318478)	0.5087596155 (0.430196842204,0.587322388796)	0.5014768353 (0.40919164846,0.59376202214)	0.4943054869 (0.387842022464,0.600768951336)	0.4872344947 (0.366213688276,0.608255301124)	0.4802833463 (0.344381631484,0.616185061116)	0.4734573504 (0.32240082366,0.62451387714)	0.4667536722 (0.300320505832,0.633186838568)	0.4601579284 (0.278173317452,0.642142539348)	0.4536610108 (0.255988935584,0.651333086016)	0.447282249 (0.233807460144,0.660757037856)	1
Southern Latin America	high-middleSDI	1.1133833392 (1.043209726936,1.183556951464)	1.0795903306 (1.028950544032,1.130230117168)	1.0492972227 (1.0062717339,1.0923227115)	1.0252067027 (0.984287666668,1.066125738732)	1.0100339699 (0.96969686218,1.05037107762)	1.0031807883 (0.963246528984,1.043115047616)	1.0011141215 (0.961651395456,1.040576847544)	1.0056967506 (0.966702712104,1.044690789096)	1.0184710191 (0.9797314084,1.0572106298)	1.0353522066 (0.99637400804,1.07433040516)	1.0503585019 (1.01080658586,1.08991041794)	1.0607782597 (1.020843812224,1.100712707176)	1.0618710526 (1.022311624272,1.101430480928)	1.0565115955 (1.017719057548,1.095304133452)	1.0477131235 (1.009570269492,1.085855977508)	1.0427130575 (1.00485246662,1.08057364838)	1.0389274322 (1.001287882476,1.076566981924)	1.0413659097 (1.003838900432,1.078892918968)	1.0449765058 (1.007565208464,1.082387803136)	1.0512514631 (1.01388929042,1.08861363578)	1.0593015734 (1.021962184348,1.096640962452)	1.070941414 (1.0335776547,1.1083051733)	1.0861219962 (1.048635919768,1.123608072632)	1.1028510772 (1.06505565534,1.14064649906)	1.1135888649 (1.075539587564,1.151638142236)	1.1205026437 (1.082232864404,1.158772422996)	1.1201992297 (1.081918668052,1.158479791348)	1.1146785647 (1.076563964876,1.152793164524)	1.1031564956 (1.0653796222,1.140933369)	1.0846905024 (1.04668828584,1.12269271896)	1.0587214406 (1.016843441836,1.100599439364)	1.0330066948 (0.9778843947,1.0881289949)	1.0082689959 (0.925392219484,1.091145772316)	0.9833444682 (0.86668939204,1.09999954436)	0.9588292681 (0.803958715424,1.113699820776)	0.9347261777 (0.738924918564,1.130527436836)	0.9110373176 (0.672542972728,1.149531662472)	0.8877717746 (0.605436771832,1.170106777368)	0.8649175372 (0.53806486196,1.19177021244)	0.8424570871 (0.470783380192,1.214130794008)	0.8203902806 (0.40389350578,1.23688705542)	0.7987212256 (0.33764983482,1.25979261638)	0.7774584935 (0.272271968188,1.282645018812)	0.7565930715 (0.207950865612,1.305235277388)	0.7361110126 (0.14484800264,1.32737402256)	0.7160121427 (0.0831047459840001,1.348919539416)	0.6963006561 (0.022841535584,1.369759776616)	1
Southern Sub-Saharan Africa	middleSDI	2.7439446213 (2.61708413776,2.87080510484)	2.7040502479 (2.61050515052,2.79759534528)	2.6654309087 (2.58112152634,2.74974029106)	2.6156883746 (2.534293513024,2.697083236176)	2.5692772382 (2.49019537772,2.64835909868)	2.5190895435 (2.44246848262,2.59571060438)	2.4809936991 (2.40601769856,2.55596969964)	2.4740775997 (2.399734270108,2.548420929292)	2.4972644311 (2.423090937468,2.571437924732)	2.5563475633 (2.481989095256,2.630706031344)	2.646699988 (2.571471226056,2.721928749944)	2.740849672 (2.664293227616,2.817406116384)	2.8334476529 (2.755304960132,2.911590345668)	2.9083045525 (2.828910847004,2.987698257996)	2.9523795369 (2.872576611236,3.032182462564)	2.9619798892 (2.882690963932,3.041268814468)	2.9439654375 (2.86561435224,3.02231652276)	2.9066054443 (2.8293505596,2.983860329)	2.8724316922 (2.796152108204,2.948711276196)	2.8364344454 (2.761192425624,2.911676465176)	2.7968905654 (2.722723375716,2.871057755084)	2.7559752061 (2.682900439468,2.829049972732)	2.7059070815 (2.63414432064,2.77766984236)	2.6584555355 (2.587867210364,2.729043860636)	2.6270395024 (2.55728576212,2.69679324268)	2.6164594911 (2.54725566802,2.68566331418)	2.6210965493 (2.552040049424,2.690153049176)	2.6328376086 (2.563447341304,2.702227875896)	2.6337264689 (2.56430860598,2.70314433182)	2.6191210541 (2.550239552432,2.688002555768)	2.5961448612 (2.524083552356,2.668206170044)	2.5703009646 (2.475567355952,2.665034573248)	2.5469047643 (2.381506696668,2.712302831932)	2.5229435162 (2.26965080618,2.77623622622)	2.499332901 (2.142061889532,2.856603912468)	2.4760562838 (2.002730285452,2.949382282148)	2.4531053601 (1.853848302764,3.052362417436)	2.4305092948 (1.696890672028,3.164127917572)	2.4082771974 (1.53299686042,3.28355753438)	2.386431873 (1.363045273212,3.409818472788)	2.3649698511 (1.18771334606,3.54222635614)	2.3438974955 (1.007554538936,3.680240452064)	2.3232601634 (0.823055443848,3.823464882952)	2.3030976912 (0.634673046348,3.971522336052)	2.2834444028 (0.442772707084,4.124116098516)	2.2643066451 (0.247637517508,4.280975772692)	2.2456863957 (0.0494927060800001,4.44188008532)	1
Tropical Latin America	middleSDI	1.2970730117 (1.2513378866,1.3428081368)	1.2803082662 (1.245733496348,1.314883036052)	1.2640457626 (1.233683843992,1.294407681208)	1.2479595057 (1.21890592002,1.27701309138)	1.2331906675 (1.20474432314,1.26163701186)	1.2227565762 (1.194801934884,1.250711217516)	1.2165543813 (1.189055946056,1.244052816544)	1.2141852445 (1.18705946974,1.24131101926)	1.2125252514 (1.185716345724,1.239334157076)	1.2122061044 (1.185653228036,1.238758980764)	1.2169920364 (1.190576256744,1.243407816056)	1.2201216117 (1.193863443484,1.246379779916)	1.2267047151 (1.200531028372,1.252878401828)	1.2354461523 (1.209319190208,1.261573114392)	1.2454971175 (1.219394831808,1.271599403192)	1.2570879729 (1.230984211328,1.283191734472)	1.2698555043 (1.243720103036,1.295990905564)	1.2814303621 (1.255291576896,1.307569147304)	1.2926042545 (1.266479186748,1.318729322252)	1.3039939686 (1.2778849115,1.3301030257)	1.3149723059 (1.288889809544,1.341054802256)	1.3277416214 (1.301654411832,1.353828830968)	1.3428923863 (1.316760308804,1.369024463796)	1.3587557488 (1.332538468536,1.384973029064)	1.3743237743 (1.347945348912,1.400702199688)	1.4003787194 (1.373741731792,1.427015707008)	1.4367685059 (1.40984691022,1.46369010158)	1.4812498992 (1.453806245368,1.508693553032)	1.5220043397 (1.493960198316,1.550048481084)	1.5583413867 (1.529717151956,1.586965621444)	1.5787882569 (1.548039105796,1.609537408004)	1.5935324952 (1.552974537032,1.634090453368)	1.612546847 (1.542572469128,1.682521224872)	1.6297292585 (1.522852949268,1.736605567732)	1.6466973862 (1.494927023932,1.798467748468)	1.663558666 (1.460576650904,1.866540681096)	1.6804168957 (1.420641410024,1.940192381376)	1.6972587139 (1.375450851496,2.019066576304)	1.7138228139 (1.325080641816,2.102564985984)	1.7300408794 (1.269659504856,2.190422253944)	1.7460060472 (1.20935777574,2.28265431866)	1.7618073401 (1.144282780532,2.379331899668)	1.7774088477 (1.0744509473,2.4803667481)	1.7925012159 (0.999819458228,2.585182973572)	1.807002462 (0.920474734208,2.693530189792)	1.8210086908 (0.836559182492,2.805458199108)	1.8346089199 (0.748168071316,2.921049768484)	0
Western Europe	highSDI	1.1409932889 (1.114084261524,1.167902316276)	1.1401974721 (1.119966897764,1.160428046436)	1.1289847545 (1.109612846364,1.148356662636)	1.1161903994 (1.097064530848,1.135316267952)	1.1179331193 (1.0989343591,1.1369318795)	1.1393258412 (1.12036563616,1.15828604624)	1.1652236651 (1.14608869568,1.18435863452)	1.1907289737 (1.171435471444,1.210022475956)	1.2208664305 (1.201357510524,1.240375350476)	1.2522502067 (1.23248906138,1.27201135202)	1.2886240297 (1.268554640276,1.308693419124)	1.3352789014 (1.31490176532,1.35565603748)	1.3799930988 (1.359245022136,1.400741175464)	1.4179120459 (1.396672861248,1.439151230552)	1.4212777553 (1.40033952708,1.44221598352)	1.413075836 (1.39244246618,1.43370920582)	1.4021605361 (1.381703990228,1.422617081972)	1.3993457294 (1.37904709916,1.41964435964)	1.4085608979 (1.388372708564,1.428749087236)	1.4209485396 (1.400752809164,1.441144270036)	1.4294039321 (1.409245954988,1.449561909212)	1.4368269024 (1.416717506632,1.456936298168)	1.4484048704 (1.428294374876,1.468515365924)	1.4534925188 (1.433434027368,1.473551010232)	1.4605746203 (1.440528018228,1.480621222372)	1.4754472153 (1.45535274748,1.49554168312)	1.484996688 (1.464854957524,1.505138418476)	1.4848528309 (1.464726316492,1.504979345308)	1.4727947156 (1.452734861772,1.492854569428)	1.4553544072 (1.435367783872,1.475341030528)	1.4376239835 (1.41762175524,1.45762621176)	1.4119267545 (1.3870853029,1.4367682061)	1.3891289878 (1.333975213628,1.444282761972)	1.3653431062 (1.271461678112,1.459224534288)	1.3415584313 (1.2020212636,1.481095599)	1.3179619034 (1.127858053212,1.508065753588)	1.294478091 (1.0500398907,1.5389162913)	1.27098675 (0.969266148692,1.572707351308)	1.2474918227 (0.886256370976,1.608727274424)	1.2241005661 (0.801657161276,1.646543970924)	1.2009628801 (0.716014431808,1.685911328392)	1.1780017828 (0.629635454556,1.726368111044)	1.1550623703 (0.542756923232,1.767367817368)	1.1321586446 (0.455745105148,1.808572184052)	1.1093878841 (0.368949113224,1.849826654976)	1.0868558728 (0.282653968756,1.891057776844)	1.0644722245 (0.19704003916,1.93190440984)	1
Western Sub-Saharan Africa	lowSDI	3.5745709422 (3.489845953012,3.659295931388)	3.5785178717 (3.513739402672,3.643296340728)	3.5834734356 (3.524067568044,3.642879303156)	3.5865994838 (3.528435136888,3.644763830712)	3.5890805801 (3.531796971536,3.646364188664)	3.5888136919 (3.532509685652,3.645117698148)	3.5889011629 (3.533506838516,3.644295487284)	3.5881735664 (3.533571790164,3.642775342636)	3.5910391256 (3.537060131524,3.645018119676)	3.60062309 (3.547095693644,3.654150486356)	3.6189151108 (3.565740322952,3.672089898648)	3.6572657494 (3.60432091816,3.71021058064)	3.7065210068 (3.653685257988,3.759356755612)	3.7563476913 (3.703508271212,3.809187111388)	3.799006683 (3.746177922764,3.851835443236)	3.8288292387 (3.776168084728,3.881490392672)	3.8434279996 (3.791160894808,3.895695104392)	3.8483538125 (3.796614355976,3.900093269024)	3.8354744644 (3.78435844644,3.88659048236)	3.8350492576 (3.784280524004,3.885817991196)	3.8454530614 (3.794930582204,3.895975540596)	3.8702148203 (3.819923871396,3.920505769204)	3.9090817028 (3.858935354464,3.959228051136)	3.9494693913 (3.899314652204,3.999624130396)	3.9764668179 (3.926340043692,4.026593592108)	3.9692655723 (3.919617866584,4.018913278016)	3.9531879983 (3.904005228888,4.002370767712)	3.9136059764 (3.865013632096,3.962198320704)	3.8558679273 (3.807963702344,3.903772152256)	3.7948060098 (3.74767856734,3.84193345226)	3.7321638789 (3.684425689464,3.779902068336)	3.6713390181 (3.612663690172,3.730014346028)	3.6148052427 (3.5047347836,3.7248757018)	3.5558812574 (3.386510420296,3.725252094504)	3.4980243426 (3.258391310836,3.737657374364)	3.4411616957 (3.123556599948,3.758766791452)	3.3853105743 (2.98379669902,3.78682444958)	3.3303171565 (2.840152620576,3.820481692424)	3.2759932739 (2.693451804516,3.858534743284)	3.2223291551 (2.544445903572,3.900212406628)	3.1692658645 (2.393685733636,3.944845995364)	3.1168257522 (2.24166993696,3.99198156744)	3.0649100126 (2.088747099112,4.041072926088)	3.0134440417 (1.935323568732,4.091564514668)	2.9624916463 (1.781827892548,4.143155400052)	2.9120476301 (1.628575014584,4.195520245616)	2.8621594638 (1.475853592948,4.248465334652)	1
Global	middleSDI	2.06930215250789 (2.05696535290944,2.08163895210634)	2.05941717951565 (2.04797603559394,2.07085832343736)	2.06016783316479 (2.04884108531854,2.07149458101103)	2.06299027624812 (2.05174834648435,2.07423220601188)	2.06109370228013 (2.0499414783327,2.07224592622755)	2.06174678226635 (2.05066072489346,2.07283283963924)	2.05024960500587 (2.03927459684684,2.06122461316491)	2.03119942266002 (2.02035778683012,2.04204105848993)	2.00923073719506 (1.99852431798065,2.01993715640947)	1.99926338415947 (1.98865497325658,2.00987179506237)	1.98691455137741 (1.97641240901389,1.99741669374094)	1.97790774263826 (1.96750006506443,1.9883154202121)	1.9688127112073 (1.95850119092421,1.97912423149039)	1.97537206341665 (1.96510760687608,1.98563651995722)	1.95930344858977 (1.94915290552395,1.96945399165559)	1.9435953108948 (1.93356397858696,1.95362664320263)	1.9063332305677 (1.89648470228001,1.9161817588554)	1.88622090581525 (1.87650498588259,1.8959368257479)	1.86569536188146 (1.85611020795649,1.87528051580642)	1.84768300190571 (1.83821802538018,1.85714797843124)	1.82926362316802 (1.81991673992864,1.8386105064074)	1.80848594298363 (1.79925988818471,1.81771199778255)	1.80384998391559 (1.79469879253396,1.81300117529723)	1.81949665628096 (1.81035977914541,1.82863353341651)	1.82785041290847 (1.81874941546854,1.8369514103484)	1.83653157862953 (1.82746116796436,1.84560198929471)	1.84593371168555 (1.83689324499161,1.8549741783795)	1.84818614237137 (1.83919779759382,1.85717448714892)	1.81951235871637 (1.81065793990539,1.82836677752735)	1.80433758709267 (1.79557041171063,1.8131047624747)	1.77602958649418 (1.76737905086874,1.78468012211962)	1.74679242782962 (1.73785194484401,1.75573291081524)	1.71431673373409 (1.67609634485922,1.75253712260897)	1.68368003916719 (1.6222818869042,1.74507819143017)	1.65317564712075 (1.56360715999558,1.74274413424592)	1.62280726843314 (1.50176068760915,1.74385384925713)	1.59262708651549 (1.4376614380538,1.74759273497717)	1.56270656047113 (1.37192269416701,1.75349042677525)	1.53304708860886 (1.30501790917402,1.7610762680437)	1.5036337626378 (1.23730027035342,1.76996725492219)	1.4744984420621 (1.16908480763199,1.77991207649221)	1.44570629384671 (1.10064419358679,1.79076839410662)	1.41729571199781 (1.03218326843148,1.80240815556414)	1.38922825342871 (0.963876045524884,1.81458046133253)	1.36147110805278 (0.895874835477342,1.82706738062823)	1.33406058602095 (0.828349094873101,1.83977207716879)	1.3070657353325 (0.761450455999021,1.85268101466598)	1

## Sheet: 男i
location	SDI	1990	1991	1992	1993	1994	1995	1996	1997	1998	1999	2000	2001	2002	2003	2004	2005	2006	2007	2008	2009	2010	2011	2012	2013	2014	2015	2016	2017	2018	2019	2020	2021	2022	2023	2024	2025	2026	2027	2028	2029	2030	2031	2032	2033	2034	2035	2036
Andean Latin America	middleSDI	64.3625267514 (63.408838779436,65.316214723364)	66.0885200376 (65.31084805048,66.86619202472)	67.6736375807 (66.915107652908,68.432167508492)	68.9903340223 (68.228225752888,69.752442291712)	69.9467466733 (69.18467817366,70.70881517294)	70.4813014715 (69.722619741512,71.239983201488)	70.5862143652 (69.833537104816,71.338891625584)	70.3468816723 (69.601782031616,71.091981312984)	69.9402803106 (69.202814044952,70.677746576248)	69.5491792068 (68.818500051692,70.279858361908)	69.3227417245 (68.59755932628,70.04792412272)	69.2666533023 (68.545736415428,69.987570189172)	69.2804444922 (68.562960539448,69.997928444952)	69.2926397113 (68.578026126412,70.007253296188)	69.2274469623 (68.51566066722,69.93923325738)	69.0078638743 (68.299655065104,69.716072683496)	68.4869349828 (67.78487597858,69.18899398702)	67.6468469164 (66.953623281324,68.340070551476)	66.6631790359 (65.979327297624,67.347030774176)	65.7378952475 (65.062619889848,66.413170605152)	65.027781585 (64.359935707112,65.695627462888)	64.4824961209 (63.82134781448,65.14364442732)	63.9696223074 (63.315366892132,64.623877722668)	63.5258163976 (62.878369471964,64.173263323236)	63.2178496281 (62.5759623191,63.8597369371)	63.1187255711 (62.480333383688,63.757117758512)	63.3003008395 (62.662724059716,63.937877619284)	63.6997194067 (63.06082583208,64.33861298132)	64.1838585415 (63.542984326512,64.824732756488)	64.6263732183 (63.986068956612,65.266677479988)	64.9505635756 (64.300624598164,65.600502553036)	66.2255887913 (65.442864923584,67.008312659016)	66.7578333258 (64.965305221216,68.550361430384)	67.5527202582 (64.674408298992,70.431032217408)	68.3590448681 (64.126980214304,72.591109521896)	69.1810498211 (63.371933789696,74.990165852504)	70.0224600204 (62.431335532908,77.613584507892)	70.8749103832 (61.3064742647,80.4433465017)	71.7378240727 (60.004475643296,83.471172502104)	72.6129366985 (58.530920412176,86.694952984824)	73.5039156014 (56.8901991443,90.1176320585)	74.4143207045 (55.08419866012,93.74444274888)	75.3363383227 (53.10526589046,97.56741075494)	76.2693908425 (50.95328915792,101.58549252708)	77.2148761976 (48.62850886822,105.80124352698)	78.1758843142 (46.130964634252,110.220803994148)	79.1554874251 (43.459221198024,114.851753652176)
Australasia	highSDI	53.5836254524 (52.465533439544,54.701717465256)	53.5538453109 (52.67740823778,54.43028238402)	53.52073505 (52.721749205756,54.319720894244)	53.4819073819 (52.697941442192,54.265873321608)	53.4396254278 (52.659323621852,54.219927233748)	53.3920774657 (52.61607985758,54.16807507382)	53.3360069794 (52.565013926892,54.107000031908)	53.2571149446 (52.490745183016,54.023484706184)	53.1528105565 (52.390309214184,53.915311898816)	53.024229895 (52.26510612582,53.78335366418)	52.8727104131 (52.11692832338,53.62849250282)	52.6994168233 (51.947170754684,53.451662891916)	52.5194710577 (51.770993436592,53.267948678808)	52.3633691738 (51.618546815492,53.108191532108)	52.2563657767 (51.514809594536,52.997921958864)	52.2246213333 (51.485966783352,52.963275883248)	52.2744606574 (51.538358558612,53.010562756188)	52.3658445601 (51.631784677236,53.099904442964)	52.4404550035 (51.707827689144,53.173082317856)	52.4420071691 (51.711007868572,53.173006469628)	52.3262393128 (51.598575543016,53.053903082584)	52.0621766377 (51.340428605772,52.783924669628)	51.682873997 (50.968302841996,52.397445152004)	51.2588456352 (50.550557681596,51.967133588804)	50.8824936549 (50.178461705468,51.586525604332)	50.6356481672 (49.934108930872,51.337187403528)	50.5406753599 (49.840422287136,51.240928432664)	50.5622557031 (49.862688894152,51.261822512048)	50.6578906762 (49.958828899864,51.356952452536)	50.7831910961 (50.0779238453,51.4884583469)	50.9689897191 (50.20950707882,51.72847235938)	51.1081216048 (50.149515555364,52.066727654236)	51.2401632747 (49.669702557224,52.810623992176)	51.4048793293 (49.147049039872,53.662709618728)	51.5762147098 (48.486692367768,54.665737051832)	51.754433429 (47.715289517008,55.793577340992)	51.9386799527 (46.845874785432,57.031485119968)	52.1288666726 (45.886694966312,58.371038378888)	52.3259383048 (44.84521881352,59.80665779608)	52.530555213 (43.72611819414,61.33499223186)	52.7426978489 (42.53180952294,62.95358617486)	52.961110263 (41.26268760554,64.65953292046)	53.1855042595 (39.919626569652,66.451381949348)	53.4167048214 (38.504938324836,68.328471317964)	53.6551802981 (37.019798439452,70.290562156748)	53.9007465447 (35.46422583832,72.33726725108)	54.1521352844 (33.83710628104,74.46716428776)
Caribbean	middleSDI	54.9298781464 (54.054650184932,55.805106107868)	54.3462982527 (53.664243970448,55.028352534952)	53.8076535805 (53.173098406688,54.442208754312)	53.3488289193 (52.723558049104,53.974099789496)	52.9912709116 (52.372170132772,53.610371690428)	52.7550936138 (52.1422876137,53.3678996139)	52.6268352634 (52.019198973804,53.234471552996)	52.5784360684 (51.974322346664,53.182549790136)	52.5813345048 (51.979437737888,53.183231271712)	52.6020008446 (52.00171383294,53.20228785626)	52.6170677569 (52.018318490288,53.215817023512)	52.6207593894 (52.023602417184,53.217916361616)	52.619894993 (52.024223818384,53.215566167616)	52.6363120168 (52.041699055592,53.230924978008)	52.6909365259 (52.096803019108,53.285070032692)	52.8027073824 (52.208564504848,53.396850259952)	52.9776850031 (52.383192913916,53.572177092284)	53.1984784432 (52.603272722132,53.793684164268)	53.4139024142 (52.817687472276,54.010117356124)	53.562410054 (52.965403036092,54.159417071908)	53.5929720894 (52.9960254979,54.1899186809)	53.4822297305 (52.886993687056,54.077465773944)	53.2597532702 (52.66765912616,53.85184741424)	52.9878240319 (52.398981781092,53.576666282708)	52.7456445594 (52.159149295892,53.332139822908)	52.5977474224 (52.012107140096,53.183387704704)	52.5894138007 (52.002795371968,53.176032229432)	52.7176922376 (52.128600565032,53.306783910168)	52.9811936454 (52.389632856168,53.572754434632)	53.3673613842 (52.772132773468,53.962589994932)	53.9616661791 (53.331258567756,54.592073790444)	54.5137887926 (53.714362371716,55.313215213484)	55.0146249091 (53.556437104684,56.472812713516)	55.5586827126 (53.361042704092,57.756322721108)	56.1082794482 (53.0038367761,59.2127221203)	56.6640727302 (52.512647448728,60.815498011672)	57.2249593749 (51.898901523688,62.551017226112)	57.7903963957 (51.16890365364,64.41188913776)	58.3614271672 (50.329579643388,66.393274691012)	58.9391064776 (49.385106098768,68.493106856432)	59.5240006814 (48.337310860464,70.710690502336)	60.1149960836 (47.185390127704,73.044602039496)	60.7111837962 (45.928492567888,75.493875024512)	61.3133807881 (44.56839155622,78.05837001998)	61.9224106872 (43.105859583024,80.738961791376)	62.5386765554 (41.540453627984,83.536899482816)	63.1611016962 (39.87008945856,86.45211393384)
Central Asia	middleSDI	47.0169596637 (46.42221289976,47.61170642764)	47.4232422066 (46.93290749446,47.91357691874)	47.8103262967 (47.337195701532,48.283456891868)	48.1748563141 (47.701941209368,48.647771418832)	48.5093809118 (48.036406785392,48.982355038208)	48.827205809 (48.354216874204,49.300194743796)	49.1606142615 (48.686898871716,49.634329651284)	49.5370074361 (49.06166145058,50.01235342162)	49.9427746024 (49.4650571825,50.4204920223)	50.3484386405 (49.868026111624,50.828851169376)	50.7370349439 (50.253987139164,51.220082748636)	51.1505634715 (50.664769175996,51.636357767004)	51.6195600064 (51.130882947012,52.108237065788)	52.1015389175 (51.610094559396,52.592983275604)	52.5280751333 (52.034238339612,53.021911926988)	52.8384661581 (52.343144150108,53.333788166092)	52.9904572517 (52.495163655084,53.485750848316)	52.9948229795 (52.500894495052,53.488751463948)	52.887680716 (52.396005307608,53.379356124392)	52.7171712759 (52.22830838166,53.20603417014)	52.5242014581 (52.0384842737,53.0099186425)	52.2904531554 (51.808507514328,52.772398796472)	51.996825643 (51.519273643964,52.474377642036)	51.6928718055 (51.219728459748,52.166015151252)	51.4378714741 (50.968692144068,51.907050804132)	51.2804310254 (50.814451105876,51.746410944924)	51.2396423608 (50.775632714028,51.703652007572)	51.2338509161 (50.77087182008,51.69683001212)	51.1653896764 (50.703997395596,51.626781957204)	50.9815226816 (50.522596607644,51.440448755556)	50.1260916602 (49.660684974232,50.591498346168)	51.3157695438 (50.754035590236,51.877503497364)	51.2807414043 (50.067663804804,52.493819003796)	51.5427944953 (49.648675942372,53.436913048228)	51.8046881622 (49.070951956412,54.538424367988)	52.0711356861 (48.37820242502,55.76406894718)	52.3519692302 (47.59558203072,57.10835642968)	52.6350173426 (46.718425581044,58.551609104156)	52.9178083739 (45.750667386516,60.084949361284)	53.2002414285 (44.696153423136,61.704329433864)	53.4863696067 (43.560626596384,63.412112617016)	53.784481427 (42.35151401554,65.21744883846)	54.0842664799 (41.060436133548,67.108096826252)	54.3835768195 (39.687784685092,69.079368953908)	54.6824150475 (38.235090686144,71.129739408856)	54.9843402362 (36.70565379144,73.26302668096)	55.2964379646 (35.103930181964,75.488945747236)
Central Europe	high-middleSDI	41.7927999535 (41.336735715528,42.248864191472)	41.8183434793 (41.43378478198,42.20290217662)	41.8689044136 (41.49421005132,42.24359877588)	41.9563990022 (41.580530820812,42.332267183588)	42.0944929011 (41.717116662392,42.471869139808)	42.29347088 (41.914222821692,42.672718938308)	42.5577129152 (42.175921414088,42.939504416312)	42.8652219967 (42.480250837372,43.250193156028)	43.1909145801 (42.802372308024,43.579456852176)	43.5048854734 (43.112729839208,43.897041107592)	43.7819976384 (43.386485242352,44.177510034448)	44.0024387333 (43.603980705584,44.400896761016)	44.1759094232 (43.774734947204,44.577083899196)	44.3204737628 (43.916742921916,44.724204603684)	44.4569119814 (44.050864510284,44.862959452516)	44.5984001023 (44.190249801672,45.006550402928)	44.7420899818 (44.331995815304,45.152184148296)	44.8743426785 (44.462550659652,45.286134697348)	44.9779626258 (44.564825505012,45.391099746588)	45.0323763122 (44.618215988504,45.446536635896)	45.015712517 (44.600957689632,45.430467344368)	44.9096793901 (44.494991964976,45.324366815224)	44.7265314604 (44.312247233736,45.140815687064)	44.5090711314 (44.094904945344,44.923237317456)	44.2992559378 (43.884684514492,44.713827361108)	44.1358660516 (43.72048717944,44.55124492376)	44.0213149138 (43.604887544932,44.437742282668)	43.9445637935 (43.526653191496,44.362474395504)	43.9092514962 (43.489639507768,44.328863484632)	43.9193491674 (43.497454363636,44.341243971164)	44.0314401171 (43.592352796036,44.470527438164)	44.1417462405 (43.613187131688,44.670305349312)	44.1846204979 (43.187345247432,45.181895748368)	44.2866294425 (42.80681816858,45.76644071642)	44.3910649272 (42.317635307596,46.464494546804)	44.4979105515 (41.742167230316,47.253653872684)	44.6052608049 (41.089801409592,48.120720200208)	44.7126731094 (40.366806125732,49.058540093068)	44.8217178385 (39.580494659252,50.062941017748)	44.9335190347 (38.735636796712,51.131401272688)	45.0481217441 (37.834623026444,52.261620461756)	45.1639017383 (36.877546227048,53.450257249552)	45.2804104495 (35.865297114404,54.695523784596)	45.3989682829 (34.800971307656,55.996965258144)	45.5204659098 (33.686597782208,57.354334037392)	45.6448695162 (32.522895394636,58.766843637764)	45.7707620014 (31.309195451816,60.232328550984)
Central Latin America	middleSDI	71.5077134307 (70.98693916298,72.02848769842)	71.7325161025 (71.266303592912,72.198728612088)	71.9177910134 (71.462549267672,72.373032759128)	72.0719219749 (71.620501074144,72.523342875656)	72.2037906147 (71.755961958628,72.651619270772)	72.3126859468 (71.8681541885,72.7572177051)	72.3314650454 (71.8899999031,72.7729301877)	72.2230245524 (71.784645013208,72.661404091592)	72.0477237177 (71.612340423452,72.483107011948)	71.8736330457 (71.441000289228,72.306265802172)	71.7609810885 (71.330721640952,72.191240536048)	71.692821815 (71.264669241228,72.120974388772)	71.6057119411 (71.17964143162,72.03178245058)	71.5068536247 (71.082822190832,71.930885058568)	71.4067454566 (70.984682017768,71.828808895432)	71.3135374435 (70.893348542788,71.733726344212)	71.179322385 (70.76114529238,71.59749947762)	70.9897103432 (70.57370501486,71.40571567154)	70.8087649518 (70.394735238388,71.222794665212)	70.6967112971 (70.284247876136,71.109174718064)	70.7137657483 (70.302399597272,71.125131899328)	70.8434327845 (70.432846646636,71.254018922364)	71.0109034427 (70.600957232488,71.420849652912)	71.1821982505 (70.772786671252,71.591609829748)	71.323594352 (70.914687441196,71.732501262804)	71.3958109132 (70.987487353668,71.804134472732)	71.2982990523 (70.890876172156,71.705721932444)	71.031921146 (70.625488645624,71.438353646376)	70.7531762591 (70.346964430616,71.159388087584)	70.6078432848 (70.201126450948,71.014560118652)	70.8726580915 (70.460908547028,71.284407635972)	70.4507078796 (70.00785155674,70.89356420246)	70.4605213526 (69.12178595026,71.79925675494)	70.2701961747 (68.310244551616,72.230147797784)	70.0871833472 (67.3463628641,72.8280038303)	69.9119237388 (66.269640117796,73.554207359804)	69.744115679 (65.099374852904,74.388856505096)	69.5832391364 (63.846468347868,75.320009924932)	69.4279523512 (62.519973502968,76.335931199432)	69.2789331553 (61.127264654156,77.430601656444)	69.1366254027 (59.673021073528,78.600229731872)	69.0010999563 (58.159854003896,79.842345908704)	68.8715270401 (56.589029661116,81.154024419084)	68.7465514817 (54.963093523864,82.530009439536)	68.6265695115 (53.285011752,83.968127271)	68.5119693662 (51.556720615508,85.467218116892)	68.4030510134 (49.779238301448,87.026863725352)
Central Sub-Saharan Africa	low-middleSDI	63.9079978135 (63.082059331488,64.733936295512)	63.7885882249 (63.104650860888,64.472525588912)	63.6284462251 (62.979483159496,64.277409290704)	63.4177474484 (62.782924783392,64.052570113408)	63.1476189214 (62.526318218188,63.768919624612)	62.8095831571 (62.201719362268,63.417446951932)	62.3555539223 (61.760610260876,62.950497583724)	61.782377818 (61.19987087088,62.36488476512)	61.1842717933 (60.613294088912,61.755249497688)	60.6719049921 (60.11117907908,61.23263090512)	60.3356437233 (59.783738886124,60.887548560476)	60.1454750292 (59.601131191512,60.689818866888)	60.0246862779 (59.486841452704,60.562531103096)	59.9831275992 (59.450680825684,60.515574372716)	60.0368560893 (59.508935999288,60.564776179312)	60.2149239442 (59.69097958032,60.73886830808)	60.6203804556 (60.099865382004,61.140895529196)	61.2691983536 (60.751073945512,61.787322761688)	62.0463736254 (61.529486648416,62.563260602384)	62.8175990057 (62.30142806748,63.33376994392)	63.4531445165 (62.938316297056,63.967972735944)	63.9411366307 (63.428570591316,64.453702670084)	64.3543645602 (63.844381815124,64.864347305276)	64.6785702988 (64.171337259088,65.185803338512)	64.8898548002 (64.385505351688,65.394204248712)	64.9565755967 (64.45559214184,65.45755905156)	64.7947059919 (64.298104671524,65.291307312276)	64.4157710838 (63.924057752544,64.907484415056)	63.9636653484 (63.476430411736,64.450900285064)	63.5940282797 (63.1111795161,64.0768770433)	63.210461569 (62.72529038376,63.69563275424)	63.580011442 (63.027958919412,64.132063964588)	63.3888071241 (61.933125884892,64.844488363308)	63.3193699357 (61.080198945644,65.558540925756)	63.2229974411 (60.017475804216,66.428519077984)	63.1024414969 (58.794896564552,67.409986429248)	62.9602725803 (57.437995404108,68.482549756492)	62.7927924917 (55.957060786184,69.628524197216)	62.6020511019 (54.367288445836,70.836813757964)	62.3910209446 (52.680934031444,72.101107857756)	62.1627279864 (50.907554915804,73.417901056996)	61.9198284172 (49.054337388012,74.785319446388)	61.6592697224 (47.123279509684,76.195259935116)	61.3827966524 (45.122592190192,77.643001114608)	61.0929595384 (43.05977826012,79.12614081668)	60.792297722 (40.940944062912,80.643651381088)	60.4828800467 (38.77063193012,82.19512816328)
East Asia	high-middleSDI	22.435681093 (22.315626190844,22.555735995156)	23.7045092618 (23.585011067656,23.824007455944)	24.8715860166 (24.749993467984,24.993178565216)	25.8790023182 (25.75557034016,26.00243429624)	26.6674159528 (26.542445828108,26.792386077492)	27.1735044444 (27.047401460484,27.299607428316)	27.476171936 (27.349252417848,27.603091454152)	27.7083895463 (27.580670824428,27.836108268172)	27.8927659666 (27.764214135556,28.021317797644)	28.0528341329 (27.923370145492,28.182298120308)	28.2073444429 (28.076859201804,28.337829683996)	28.3101044724 (28.178723987976,28.441484956824)	28.325747002 (28.193672154256,28.457821849744)	28.2947915274 (28.162116232676,28.427466822124)	28.2662668729 (28.13299557432,28.39953817148)	28.2854785219 (28.15159742126,28.41935962254)	28.3009325619 (28.166751029912,28.435114093888)	28.2532017062 (28.119176053208,28.387227359192)	28.1664883534 (28.032882165692,28.300094541108)	28.0698762092 (27.936696781504,28.203055636896)	27.9879135491 (27.854874888996,28.120952209204)	27.899540103 (27.766458414232,28.032621791768)	27.7865705632 (27.65362451584,27.91951661056)	27.666716535 (27.534142832172,27.799290237828)	27.5435574996 (27.411531445468,27.675583553732)	27.4387407411 (27.307515821876,27.569965660324)	27.2643308161 (27.134329778108,27.394331854092)	26.9859548107 (26.85732116318,27.11458845822)	26.7333446168 (26.605728926836,26.860960306764)	26.6615659511 (26.534280337092,26.788851565108)	28.0926363037 (27.962518515368,28.222754092032)	28.6035557346 (28.469855859676,28.737255609524)	30.7739733359 (29.402008547888,32.145938123912)	32.0049212627 (29.467494399792,34.542348125608)	33.2720142088 (29.181818370456,37.362210047144)	34.5794656672 (28.585692489388,40.573238845012)	35.932635563 (27.686746499084,44.178524626916)	37.3338329284 (26.477568191992,48.190097664808)	38.7782145418 (24.941434582084,52.614994501516)	40.2649239592 (23.06214881888,57.46769909952)	41.7984599404 (20.824511409732,62.772408471068)	43.3847590826 (18.21104227128,68.55847589392)	45.0265791185 (15.19956503268,74.85359320432)	46.7190818525 (11.764580434104,81.673583270896)	48.4615379399 (7.88182324172,89.04125263808)	50.2587636128 (3.52680277763201,96.990724447968)	52.1170773247 (-1.327722831236,105.561877480636)
Eastern Europe	high-middleSDI	40.0483043658 (39.694973704228,40.401635027372)	39.927896818 (39.619844311056,40.235949324944)	39.8259548848 (39.521534036572,40.130375733028)	39.7520549079 (39.447209577768,40.056900238032)	39.7159758439 (39.410595078224,40.021356609576)	39.7219705095 (39.4153366239,40.0286043951)	39.7780711027 (39.46962896422,40.08651324118)	39.8758576566 (39.56537190844,40.18634340476)	39.9771604653 (39.664616720276,40.289704210324)	40.0406831838 (39.726114431064,40.355251936536)	40.0245359037 (39.70828928042,40.34078252698)	39.862913569 (39.546073961832,40.179753176168)	39.5567297551 (39.240474951956,39.872984558244)	39.1810913633 (38.865932962988,39.496249763612)	38.8209775021 (38.506796686088,39.135158318112)	38.5547179611 (38.241103996688,38.868331925512)	38.3906808209 (38.077317905048,38.704043736752)	38.2795286932 (37.966331536312,38.592725850088)	38.1848237908 (37.871877371616,38.497770209984)	38.0674632577 (37.755071070852,38.379855444548)	37.8916242718 (37.580344601336,38.202903942264)	37.6247148298 (37.315354105764,37.934075553836)	37.2650228839 (36.95821964156,37.57182612624)	36.8586011586 (36.554524697072,37.162677620128)	36.4536759791 (36.152083133924,36.755268824276)	36.092075017 (35.792402326788,36.391747707212)	35.7506365936 (35.45234517556,36.04892801164)	35.4058036999 (35.10829999508,35.70330740472)	35.1062515227 (34.80862438296,35.40387866244)	34.9097348263 (34.611439780692,35.208029871908)	34.8158878278 (34.511192454328,35.120583201272)	35.233401342 (34.870940845196,35.595861838804)	35.3182548432 (34.526076881184,36.110432805216)	35.4681968699 (34.230451404244,36.705942335556)	35.6188000817 (33.83068719444,37.40691296896)	35.7717612838 (33.35294451826,38.19057804934)	35.9282790342 (32.808826555288,39.047731513112)	36.0847785664 (32.200194791692,39.969362341108)	36.2411584814 (31.531513760976,40.950803201824)	36.3986237625 (30.806826809856,41.990420715144)	36.5587208429 (30.029259209352,43.088182476448)	36.7225039317 (29.20056249462,44.24444536878)	36.886810035 (28.31881015344,45.45480991656)	37.0515585018 (27.385553550764,46.717563452836)	37.2178029602 (26.402706332704,48.032899587696)	37.3868845466 (25.37177095738,49.40199813582)	37.559676449 (24.293332955548,50.826019942452)
Eastern Sub-Saharan Africa	lowSDI	53.3897064854 (52.955342756104,53.824070214696)	54.0131655737 (53.635664750532,54.390666396868)	54.5759758839 (54.205612308024,54.946339459776)	55.0477999364 (54.681848630596,55.413751242204)	55.3777649586 (55.0160829099,55.7394470073)	55.5868996028 (55.229348649628,55.944450555972)	55.7378235757 (55.384816261208,56.090830890192)	55.852869615 (55.50430438316,56.20143484684)	55.931008632 (55.586529109928,56.275488154072)	55.9683919573 (55.627702937832,56.309080976768)	55.969858619 (55.632859097652,56.306858140348)	55.93245085 (55.599200209872,56.265701490128)	55.861401557 (55.531950490748,56.190852623252)	55.7794979876 (55.453786965124,56.105209010076)	55.7088949236 (55.386776683828,56.031013163372)	55.6708949219 (55.352109425752,55.989680418048)	55.6468001271 (55.331163908776,55.962436345424)	55.6166414865 (55.304046175836,55.929236797164)	55.5897074933 (55.28003113498,55.89938385162)	55.5834454956 (55.276534027744,55.890356963456)	55.6151878228 (55.310903110684,55.919472534916)	55.6708487755 (55.369051364144,55.972646186856)	55.726164073 (55.426748637884,56.025579508116)	55.7633884823 (55.466408836988,56.060368127612)	55.7730463028 (55.478499580008,56.067593025592)	55.7399854189 (55.44786750498,56.03210333282)	55.5223481804 (55.233145251392,55.811551109408)	55.1510305961 (54.864837464848,55.437223727352)	54.9175751449 (54.633191340412,55.201958949388)	55.1270793996 (54.843397367036,55.410761432164)	57.0536202809 (56.765911320732,57.341329241068)	58.3330698069 (58.014908858676,58.651230755124)	58.8802314105 (57.620718103504,60.139744717496)	60.0860059568 (57.953426431724,62.218585481876)	61.3236251885 (58.078363096316,64.568887280684)	62.5936033378 (58.032820243996,67.154386431604)	63.8815595638 (57.81431362744,69.94880550016)	65.1839049701 (57.422528282896,72.945281657304)	66.5125690238 (56.871092958656,76.154045088944)	67.8764305171 (56.167157092076,79.585703942124)	69.2764547426 (55.30819798994,83.24471149526)	70.6990275486 (54.27831479932,87.11974029788)	72.1408223012 (53.069896187744,91.211748414656)	73.6125451694 (51.687988960824,95.537101377976)	75.1225968007 (50.133760128908,100.111433472492)	76.672329677 (48.4015064481,104.9431529059)	78.2495786633 (46.475913408556,110.023243918044)
High-income Asia Pacific	highSDI	43.8121242857 (43.387042294968,44.237206276432)	44.1724441003 (43.798788508228,44.546099692372)	44.5434415138 (44.173306156208,44.913576871392)	44.9330228745 (44.561082358476,45.304963390524)	45.3434230988 (44.969748268152,45.717097929448)	45.7816220884 (45.405608917384,46.157635259416)	46.3102329603 (45.931006210916,46.689459709684)	46.9316114798 (46.548081955744,47.315141003856)	47.5359700828 (47.147750856748,47.924189308852)	48.0060320527 (47.613487105472,48.398576999928)	48.2244274944 (47.829502820228,48.619352168572)	48.1518368662 (47.75712919284,48.54654453956)	47.8721483334 (47.479034829568,48.265261837232)	47.5000810422 (47.108715317996,47.891446766404)	47.1529577608 (46.762835921588,47.543079600012)	46.9384890521 (46.548553600852,47.328424503348)	46.8662535674 (46.475895265948,47.256611868852)	46.8718561989 (46.480957543284,47.262754854516)	46.9112956363 (46.519761597488,47.302829675112)	46.9331124537 (46.540888771836,47.325336135564)	46.8954011043 (46.502866116812,47.287936091788)	46.744573415 (46.352554530792,47.136592299208)	46.4818842985 (46.091050550244,46.872718046756)	46.1720749491 (45.782544253728,46.561605644472)	45.8762141481 (45.4877109253,46.2647173709)	45.6471418101 (45.25895878858,46.03532483162)	45.4678750006 (45.079159905916,45.856590095284)	45.3081977727 (44.917909208832,45.698486336568)	45.1850977387 (44.79207334666,45.57812213074)	45.1325673164 (44.736107724088,45.529026908712)	45.17538068 (44.769727096168,45.581034263832)	45.8201981379 (45.347419988756,46.292976287044)	45.7101697371 (44.689385915196,46.730953559004)	45.9662796274 (44.384937171028,47.547622083772)	46.2365933373 (43.952485885296,48.520700789304)	46.5222491819 (43.422381581196,49.622116782604)	46.8236919389 (42.807779880252,50.839603997548)	47.1355408839 (42.1100355571,52.1610462107)	47.4601686807 (41.336612673068,53.583724688332)	47.7990424582 (40.491620172848,55.106464743552)	48.1531609698 (39.576984961372,56.729336978228)	48.522855135 (38.592768545164,58.452941724836)	48.9032820462 (37.53448438402,60.27207970838)	49.2965374154 (36.40437921578,62.18869561502)	49.7038941763 (35.203145295724,64.204643056876)	50.1261856763 (33.93030729552,66.32206405708)	50.5636553225 (32.584258427348,68.543052217652)
High-income North America	highSDI	38.2034953084 (37.867392521548,38.539598095252)	38.1150766616 (37.784512397276,38.445640925924)	38.1258218189 (37.796993156724,38.454650481076)	38.2296652144 (37.901933618908,38.557396809892)	38.4241546005 (38.09697149866,38.75133770234)	38.7040120518 (38.376716875592,39.031307228008)	39.6029089546 (39.273024593304,39.932793315896)	41.3146027566 (40.979213826248,41.649991686952)	43.3020814299 (42.960385769916,43.643777089884)	44.9846404202 (44.637994472496,45.331286367904)	45.7827521749 (45.434389880872,46.131114468928)	45.8346432721 (45.487199333328,46.182087210872)	45.709794757 (45.363994465604,46.055595048396)	45.489123849 (45.145310792392,45.832936905608)	45.2311213512 (44.889391604856,45.572851097544)	45.0030462609 (44.66321989094,45.34287263086)	44.6408812847 (44.303533516824,44.978229052576)	44.0531270743 (43.719230559096,44.387023589504)	43.3963619976 (43.066096493136,43.726627502064)	42.8357040548 (42.508489922632,43.162918186968)	42.5414987002 (42.21602667934,42.86697072106)	42.4737745589 (42.148917931196,42.798631186604)	42.4650294432 (42.140413709884,42.789645176516)	42.4879256441 (42.163365591836,42.812485696364)	42.5153668117 (42.190878701628,42.839854921772)	42.52139706 (42.19713214532,42.84566197468)	42.5275142032 (42.2035641341,42.8514642723)	42.5554317839 (42.231714685692,42.879148882108)	42.5973922233 (42.27372758214,42.92105686446)	42.6374763237 (42.31363752086,42.96131512654)	42.9603959435 (42.634630294256,43.286161592744)	43.1922170323 (42.862885354744,43.521548709856)	42.1065227352 (38.996473225948,45.216572244452)	42.2273829621 (37.517245347736,46.937520576464)	42.3535370469 (35.55969388632,49.14738020748)	42.4844951846 (33.240428782764,51.728561586436)	42.6189404094 (30.616814160616,54.621066658184)	42.7565809453 (27.721658985536,57.791502905064)	42.8985195934 (24.577366089908,61.219673096892)	43.0451147959 (21.198877118356,64.891352473444)	43.1959825859 (17.596564909536,68.795400262264)	43.3499654895 (13.77788751588,72.92204346312)	43.5068309918 (9.749072537016,77.264589446584)	43.667645488 (5.515825444124,81.819465531876)	43.832802809 (1.082259239252,86.583346378748)	44.0020108379 (-3.548599409212,91.552621085012)	44.1742749214 (-8.37431005504001,96.72285989784)
North Africa and Middle East	middleSDI	45.4798799998 (45.196676294064,45.763083705536)	45.598134129 (45.34421493438,45.85205332362)	45.7130125776 (45.463631653808,45.962393501392)	45.8236196604 (45.576262066756,46.070977254044)	45.9447322215 (45.6993543727,46.1901100703)	46.1037418939 (45.859985323192,46.347498464608)	46.3058877777 (46.063373853852,46.548401701548)	46.5407756593 (46.29922013684,46.78233118176)	46.7968088886 (46.55605302948,47.03756474772)	47.0575121685 (46.817484683012,47.297539653988)	47.3214430164 (47.08211541026,47.56077062254)	47.5977036131 (47.3591098927,47.8362973335)	47.8681658291 (47.630456517932,48.105875140268)	48.1171870552 (47.880459742448,48.353914367952)	48.3567970457 (48.120991641292,48.592602450108)	48.5803358824 (48.345474434572,48.815197330228)	48.7889553657 (48.555177393524,49.022733337876)	49.004563392 (48.771876172368,49.237250611632)	49.2326355291 (49.001078172832,49.464192885368)	49.4402293012 (49.209885485596,49.670573116804)	49.5992744809 (49.370133945556,49.828415016244)	49.7323382561 (49.504461799236,49.960214712964)	49.8360949378 (49.609502079252,50.062687796348)	49.9351215627 (49.709675703796,50.160567421604)	50.0357891437 (49.811372321448,50.260205965952)	50.1228866727 (49.899506127144,50.346267218256)	50.1092745747 (49.8870814483,50.3314677011)	49.9498672056 (49.72906193658,50.17067247462)	49.7164001552 (49.49694260668,49.93585770372)	49.4918928365 (49.273627204552,49.710158468448)	49.0561688906 (48.838689867412,49.273647913788)	50.1788584538 (49.944906084156,50.412810823444)	50.3952839118 (49.4840048291,51.3065629945)	50.6950655677 (49.264737356752,52.125393778648)	50.9882082468 (48.89683425762,53.07958223598)	51.2793853921 (48.421420715036,54.137350069164)	51.5728063606 (47.858225153732,55.287387567468)	51.8589878514 (47.20505857098,56.51291713182)	52.1369213007 (46.467635062644,57.806207538756)	52.4094507794 (45.652795599244,59.166105959556)	52.6808469925 (44.7668137353,60.5948802497)	52.9547689644 (43.813690286088,62.095847642712)	53.2231459277 (42.786912255556,63.659379599844)	53.4853148469 (41.688580370688,65.282049323112)	53.7437157823 (40.52261987806,66.96481168654)	54.0019490077 (39.292883949096,68.711014066304)	54.2630839005 (38.00166269048,70.52450511052)
Oceania	low-middleSDI	31.8911001296 (30.649092465388,33.133107793812)	31.8762988665 (30.872482913948,32.880114819052)	31.8568641454 (30.98356586234,32.73016242846)	31.8279714469 (31.014054629396,32.641888264404)	31.7876104933 (30.998798622348,32.576422364252)	31.7424475916 (30.96676252508,32.51813265812)	31.6853133416 (30.920378995228,32.450247687972)	31.6244099208 (30.870216189012,32.378603652588)	31.5577644802 (30.81433223876,32.30119672164)	31.5095788661 (30.775954958972,32.243202773228)	31.4739594104 (30.7491457509,32.1987730699)	31.459845656 (30.742705248324,32.176986063676)	31.4636633457 (30.753211802388,32.174114889012)	31.4840483327 (30.779385147432,32.188711517968)	31.509987804 (30.810501065952,32.209474542048)	31.5311818976 (30.83654956956,32.22581422564)	31.5518141156 (30.861714296576,32.241913934624)	31.5665579081 (30.880822806216,32.252293009984)	31.564739673 (30.883457587824,32.246021758176)	31.544722729 (30.868023204772,32.221422253228)	31.5056207535 (30.833635497516,32.177606009484)	31.4421145212 (30.774968191224,32.109260851176)	31.3630371082 (30.700477778964,32.025596437436)	31.2857710306 (30.627015011,31.9445270502)	31.2214788004 (30.565657161872,31.877300438928)	31.1861358785 (30.53263766278,31.83963409422)	31.1915089142 (30.540255824384,31.842762004016)	31.2299396401 (30.5808369243,31.8790423559)	31.2934045432 (30.64244603962,31.94436304678)	31.3566956521 (30.685236664348,32.028154639852)	31.4191675044 (30.673113012084,32.165221996716)	31.4391506216 (30.517250186004,32.361051057196)	31.5019731851 (30.149229740768,32.854716629432)	31.5563391595 (29.75081355286,33.36186476614)	31.6116436552 (29.266999030108,33.956288280292)	31.6678174485 (28.712786625784,34.622848271216)	31.7249855502 (28.097136422892,35.352834677508)	31.7834640203 (27.426042926596,36.140885114004)	31.8431370684 (26.703987715048,36.982286421752)	31.9038114481 (25.933784887644,37.873838008556)	31.9654006507 (25.117316207472,38.813485093928)	32.0279857368 (24.255989458544,39.799982015056)	32.0918262281 (23.351150197384,40.832502258816)	32.1568094658 (22.404194575936,41.909424355664)	32.2227528926 (21.415975705604,43.029530079596)	32.2895645061 (20.38704068746,44.19208832474)	32.3572970073 (19.31780693558,45.39678707902)
South Asia	low-middleSDI	32.7012536482 (32.556942413832,32.845564882568)	33.094512886 (32.961369509564,33.227656262436)	33.4138840488 (33.2814444919,33.5463236057)	33.6501450926 (33.51872772764,33.78156245756)	33.8010149934 (33.670584174448,33.931445812352)	33.8575072132 (33.728107777804,33.986906648596)	33.7465531496 (33.618507438184,33.874598861016)	33.4557029916 (33.329381154476,33.582024828724)	33.083987061 (32.959486735764,33.208487386236)	32.7400153708 (32.617199144204,32.862831597396)	32.5225728485 (32.401133576,32.644012121)	32.4189498382 (32.298612423996,32.539287252404)	32.3556729001 (32.236303776072,32.475042024128)	32.3309640669 (32.212445663428,32.449482470372)	32.3446973731 (32.2269265885,32.4624681577)	32.3990644992 (32.281956465276,32.516172533124)	32.4774343161 (32.360963014636,32.593905617564)	32.5689271846 (32.45304324006,32.68481112914)	32.6857984431 (32.57038670176,32.80121018444)	32.8445212934 (32.729440574696,32.959602012104)	33.0642690679 (32.94937747234,33.17916066346)	33.4347856192 (33.319831205052,33.549740033348)	33.9632969924 (33.84800507174,34.07858891306)	34.5328623758 (34.417109460396,34.648615291204)	35.0193628594 (34.903239345628,35.135486373172)	35.307549502 (35.191391690776,35.423707313224)	35.3391513046 (35.223410073344,35.454892535856)	35.1836936727 (35.068664134888,35.298723210512)	34.9273333161 (34.813096925804,35.041569706396)	34.6485483139 (34.53499203008,34.76210459772)	33.9711666275 (33.858927039144,34.083406215856)	34.6384988549 (34.520065326484,34.756932383316)	34.5071279983 (33.841885081752,35.172370914848)	34.5590553548 (33.369048083088,35.749062626512)	34.6054631627 (32.763639351152,36.447286974248)	34.6482863342 (32.058405994608,37.238166673792)	34.6917147892 (31.270056387304,38.113373191096)	34.7287473778 (30.399002184796,39.058492570804)	34.7597513751 (29.452296292352,40.067206457848)	34.7860873076 (28.436280029632,41.135894585568)	34.8094890432 (27.356426713452,42.262551372948)	34.8338226345 (26.218621210524,43.449024058476)	34.8529537737 (25.020034064304,44.685873483096)	34.8669318158 (23.763856572316,45.970007059284)	34.8767685049 (22.453549215048,47.299987794752)	34.8839913249 (21.092408622576,48.675574027224)	34.8922495542 (19.684225581968,50.100273526432)
Southeast Asia	middleSDI	32.234410367 (32.031599954804,32.437220779196)	32.5049736617 (32.33081059794,32.67913672546)	32.7615816614 (32.5899817602,32.9331815626)	32.9928580654 (32.82169118896,33.16402494184)	33.1919887352 (33.021536366176,33.362441104224)	33.3528891205 (33.183020924772,33.522757316228)	33.4793486633 (33.30994422278,33.64875310382)	33.5834475534 (33.414436116596,33.752458990204)	33.6786558288 (33.50997857082,33.84733308678)	33.7793001319 (33.610884509224,33.947715754576)	33.9002533472 (33.73200738918,34.06849930522)	34.0527616276 (33.884576140676,34.220947114524)	34.2339985527 (34.0657673427,34.4022297627)	34.433118897 (34.264753812924,34.601483981076)	34.6405273591 (34.471976544836,34.809078173364)	34.8515125702 (34.682769909568,35.020255230832)	35.0874732975 (34.918486927136,35.256459667864)	35.356850693 (35.187521457484,35.526179928516)	35.6353165768 (35.465647910444,35.804985243156)	35.8911521929 (35.72125408718,36.06105029862)	36.0812868731 (35.911245062924,36.251328683276)	36.199770724 (36.029712048808,36.369829399192)	36.2799921188 (36.11011890606,36.44986533154)	36.3387562231 (36.16917636356,36.50833608264)	36.387485675 (36.218183786384,36.556787563616)	36.4379302587 (36.2688446161,36.6070159013)	36.4807237308 (36.31181091218,36.64963654942)	36.499658352 (36.330864283704,36.668452420296)	36.502849704 (36.333979102604,36.671720305396)	36.5059444466 (36.33704951886,36.67483937434)	36.4414184601 (36.271916959596,36.610919960604)	36.8567661089 (36.664475985336,37.049056232464)	36.9047927794 (36.365712025832,37.443873532968)	37.0566872571 (36.186224060336,37.927150453864)	37.2031507696 (35.919866081432,38.486435457768)	37.3458746636 (35.586123448504,39.105625878696)	37.4870612959 (35.19479596306,39.77932662874)	37.622128358 (34.745599207344,40.498657508656)	37.7517234527 (34.243755608984,41.259691296416)	37.8767392277 (33.69321030596,42.06026814944)	37.9986001257 (33.097263071716,42.899937179684)	38.1191754287 (32.458616681976,43.779734175424)	38.2346026596 (31.7746475237,44.6945577955)	38.3454098194 (31.047841857604,45.642977781196)	38.4523269365 (30.28035320168,46.62430067132)	38.5565493912 (29.474165408556,47.638933373844)	38.6596731473 (28.630970652356,48.688375642244)
Southern Latin America	high-middleSDI	49.8270671897 (49.099297701044,50.554836678356)	49.7633441952 (49.181507707632,50.345180682768)	49.7431220683 (49.192416281508,50.293827855092)	49.7945558171 (49.24710637764,50.34200525656)	49.9421481739 (49.395939723924,50.488356623876)	50.2023922038 (49.657422053208,50.747362354392)	50.6152591351 (50.070591779224,51.159926490976)	51.1649996389 (50.61904291486,51.71095636294)	51.7585500046 (51.209648162412,52.307451846788)	52.2808130142 (51.72861504648,52.83301098192)	52.6343991235 (52.080581653056,53.188216593944)	52.7967672758 (52.243516138928,53.350018412672)	52.8399023884 (52.288044703728,53.391760073072)	52.820009922 (52.269649252792,53.370370591208)	52.7895334162 (52.240489194516,53.338577637884)	52.7969122081 (52.248878898752,53.344945517448)	52.8573496049 (52.310008967196,53.404690242604)	52.9588949092 (52.41195960616,53.50583021224)	53.0810422468 (52.534237637344,53.627846856256)	53.1902428785 (52.643538716104,53.736947040896)	53.2513320809 (52.705173333388,53.797490828412)	53.2448663026 (52.700031893964,53.789700711236)	53.1824179099 (52.639423778976,53.725412040824)	53.1141126794 (52.572791818312,53.655433540488)	53.0980660861 (52.55766032216,53.63847185004)	53.1846573507 (52.643980395084,53.725334306316)	53.4081348784 (52.865602567772,53.950667189028)	53.7487378545 (53.202868846928,54.294606862072)	54.1559309794 (53.606373097772,54.705488861028)	54.5611727812 (54.00799964978,55.11434591262)	55.0357698578 (54.458369454696,55.613170260904)	55.3458363722 (54.636794515964,56.054878228436)	55.768781716 (54.3976696646,57.1398937674)	56.1319679415 (54.0589345112,58.2050013718)	56.4914110086 (53.554720389612,59.428101627588)	56.8469665735 (52.914800044608,60.779133102392)	57.1987794106 (52.153945137884,62.243613683316)	57.5478602543 (51.281588633404,63.814131875196)	57.8932655333 (50.304626792876,65.481904273724)	58.2343398246 (49.22753116228,67.24114848692)	58.5711583114 (48.053552316308,69.088764306492)	58.9040155653 (46.784824361432,71.023206769168)	59.2337411176 (45.42347415746,73.04400807774)	59.5597737167 (43.97189862748,75.14764880592)	59.8818115672 (42.431849816972,77.331773317428)	60.2001865674 (40.804733128192,79.595640006608)	60.5153646193 (39.091363716716,81.939365521884)
Southern Sub-Saharan Africa	middleSDI	59.5213920677 (58.680937082064,60.361847053336)	60.0685573339 (59.37888047484,60.75823419296)	60.7077720401 (60.02843562458,61.38710845562)	61.4678334604 (60.791122922736,62.144543998064)	62.3634294656 (61.688583600592,63.038275330608)	63.4566544081 (62.780100872708,64.133207943492)	64.9650795592 (64.283144685636,65.647014432764)	66.9100021966 (66.219923526564,67.600080866636)	68.9308398739 (68.231340188288,69.630339559512)	70.5537867396 (69.846594669624,71.260978809576)	71.336530032 (70.62766906436,72.04539099964)	71.1105302659 (70.407533470084,71.813527061716)	70.1211609406 (69.428533614944,70.813788266256)	68.7550821494 (68.074097845652,69.436066453148)	67.3703356726 (66.700598756528,68.040072588672)	66.2401455365 (65.580171604456,66.900119468544)	65.2724192693 (64.62106740254,65.92377113606)	64.2793244888 (63.636623237076,64.922025740524)	63.3361709775 (62.701620328348,63.970721626652)	62.5811254327 (61.953165500324,63.209085365076)	62.138287927 (61.514920862428,62.761654991572)	62.0361496524 (61.415484681852,62.656814622948)	62.1539120934 (61.534680609032,62.773143577768)	62.3731602989 (61.754662623636,62.991657974164)	62.5548998693 (61.937316747676,63.172482990924)	62.5846515658 (61.969041210832,63.200261920768)	62.3593506047 (61.74760791244,62.97109329696)	61.9335158803 (61.326220203032,62.540811557568)	61.5112042546 (60.906134212408,62.116274296792)	61.3146595794 (60.709929950204,61.919389208596)	61.5590214648 (60.951362537204,62.166680392396)	62.1768672354 (61.45718165718,62.89655281362)	62.5476301027 (60.63530329736,64.45995690804)	63.0013117642 (59.737725766864,66.264897761536)	63.4611024563 (58.526381798356,68.395823114244)	63.9279015033 (57.06010963894,70.79569336766)	64.4000560369 (55.363160596264,73.436951477536)	64.8756232012 (53.448178297696,76.303068104704)	65.3561669053 (51.32839233106,79.38394147954)	65.8439274521 (49.013514720156,82.674340184044)	66.3400420834 (46.509368204972,86.170715961828)	66.8431586803 (43.817689808104,89.868627552496)	67.3513886471 (40.938771696688,93.764005597512)	67.8658318742 (37.876202291588,97.855461456812)	68.3883930645 (34.63275578228,102.14403034672)	68.9200622389 (31.2093479578,106.63077652)	69.4595773261 (27.604675545492,111.314479106708)
Tropical Latin America	middleSDI	67.5806756001 (67.032651345364,68.128699854836)	67.0883583227 (66.58673539334,67.58998125206)	66.47496367 (65.981571067584,66.968356272416)	65.7539023699 (65.266870525692,66.240934214108)	64.9216587918 (64.441679030728,65.401638552872)	63.9736524556 (63.500881257792,64.446423653408)	62.609847363 (62.146037452968,63.073657273032)	60.7758575119 (60.323150283528,61.228564740272)	58.8611287702 (58.419557551916,59.302699988484)	57.2675881028 (56.8353411786,57.699835027)	56.3631199254 (55.937176237916,56.789063612884)	55.9975814962 (55.575503635296,56.419659357104)	55.7855243705 (55.366270789432,56.204777951568)	55.6810705662 (55.263872703104,56.098268429296)	55.661845554 (55.246116343992,56.077574764008)	55.7142584069 (55.29951272254,56.12900409126)	55.9524189647 (55.537799015712,56.367038913688)	56.4163560273 (56.000528541716,56.832183512884)	57.0002194478 (56.58197215876,57.41846673684)	57.5950768448 (57.173987506172,58.016166183428)	58.1135988225 (57.690491197784,58.536706447216)	58.7448605809 (58.320217017864,59.169504143936)	59.6488685617 (59.22199432874,60.07574279466)	60.6305419299 (60.20101620502,61.06006765478)	61.4667701379 (61.034893658992,61.898646616808)	61.9477978868 (61.514915129192,62.380680644408)	61.9721381172 (61.540090757848,62.404185476552)	61.7363215581 (61.305966046444,62.166677069756)	61.485665282 (61.056758970432,61.914571593568)	61.4452304844 (61.017027112132,61.873433856668)	62.4850243274 (62.051695956736,62.918352698064)	60.9563869617 (60.503924021848,61.408849901552)	60.788559562 (59.119010103332,62.458109020668)	60.3796883762 (57.762314038608,62.997062713792)	59.9743736626 (56.17471377984,63.77403354536)	59.5706666534 (54.420659933948,64.720673372852)	59.1625227027 (52.527659232444,65.797386172956)	58.755440095 (50.520100629556,66.990779560444)	58.351680477 (48.415396118636,68.287964835364)	57.9524115419 (46.225756340408,69.679066743392)	57.5558294888 (43.958291632772,71.153367344828)	57.1564813764 (41.615620759748,72.697341993052)	56.7589019742 (39.206896688308,74.310907260092)	56.3651953838 (36.739960382232,75.990430385368)	55.9764936288 (34.22072252152,77.73226473608)	55.5913217975 (31.652466494116,79.530177100884)	55.2049905095 (29.036078678032,81.373902340968)
Western Europe	highSDI	66.4689144074 (66.09359502072,66.84423379408)	67.015414547 (66.656944716232,67.373884377768)	67.4873057646 (67.128768147624,67.845843381576)	67.8796781199 (67.519889515088,68.239466724712)	68.1843210158 (67.82350338492,68.54513864668)	68.4049047742 (68.04307507968,68.76673446872)	68.5134511434 (68.150858868936,68.876043417864)	68.5181786532 (68.155158269068,68.881199037332)	68.4869739639 (68.123690189284,68.850257738516)	68.4971462747 (68.133589090276,68.860703459124)	68.6255930553 (68.261556068952,68.989630041648)	68.980106499 (68.61509678092,69.34511621708)	69.5444823755 (69.177953521788,69.911011229212)	70.1926395394 (69.824309070152,70.560970008648)	70.7802304271 (70.410273982228,71.150186871972)	71.1754009241 (70.804490208344,71.546311639856)	71.4341456619 (71.062832684564,71.805458639236)	71.6628200018 (71.291310860608,72.034329142992)	71.8391692174 (71.46767669152,72.21066174328)	71.9429043484 (71.571601605988,72.314207090812)	71.9619298508 (71.590960434416,72.332899267184)	71.8931788566 (71.522710605944,72.263647107256)	71.7777987977 (71.407852507,72.1477450884)	71.6711348241 (71.30155464082,72.04071500738)	71.6195142188 (71.25009555128,71.98893288632)	71.6533137476 (71.283798017352,72.022829477848)	71.7800941205 (71.410109635672,72.150078605328)	71.9383647182 (71.567617560524,72.309111875876)	72.0283030598 (71.656584869516,72.400021250084)	71.9675600591 (71.595105510732,72.340014607468)	69.5485885308 (69.182816490516,69.914360571084)	70.1512553235 (69.766307078924,70.536203568076)	69.6188356248 (68.273768222156,70.963903027444)	69.0800165156 (67.068793565332,71.091239465868)	68.5365178192 (65.686018254112,71.387017384288)	67.9917535842 (64.177392884512,71.806114283888)	67.4674762564 (62.587568578608,72.347383934192)	66.9541320753 (60.921187545828,72.987076604772)	66.4422631515 (59.182802372496,73.701723930504)	65.9264884318 (57.377022398048,74.475954465552)	65.409778112 (55.513170707288,75.306385516712)	64.9107648177 (53.61128741142,76.21024222398)	64.4209589671 (51.66687097808,77.17504695612)	63.9322554195 (49.67864601534,78.18586482366)	63.4400572034 (47.647503054644,79.232611352156)	62.9469519746 (45.578911280876,80.314992668324)	62.4689947251 (43.486621886944,81.451367563256)
Western Sub-Saharan Africa	lowSDI	58.4033072997 (57.954598419976,58.852016179424)	58.6317088111 (58.230362712212,59.033054909988)	58.9456250015 (58.549914479832,59.341335523168)	59.3210936352 (58.929753815532,59.712433454868)	59.7352633049 (59.348093926584,60.122432683216)	60.1900029923 (59.806243075928,60.573762908672)	60.9878404467 (60.606166360368,61.369514533032)	62.2514050995 (61.87030474084,62.63250545816)	63.6693055818 (63.2881727038,64.0504384598)	64.8832473634 (64.502717770068,65.263776956732)	65.5543823742 (65.17637592258,65.93238882582)	65.6710826386 (65.297395404484,66.044769872716)	65.5240807026 (65.15533635446,65.89282505074)	65.2639603961 (64.90030321032,65.62761758188)	65.0304181883 (64.67160673404,65.38922964256)	64.9528112422 (64.59834550876,65.30727697564)	65.104623405 (64.75382133884,65.45542547116)	65.3939202649 (65.046307788276,65.741532741524)	65.6996017082 (65.35504064072,66.04416277568)	65.8809495671 (65.539697094476,66.222202039724)	65.8064636538 (65.469170138528,66.143757169072)	65.2155327435 (64.88354834334,65.54751714366)	64.1418562522 (63.816315645844,64.467396858556)	62.925790514 (62.606725412092,63.244855615908)	61.9229340749 (61.609488041916,62.236380107884)	61.487742883 (61.178504148188,61.796981617812)	61.8173340246 (61.51048467424,62.12418337496)	62.6687252296 (62.362650836976,62.974799622224)	63.6678183072 (63.361728050532,63.973908563868)	64.4509530637 (64.14537508694,64.75653104046)	65.0552086296 (64.750662398212,65.359754860988)	65.9390648611 (65.615319590048,66.262810132152)	65.9299042336 (64.275472843912,67.584335623288)	66.551013215 (63.782131830948,69.319894599052)	67.1637806202 (62.981726094348,71.345835146052)	67.7674115007 (61.932712188468,73.602110812932)	68.3605262934 (60.66048056282,76.06057202398)	68.9414345864 (59.178275726008,78.704593446792)	69.5141471164 (57.501972392732,81.526321840068)	70.0788879463 (55.640360102448,84.517415790152)	70.634789921 (53.59890660116,87.67067324084)	71.180199115 (51.380620275344,90.979777954656)	71.7129027271 (48.987131528648,94.438673925552)	72.2359396704 (46.425413765236,98.046465575564)	72.7493546066 (43.699371454032,101.799337759168)	73.2525034707 (40.811697272648,105.693309668752)	73.7443710275 (37.764071903948,109.724670151052)
Global	middleSDI	40.1279358069 (40.053572490012,40.202299123788)	40.6309273724 (40.559039602348,40.702815142452)	41.0995813273 (41.027812259748,41.171350394852)	41.5120731548 (41.440454328304,41.583691981296)	41.849136885 (41.777658196936,41.920615573064)	42.104742949 (42.0334198328,42.1760660652)	42.3229871905 (42.251838243232,42.394136137768)	42.5406739019 (42.46968813796,42.61165966584)	42.7462522575 (42.675421634812,42.817082880188)	42.9258079766 (42.8551430872,42.996472866)	43.0665184515 (42.996053807656,43.136983095344)	43.1522179586 (43.082012852468,43.222423064732)	43.1932772922 (43.123374794388,43.263179790012)	43.2176721348 (43.14808530224,43.28725896736)	43.253601881 (43.184322089104,43.322881672896)	43.3283311121 (43.259326608868,43.397335615332)	43.4346108523 (43.365867064544,43.503354640056)	43.5493311268 (43.480849601548,43.617812652052)	43.6706261769 (43.60240807114,43.73884428266)	43.7917555005 (43.7238012764,43.8597097246)	43.9104820329 (43.842766709476,43.978197356324)	44.0236326136 (43.956143634308,44.091121592892)	44.1231479196 (44.055904577112,44.190391262088)	44.2087710298 (44.141788491968,44.275753567632)	44.2806393735 (44.21392190842,44.34735683858)	44.3367465502 (44.270303711696,44.403189388704)	44.3226967829 (44.256584527208,44.388809038592)	44.2341826661 (44.168441982896,44.299923349304)	44.1424325985 (44.07701859614,44.20784660086)	44.1202336419 (44.055035998256,44.185431285544)	44.3375173693 (44.272342490468,44.402692248132)	45.0390155304 (44.972334379808,45.105696680992)	45.271118702 (44.70960077356,45.83263663044)	45.675506176 (44.723172679872,46.627839672128)	46.0785477784 (44.626266720928,47.530828835872)	46.4855771727 (44.446801871508,48.524352473892)	46.8984904024 (44.19514882272,49.60183198208)	47.3070421001 (43.86500818324,50.74907601696)	47.711700378 (43.462131212732,51.961269543268)	48.1157197095 (42.992854422856,53.238584996144)	48.5239719576 (42.463295729364,54.584648185836)	48.9381093289 (41.87500100964,56.00121764816)	49.3486798795 (41.219083943248,57.478275815752)	49.7560340402 (40.497756638372,59.014311442028)	50.1630566897 (39.714660049004,60.611453330396)	50.5740623218 (38.873650612044,62.274474031556)	50.9906174878 (37.975244578688,64.005990396912)

## Sheet: 女i
location	SDI	1990	1991	1992	1993	1994	1995	1996	1997	1998	1999	2000	2001	2002	2003	2004	2005	2006	2007	2008	2009	2010	2011	2012	2013	2014	2015	2016	2017	2018	2019	2020	2021	2022	2023	2024	2025	2026	2027	2028	2029	2030	2031	2032	2033	2034	2035	2036
Andean Latin America	middleSDI	75.5748568075 (74.495649335192,76.654064279808)	77.4345982962 (76.513396578456,78.355800013944)	79.1221634057 (78.223484285116,80.020842526284)	80.5127004086 (79.612408278576,81.412992538624)	81.4970844198 (80.59692005316,82.39724878644)	82.0224676709 (81.125933741112,82.919001600688)	82.0795362282 (81.189726794792,82.969345661608)	81.7877265328 (80.906336970096,82.669116095504)	81.3356934155 (80.462976288512,82.208410542488)	80.9021501358 (80.037388544736,81.766911726864)	80.6475539467 (79.789150502928,81.505957390472)	80.5502519181 (79.696713537132,81.403790299068)	80.4771389093 (79.62777610606,81.32650171254)	80.3788300936 (79.533206278676,81.224453908524)	80.2048963361 (79.363002472324,81.046790199876)	79.9042200602 (79.066705366212,80.741734754188)	79.2087193135 (78.379384825924,80.038053801076)	78.0570117727 (77.240031858768,78.873991686632)	76.7467750042 (75.94245738842,77.55109261998)	75.5628742718 (74.769388933728,76.356359609872)	74.7571360239 (73.97215405998,75.54211798782)	74.212828485 (73.4352899876,74.9903669824)	73.6925532853 (72.922819183128,74.462287387472)	73.2514667062 (72.48954909226,74.01338432014)	72.9593268336 (72.20380369516,73.71484997204)	72.9103766753 (72.158814055352,73.661939295248)	73.2236028545 (72.472649680872,73.974556028128)	73.8230682354 (73.0703904319,74.5757460389)	74.487494748 (73.733003615612,75.241985880388)	75.0118621635 (74.258497506224,75.765226820776)	75.1685046852 (74.408321107956,75.928688262444)	76.5212444544 (75.657645293668,77.384843615132)	76.8514817346 (74.694292031652,79.008671437548)	77.5428643283 (74.248888463736,80.836840192864)	78.2366699783 (73.51301133314,82.96032862346)	78.9370930038 (72.546482987772,85.327703019828)	79.6508147754 (71.381430206192,87.920199344608)	80.370289152 (70.02470701238,90.71587129162)	81.0930032328 (68.485419553508,93.700586912092)	81.8188758975 (66.770538263016,96.867213531984)	82.5512476907 (64.886771382788,100.215723998612)	83.2962045683 (62.840391093616,103.752018042984)	84.046493194 (60.626247121168,107.466739266832)	84.7994941776 (58.245030449388,111.353957905812)	85.5548037782 (55.6980462406,115.4115613158)	86.3150330742 (52.987381765948,119.642684382452)	87.0851377353 (50.115105409528,124.055170061072)
Australasia	highSDI	45.9510233678 (44.925473776692,46.976572958908)	46.0246551333 (45.214127290448,46.835182976152)	46.0793894707 (45.344593106468,46.814185834932)	46.0992162262 (45.38080832886,46.81762412354)	46.0680964152 (45.353095207384,46.783097623016)	45.9779583418 (45.26706442688,46.68885225672)	45.8295970702 (45.124686919248,46.534507221152)	45.6305648251 (44.932162238708,46.328967411492)	45.4210647226 (44.728239960656,46.113889484544)	45.2289098642 (44.54042917158,45.91739055682)	45.099272562 (44.413906131608,45.784638992392)	45.0452089769 (44.362089413676,45.728328540124)	45.0677488373 (44.386318224108,45.749179450492)	45.1579954325 (44.477833665096,45.838157199904)	45.2975647081 (44.61823285448,45.97689656172)	45.4723764299 (44.79354245646,46.15121040334)	45.6759090236 (44.997350039924,46.354468007276)	45.8947044985 (45.21630967384,46.57309932316)	46.1055917643 (45.427435589828,46.783747938772)	46.2857562485 (45.6081444605,46.9633680365)	46.4128313909 (45.736341388124,47.089321393676)	46.4972071083 (45.82208892932,47.17232528728)	46.5419332442 (45.868251740516,47.215614747884)	46.5544721899 (45.882073567956,47.226870811844)	46.5391953594 (45.867738411028,47.210652307772)	46.4954631015 (45.824492257628,47.166433945372)	46.4199511776 (45.749302498536,47.090599856664)	46.3185808022 (45.648893480008,46.988268124392)	46.2068619504 (45.53875879174,46.87496510906)	46.0957698446 (45.421463648148,46.770076041052)	46.0307314891 (45.303012052376,46.758450925824)	45.9490248605 (45.039258547352,46.858791173648)	45.7653109599 (44.322955747168,47.207666172632)	45.6652582134 (43.637961707872,47.692554718928)	45.5709646301 (42.841638106204,48.300291153996)	45.4821654769 (41.95767132694,49.00665962686)	45.3979486303 (40.998523473376,49.797373787224)	45.3181687971 (39.972569555768,50.663768038432)	45.24402988 (38.887682498728,51.600377261272)	45.1758594228 (37.748641540744,52.603077304856)	45.1132304866 (36.558118688528,53.668342284672)	45.055022823 (35.317374575848,54.792671070152)	45.0009035717 (34.028060357696,55.973746785704)	44.9519159841 (32.69327071026,57.21056125794)	44.9083045881 (31.314720171436,58.501889004764)	44.8696165478 (29.893061842184,59.846171253416)	44.8347523817 (28.428213578612,61.241291184788)
Caribbean	middleSDI	49.8642841946 (49.051871310772,50.676697078428)	49.7153078584 (49.075798226184,50.354817490616)	49.5732568909 (48.979822413012,50.166691368788)	49.4530776454 (48.867405538184,50.038749752616)	49.3594473006 (48.777317545876,49.941577055324)	49.2939016661 (48.716000200168,49.871803132032)	49.2491582011 (48.675312015348,49.823004386852)	49.2171773832 (48.64657214506,49.78778262134)	49.2053249268 (48.63705576464,49.77359408896)	49.2260745399 (48.65936453814,49.79278454166)	49.2928648878 (48.727059974056,49.858669801544)	49.4084019458 (48.8429600464,49.9738438452)	49.5604162086 (48.994902002644,50.125930414556)	49.7311597819 (49.165255411876,50.297064151924)	49.895852238 (49.329453309604,50.462251166396)	50.0363314624 (49.469545350312,50.603117574488)	50.1495978232 (49.582620799076,50.716574847324)	50.2337932295 (49.666785619772,50.800800839228)	50.2808055087 (49.713913417844,50.847697599556)	50.2672137071 (49.700796815892,50.833630598308)	50.1782514762 (49.612678259544,50.743824692856)	49.9928538134 (49.429306042516,50.556401584284)	49.7386199788 (49.178202004516,50.299037953084)	49.4696088828 (48.912063339672,50.027154425928)	49.2621133429 (48.706261367564,49.817965318236)	49.176881865 (48.621314004796,49.732449725204)	49.2420697379 (48.685369267,49.7987702088)	49.4383078303 (48.87922095062,49.99739470998)	49.7049654268 (49.143442624036,50.266488229564)	49.9680990992 (49.4022883229,50.5339098755)	50.189629098 (49.58939122354,50.78986697246)	50.3951522096 (49.64045387542,51.14985054378)	50.5588817241 (49.236862489872,51.880900958328)	50.7320681161 (48.78889388604,52.67524234616)	50.8957928558 (48.198516557664,53.593069153936)	51.050408852 (47.491692299224,54.609125404776)	51.1962205812 (46.682145663316,55.710295499084)	51.3330878226 (45.778196982584,56.887978662616)	51.4612552821 (44.78773153136,58.13477903284)	51.5809155787 (43.71619355088,59.44563760652)	51.6924608271 (42.567584848056,60.817336806144)	51.7962154767 (41.344799093992,62.247631859408)	51.8919560183 (40.0500206585,63.7338913781)	51.9799942855 (38.6869301291,65.2730584419)	52.0605992302 (37.258373475884,66.862824984516)	52.1341974784 (35.76660816536,68.50178679144)	52.2011143322 (34.213300998696,70.188927665704)
Central Asia	middleSDI	41.4671585602 (40.92023445758,42.01408266282)	41.8319407163 (41.381942101108,42.281939331492)	42.1528567991 (41.720369938952,42.585343659248)	42.4080359625 (41.975823491964,42.840248433036)	42.5717694251 (42.1398501149,43.0036887353)	42.6358848386 (42.205340923316,43.066428753884)	42.5809199014 (42.1523447775,43.0094950253)	42.4252701348 (41.998770586416,42.851769683184)	42.2431390307 (41.818067357408,42.668210703992)	42.1054704389 (41.680946406268,42.529994471532)	42.0804635924 (41.655757644916,42.505169539884)	42.2052221414 (41.779714791468,42.630729491332)	42.4450735039 (42.018162083468,42.871984924332)	42.7395411182 (42.310665284436,43.168416951964)	43.0254123997 (42.594454776044,43.456370023356)	43.243051526 (42.810658608652,43.675444443348)	43.3659736761 (42.933242252836,43.798705099364)	43.3956916644 (42.963578087428,43.827805241372)	43.3552148923 (42.924262169232,43.786167615368)	43.2711818968 (42.841729214848,43.700634578752)	43.177605844 (42.74993104316,43.60528064484)	43.0718775026 (42.646499144188,43.497255861012)	42.9494890969 (42.526839894232,43.372138299568)	42.8253979288 (42.405574734492,43.245221123108)	42.7230982058 (42.305834891444,43.140361520156)	42.6628179672 (42.247529909484,43.078106024916)	42.641187009 (42.22716941858,43.05520459942)	42.6387977288 (42.225408433432,43.052187024168)	42.6431700852 (42.230498792124,43.055841378276)	42.6501109868 (42.238681891548,43.061540082052)	42.7379925943 (42.314420340216,43.161564848384)	42.7763014857 (42.268404665136,43.284198306264)	42.7914723166 (41.774327506744,43.808617126456)	42.8074855225 (41.282043091484,44.332927953516)	42.8239947505 (40.67625416992,44.97173533108)	42.8413197106 (39.981263050468,45.701376370732)	42.8586593409 (39.208397403676,46.508921278124)	42.8754534067 (38.3645378479,47.3863689655)	42.8922927212 (37.45691149566,48.32767394674)	42.9099873374 (36.490661751412,49.329312923388)	42.9287373733 (35.468834648452,50.388640098148)	42.9477419062 (34.39267483474,51.50280897766)	42.9663631265 (33.263332150036,52.669394102964)	42.9849365985 (32.083669171548,53.886204025452)	43.0040439009 (30.856010409544,55.152077392256)	43.0239180324 (29.5817612085,56.4660748563)	43.0441595274 (28.261427560096,57.826891494704)
Central Europe	high-middleSDI	39.1232664238 (38.666685964164,39.579846883436)	39.0078656809 (38.630816556,39.3849148058)	38.8824064246 (38.51028436632,39.25452848288)	38.7408935017 (38.369487388888,39.112299614512)	38.5632822652 (38.193080493792,38.933484036608)	38.3403471961 (37.97063873376,38.71005565844)	38.0305466075 (37.661466524296,38.399626690704)	37.6445008243 (37.276461743156,38.012539905444)	37.2678970156 (36.900533055672,37.635260975528)	37.0056305154 (36.63792405684,37.37333697396)	36.9394033446 (36.570291095836,37.308515593364)	37.0959933034 (36.72427321662,37.46771339018)	37.4194197524 (37.043785579136,37.795053925664)	37.8413542569 (37.460990063656,38.221718450144)	38.2970743107 (37.911977793104,38.682170828296)	38.7433601343 (38.353852789584,39.132867479016)	39.1937946274 (38.799950374416,39.587638880384)	39.6578131368 (39.259779612548,40.055846661052)	40.0808103709 (39.678964718384,40.482656023416)	40.3765934315 (39.97144999294,40.78173687006)	40.4600867187 (40.052992760268,40.867180677132)	40.2856296341 (39.8789331768,40.6923260914)	39.9033070135 (39.498669208684,40.307944818316)	39.4514807352 (39.048653306728,39.854308163672)	39.0705772321 (38.668476047916,39.472678416284)	38.8782319382 (38.475964547976,39.280499328424)	38.8998333755 (38.496331843836,39.303334907164)	39.0651560533 (38.658405588984,39.471906517616)	39.2640578119 (38.852295428448,39.675820195352)	39.3976941683 (38.982039402032,39.813348934568)	39.4031058752 (38.977990444124,39.828221306276)	39.3633897314 (38.840093546968,39.886685915832)	39.2968483563 (38.236755719116,40.356940993484)	39.2546817167 (37.554518253828,40.954845179572)	39.2136864231 (36.733272106832,41.694100739368)	39.1738822204 (35.803588194728,42.544176246072)	39.1355136886 (34.780824031492,43.490203345708)	39.098350373 (33.67405910284,44.52264164316)	39.0623963417 (32.491015447468,45.633777235932)	39.0275008803 (31.23719225462,46.81780950598)	38.9936688714 (29.916788768676,48.070548974124)	38.9611748507 (28.53315805402,49.38919164738)	38.9298561128 (27.088756671244,50.770955554356)	38.8995983776 (25.586510413928,52.212686341272)	38.8701963808 (24.028747851284,53.711644910316)	38.8416570743 (22.417448381604,55.265865766996)	38.8143172833 (20.754334615944,56.874299950656)
Central Latin America	middleSDI	72.3305397024 (71.814626897552,72.846452507248)	72.7783795302 (72.324922581444,73.231836478956)	73.1381735369 (72.69357928204,73.58276779176)	73.4092600634 (72.967604224664,73.850915902136)	73.5964341786 (73.158112115232,74.034756241968)	73.7005444825 (73.265345204224,74.135743760776)	73.6268743098 (73.194978351628,74.058770267972)	73.3223155466 (72.894288646068,73.750342447132)	72.8649322984 (72.441037645876,73.288826950924)	72.3356186576 (71.915838442172,72.755398873028)	71.8115018473 (71.395643980932,72.227359713668)	71.2238821756 (70.8120789775,71.6356853737)	70.5125332538 (70.105109726268,70.919956781332)	69.7696417706 (69.366549340524,70.172734200676)	69.0956278041 (68.696459187988,69.494796420212)	68.5820140224 (68.186054894724,68.977973150076)	68.1937777549 (67.800419263024,68.587136246776)	67.8538229746 (67.462697361372,68.244948587828)	67.5884732676 (67.199127133864,67.977819401336)	67.4261642964 (67.038160068628,67.814168524172)	67.4038046458 (67.016815170004,67.790794121596)	67.4921783565 (67.1061719826,67.8781847304)	67.6353632627 (67.250293942652,68.020432582748)	67.8122179257 (67.427765004484,68.196670846916)	68.0058845605 (67.621680780764,68.390088340236)	68.2027586752 (67.81860673276,68.58691061764)	68.4386675813 (68.054279676812,68.823055485788)	68.6961889655 (68.311083998148,69.081293932852)	68.8878127791 (68.50142169346,69.27420386474)	68.9359615301 (68.548615381344,69.323307678856)	68.4238805556 (68.035190170832,68.812570940368)	68.7464401479 (68.317239631512,69.175640664288)	68.593726823 (67.376012846444,69.811440799556)	68.5689320241 (66.690733852824,70.447130195376)	68.5414045414 (65.839371060036,71.243438022764)	68.5142616774 (64.863207208492,72.165316146308)	68.4958407451 (63.788192501256,73.203488988944)	68.4796431662 (62.618185099792,74.341101232608)	68.4624760561 (61.36034074996,75.56461136224)	68.4433868286 (60.020716998228,76.866056658972)	68.4250722942 (58.606262398032,78.243882190368)	68.4148662766 (57.125758193088,79.703974360112)	68.4069419723 (55.575793949432,81.238089995168)	68.3986625533 (53.958108906956,82.839216199644)	68.3893010266 (52.275121103948,84.503480949252)	68.3812754161 (50.530664081992,86.231886750208)	68.3809903057 (48.730255124364,88.031725487036)
Central Sub-Saharan Africa	low-middleSDI	46.5358508776 (45.862108382636,47.209593372564)	46.6153088274 (46.0591932401,47.1714244147)	46.6535433951 (46.121195355408,47.185891434792)	46.6353464725 (46.111465899564,47.159227045436)	46.5470492076 (46.032118712612,47.061979702588)	46.3755738164 (45.869856134812,46.881291497988)	46.0830232933 (45.586624072444,46.579422514156)	45.6659179259 (45.179036748264,46.152799103536)	45.2118019336 (44.73408728808,45.68951657912)	44.8103598656 (44.341016233276,45.279703497924)	44.5324819612 (44.070416100916,44.994547821484)	44.3624375104 (43.906675426224,44.818199594576)	44.2461495753 (43.796102498128,44.696196652472)	44.1976179845 (43.752611432468,44.642624536532)	44.2620874652 (43.821086824672,44.703088105728)	44.4889869158 (44.050761208776,44.927212622824)	45.0141025297 (44.577167095576,45.451037963824)	45.8541522947 (45.4170352066,46.2912693828)	46.8302183126 (46.3918245295,47.2686120957)	47.7337386347 (47.294071509376,48.173405760024)	48.3625521726 (47.92344259064,48.80166175456)	48.6361310107 (48.200013296416,49.072248724984)	48.6571897762 (48.22529522962,49.08908432278)	48.5304490147 (48.1031110673,48.9577869621)	48.363331558 (47.940453776408,48.786209339592)	48.2421845255 (47.823517760984,48.660851290016)	48.1672300302 (47.752400101904,48.582059958496)	48.0640572132 (47.65262676398,48.47548766242)	47.897866758 (47.489540355488,48.306193160512)	47.6467007682 (47.242134292096,48.051267244304)	46.8594471209 (46.456837517812,47.262056723988)	47.3735022848 (46.913181447208,47.833823122392)	47.1465189484 (45.900494728316,48.392543168484)	47.0662104098 (45.113632159716,49.018788659884)	46.9673041344 (44.144666372092,49.789941896708)	46.8525175755 (43.03780868926,50.66722646174)	46.7279372471 (41.818997867224,51.636876626976)	46.5886673242 (40.495821100484,52.681513547916)	46.4344742951 (39.07962655164,53.78932203856)	46.2658541846 (37.579475037028,54.952233332172)	46.0852554299 (36.00393622614,56.16657463366)	45.8979117275 (34.361880845572,57.433942609428)	45.699669548 (32.654070643928,58.745268452072)	45.4907825672 (30.886507222604,60.095057911796)	45.2719316726 (29.064600214296,61.479263130904)	45.0452370164 (27.193736622176,62.896737410624)	44.8149072755 (25.27942292166,64.35039162934)
East Asia	high-middleSDI	22.5545520415 (22.431704235384,22.677399847616)	23.6771586272 (23.55412372458,23.80019352982)	24.7162263454 (24.591231146232,24.841221544568)	25.627516056 (25.500695820864,25.754336291136)	26.3642722 (26.235815828012,26.492728571988)	26.8758943834 (26.746087329156,27.005701437644)	27.2321214381 (27.1011972552,27.363045621)	27.5385119858 (27.406476251032,27.670547720568)	27.8009615922 (27.667796881556,27.934126302844)	28.0267990526 (27.892449234424,28.161148870776)	28.2205870133 (28.084997491596,28.356176535004)	28.3550908247 (28.218393810484,28.491787838916)	28.4062078077 (28.268580566116,28.543835049284)	28.3865482604 (28.248127350136,28.524969170664)	28.3127407881 (28.173644212328,28.451837363872)	28.1985709207 (28.058982674224,28.338159167176)	27.8832781025 (27.744014619008,28.022541585992)	27.3076707493 (27.169746679828,27.445594818772)	26.6366190188 (26.500519861228,26.772718176372)	26.0364084673 (25.902003961008,26.170812973592)	25.6700014077 (25.536475175448,25.803527639952)	25.5038833299 (25.370529840484,25.637236819316)	25.3927952148 (25.25959952224,25.52599090736)	25.3112276281 (25.178327929644,25.444127326556)	25.224553108 (25.092111884904,25.356994331096)	25.1127317997 (24.981082067136,25.244381532264)	24.8496354006 (24.71944039846,24.97983040274)	24.4470064274 (24.318560431652,24.575452423148)	24.1187228876 (23.991537441744,24.245908333456)	24.1103773043 (23.983217369608,24.237537238992)	27.1603653063 (27.024989208212,27.295741404388)	27.5502625413 (27.412233248052,27.688291834548)	29.8301484769 (28.034558178468,31.625738775332)	31.3056455177 (27.722619370888,34.888671664512)	32.8496984495 (26.879250179168,38.820146719832)	34.4675529157 (25.539106176068,43.395999655332)	36.1640188894 (23.688275728876,48.639762049924)	37.9438847837 (21.296451479716,54.591318087684)	39.8072149984 (18.323111431404,61.291318565396)	41.756642124 (14.723883221004,68.789401026996)	43.7984230501 (10.450573156672,77.146272943528)	45.938592111 (5.44901333226,86.42817088974)	48.1830887511 (-0.341449187868001,96.707626690068)	50.5326558121 (-6.986139578152,108.051451202352)	52.9908918642 (-14.554368713924,120.536152442324)	55.565374874 (-23.121638058416,134.252387806416)	58.2635393981 (-32.770238283908,149.297317080108)
Eastern Europe	high-middleSDI	34.8029289541 (34.480332941984,35.125524966216)	34.7685133698 (34.487351646748,35.049675092852)	34.7180369254 (34.441529095928,34.994544754872)	34.6528195014 (34.375993336372,34.929645666428)	34.5716667773 (34.294654693728,34.848678860872)	34.4693777835 (34.19199366194,34.74676190506)	34.3112726535 (34.033468668188,34.589076638812)	34.0804126358 (33.80245249376,34.35837277784)	33.8116991537 (33.533776261264,34.089622046136)	33.5457963522 (33.267872570512,33.823720133888)	33.3183395186 (33.040194423316,33.596484613884)	33.0986150259 (32.820317563548,33.376912488252)	32.8583403132 (32.580246292576,33.136434333824)	32.6203428834 (32.342665463716,32.898020303084)	32.4117495396 (32.134419124196,32.689079955004)	32.2634085389 (31.98612787888,32.54068919892)	32.1757092971 (31.898263008456,32.453155585744)	32.1258965247 (31.84823267096,32.40356037844)	32.0922924625 (31.814488220428,32.370096704572)	32.0538252938 (31.77604138026,32.33160920734)	31.9898997843 (31.712434958368,32.267364610232)	31.8738287494 (31.597213175592,32.150444323208)	31.7018047698 (31.426477557108,31.977131982492)	31.4968257977 (31.222971787648,31.770679807752)	31.2872075573 (31.014695704876,31.559719409724)	31.0955782587 (30.824013546092,31.367142971308)	30.9186159917 (30.64751433164,31.18971765176)	30.7415874981 (30.470372918716,31.012802077484)	30.5944233836 (30.322482359616,30.866364407584)	30.5113263602 (30.238181847216,30.784470873184)	30.5072180449 (30.225653238636,30.788782851164)	30.8199514255 (30.484874227464,31.155028623536)	30.8804369424 (30.215593677496,31.545280207304)	30.9910400987 (29.992128650032,31.989951547368)	31.1017586573 (29.689252368848,32.514264945752)	31.2140771989 (29.325895350928,33.102259046872)	31.3288406579 (28.911024388472,33.746656927328)	31.4429735287 (28.446162990244,34.439784067156)	31.5563631701 (27.935094711628,35.177631628572)	31.6700862593 (27.381260838504,35.958911680096)	31.7854506986 (26.787273490296,36.783627906904)	31.9031790146 (26.154506483768,37.651851545432)	32.0206015204 (25.481341661436,38.559861379364)	32.1376067097 (24.76905771266,39.50615570674)	32.2550944969 (24.019293608648,40.490895385152)	32.3741793917 (23.233361531372,41.514997252028)	32.4955055558 (22.411811429056,42.579199682544)
Eastern Sub-Saharan Africa	lowSDI	47.5707818902 (47.1882806137,47.9532831667)	48.1171514608 (47.7912058765,48.4430970451)	48.618863395 (48.300481157876,48.937245632124)	49.0493380959 (48.733929434164,49.364746757636)	49.3618848871 (49.04989496634,49.67387480786)	49.5569851256 (49.248411927408,49.865558323792)	49.6694299654 (49.364588441784,49.974271489016)	49.713825775 (49.412825161268,50.014826388732)	49.7012218407 (49.403916163304,49.998527518096)	49.6444555024 (49.350683195992,49.938227808808)	49.563738134 (49.273411716136,49.854064551864)	49.4277850223 (49.141043905036,49.714526139564)	49.2217783131 (48.93882983386,49.50472679234)	48.995061183 (48.715847897908,49.274274468092)	48.8084183132 (48.532643463752,49.084193162648)	48.7137214944 (48.440947263832,48.986495724968)	48.6929901411 (48.42291910882,48.96306117338)	48.6954899875 (48.427994067116,48.962985907884)	48.7111264865 (48.446027422088,48.976225550912)	48.7385371434 (48.475650575596,49.001423711204)	48.7756450549 (48.514871321232,49.036418788568)	48.791609546 (48.53294805886,49.05027103314)	48.7661390298 (48.509628303776,49.022649755824)	48.7160679014 (48.461740138312,48.970395664488)	48.6612195236 (48.40901047798,48.91342856922)	48.6219996678 (48.371764521716,48.872234813884)	48.5545653136 (48.306283053892,48.802847573308)	48.4606082191 (48.214044614988,48.707171823212)	48.4521897179 (48.20658671116,48.69779272464)	48.645996777 (48.401021943988,48.890971610012)	49.4268338753 (49.17984890098,49.67381884962)	50.0982362956 (49.820456178776,50.376016412424)	50.4552047619 (49.559653505356,51.350756018444)	51.0380190476 (49.575410595484,52.500627499716)	51.6295822115 (49.454162295712,53.805002127288)	52.230924701 (49.223554740748,55.238294661252)	52.8351189948 (48.887013018356,56.783224971244)	53.4384307109 (48.445581038572,58.431280383228)	54.0467217574 (47.910173695532,60.183269819268)	54.6648405163 (47.288023186152,62.041657846448)	55.2937141375 (46.580734444208,64.006693830792)	55.9269909432 (45.78223381888,66.07174806752)	56.5607912523 (44.888425590224,68.233156914376)	57.1998933298 (43.90451392438,70.49527273522)	57.8484520115 (42.833991486044,72.862912536956)	58.5074647004 (41.676729727992,75.338199672808)	59.1718315302 (40.427328684992,77.916334375408)
High-income Asia Pacific	highSDI	40.2295605904 (39.790785593376,40.668335587424)	40.6102132747 (40.183188263448,41.037238285952)	41.0156812008 (40.585903795652,41.445458605948)	41.4263224622 (40.992185492556,41.860459431844)	41.8282771964 (41.389988689212,42.266565703588)	42.2159156602 (41.773536109888,42.658295210512)	42.7122534618 (42.2649288064,43.1595781172)	43.3564883693 (42.902939096312,43.810037642288)	44.0124379176 (43.552440157392,44.472435677808)	44.5288266003 (44.06321463236,44.99443856824)	44.7750042719 (44.30581759716,45.24419094664)	44.7762364189 (44.305359468188,45.247113369612)	44.6910519135 (44.218753695052,45.163350131948)	44.5671749067 (44.093364505328,45.040985308072)	44.4608270451 (43.98526252742,44.93639156278)	44.4360518152 (43.958019086964,44.914084543436)	44.5524546327 (44.071694082108,45.033215183292)	44.8015097655 (44.31801055728,45.28500897372)	45.0921243566 (44.605929323416,45.578319389784)	45.3340296929 (44.845267992088,45.822791393712)	45.4341914973 (44.943473698064,45.924909296536)	45.3657849992 (44.874076205344,45.857493793056)	45.1939384041 (44.701812575948,45.686064232252)	44.9525651095 (44.460367407168,45.444762811832)	44.6901563032 (44.197891058092,45.182421548308)	44.4283081435 (43.935637070396,44.920979216604)	44.0158085191 (43.522748190584,44.508868847616)	43.4044179384 (42.910923803672,43.897912073128)	42.8173024684 (42.322357200436,43.312247736364)	42.4779287337 (41.980070349292,42.975787118108)	42.5280919979 (42.024602961556,43.031581034244)	43.161230708 (42.630555634736,43.691905781264)	42.122039452 (40.411330497052,43.832748406948)	42.1814630738 (39.72969696288,44.63322918472)	42.2508069813 (38.829908064704,45.671705897896)	42.3293461605 (37.768826395048,46.889865925952)	42.416237413 (36.577192800172,48.255282025828)	42.5101384798 (35.270818969104,49.749457990496)	42.612641801 (33.861709031484,51.363574570516)	42.7239668371 (32.356452708884,53.091480965316)	42.8435731775 (30.7586466413,54.9284997137)	42.9707781543 (29.070361326184,56.871194982416)	43.1043990737 (27.292671728272,58.916126419128)	43.2457149539 (25.428481578364,61.062948329436)	43.3948613603 (23.47913603528,63.31058668532)	43.5513555113 (21.445007052252,65.657703970348)	43.7146197555 (19.325995960132,68.103243550868)
High-income North America	highSDI	34.8563925118 (34.53317565518,35.17960936842)	34.5421512144 (34.225243004292,34.859059424508)	34.3522655366 (34.03769809922,34.66683297398)	34.271287621 (33.958440433284,34.584134808716)	34.2926707751 (33.980866808556,34.604474741644)	34.4200895185 (34.108528391448,34.731650645552)	35.2897990134 (34.975422740112,35.604175286688)	37.164223343 (36.84328172004,37.48516496596)	39.4264533462 (39.097716821272,39.755189871128)	41.4248944347 (41.089624173136,41.760164696264)	42.5099937836 (42.171532172224,42.848455394976)	42.9167787612 (42.577393555684,43.256163966716)	43.2912776647 (42.951018403652,43.631536925748)	43.615446812 (43.274492066708,43.956401557292)	43.8538163477 (43.512560962908,44.195071732492)	43.9659979718 (43.62504453324,44.30695141036)	43.9494151151 (43.609473164136,44.289357066064)	43.8411829521 (43.502722028684,44.179643875516)	43.6671761374 (43.33036869174,44.00398358306)	43.4600025662 (43.124789131896,43.795216000504)	43.2505726491 (42.916711552468,43.584433745732)	42.8568910624 (42.524996094884,43.188786029916)	42.1935128206 (41.864646923716,42.522378717484)	41.4468838487 (41.1213875111,41.7723801863)	40.8031094081 (40.480604594,41.1256142222)	40.4448566058 (40.124148876304,40.765564335296)	40.3714833157 (40.051439445848,40.691527185552)	40.4137408139 (40.09390744354,40.73357418426)	40.4995306831 (40.179569474092,40.819491892108)	40.5528249568 (40.232554581312,40.873095332288)	40.7568426903 (40.43507053988,41.07861484072)	41.0209417073 (40.69552853446,41.34635488014)	40.4917207951 (37.52136431412,43.46207727608)	40.6024641169 (35.825069170352,45.379859063448)	40.7147971813 (33.604692062988,47.824902299612)	40.8284380447 (30.987841388096,50.669034701304)	40.9423667446 (28.034743899,53.8499895902)	41.0563322301 (24.780258612604,57.332405847596)	41.1710772736 (21.248605577032,61.093548970168)	41.286963082 (17.456966023776,65.116960140224)	41.4038073786 (13.418110374356,69.389504382844)	41.5207552596 (9.141915145196,73.899595374004)	41.6376490271 (4.63673966179199,78.638558392408)	41.755247186 (-0.0898958312440001,83.600390203244)	41.8739539373 (-5.03191982897599,88.779827703576)	41.9936655348 (-10.18428867582,94.17161974542)	42.11366534 (-15.542518932512,99.769849612512)
North Africa and Middle East	middleSDI	40.092268099 (39.823972410416,40.360563787584)	40.2456011099 (40.009256287228,40.481945932572)	40.3977302033 (40.165659987552,40.629800419048)	40.5492655165 (40.318733416436,40.779797616564)	40.6837502103 (40.454924810224,40.912575610376)	40.7944431862 (40.567185907644,41.021700464756)	40.8540950971 (40.628337016272,41.079853177928)	40.8622002858 (40.637955705408,41.086444866192)	40.8598056874 (40.637012840004,41.082598534796)	40.8910639134 (40.669519622264,41.112608204536)	40.9959489969 (40.775349643128,41.216548350672)	41.192324062 (40.972387638244,41.412260485756)	41.4656493692 (41.246204212976,41.685094525424)	41.7897534819 (41.57066152434,42.00884543946)	42.1271631867 (41.908329726484,42.345996646916)	42.4541350257 (42.23558855868,42.67268149272)	42.8345302064 (42.616156148428,43.052904264372)	43.2951619529 (43.076714509784,43.513609396016)	43.7657400096 (43.54718726862,43.98429275058)	44.1670965144 (43.948686026496,44.385507002304)	44.4133950515 (44.19563600076,44.63115410224)	44.4701440446 (44.253629015856,44.686659073344)	44.3920489313 (44.177115300136,44.606982562464)	44.2495981193 (44.036291082728,44.462905155872)	44.1091502286 (43.897379018824,44.320921438376)	44.0156028677 (43.805238819148,44.225966916252)	43.8701563875 (43.66133098736,44.07898178764)	43.6184376513 (43.411216710688,43.825658591912)	43.3741708836 (43.168060983492,43.580280783708)	43.2584887512 (43.05306894514,43.46390855726)	43.4550418309 (43.248934525244,43.661149136556)	43.9298623603 (43.70547002178,44.15425469882)	44.1312709451 (43.365699821972,44.896842068228)	44.3251022803 (43.122778778228,45.527425782372)	44.5152891518 (42.7622030639,46.2683752397)	44.7039564612 (42.311922369676,47.095990552724)	44.8891757093 (41.781520500768,47.996830917832)	45.0667147335 (41.173018181048,48.960411285952)	45.2380035852 (40.494091576784,49.981915593616)	45.4065671145 (39.752085461064,51.061048767936)	45.5742382144 (38.951121152916,52.197355275884)	45.7392054659 (38.090892583312,53.387518348488)	45.8978668954 (37.16929759966,54.62643619114)	46.0515129154 (36.190065607884,55.912960222916)	46.2031335455 (35.157499462632,57.248767628368)	46.3542753463 (34.073881529672,58.634669162928)	46.5033671832 (32.938425929196,60.068308437204)
Oceania	low-middleSDI	28.2277554221 (27.021141634672,29.434369209528)	28.2875779158 (27.305274130624,29.269881700976)	28.3385350885 (27.484128767592,29.192941409408)	28.3888605137 (27.595514078476,29.182206948924)	28.4301669965 (27.663463997872,29.196869995128)	28.4580848169 (27.704885727292,29.211283906508)	28.4796996466 (27.736513526672,29.222885766528)	28.483520393 (27.75027151384,29.21676927216)	28.4780187022 (27.754771774384,29.201265630016)	28.4548579311 (27.741490830948,29.168225031252)	28.4150025087 (27.711047502204,29.118957515196)	28.3594867585 (27.664342557644,29.054630959356)	28.2903291588 (27.603338651632,28.977319665968)	28.2181548735 (27.538552115932,28.897757631068)	28.1485076865 (27.4756332136,28.8213821594)	28.0936800487 (27.426849033332,28.760511064068)	28.055651457 (27.39428399122,28.71701892278)	28.0358051378 (27.379260125208,28.692350150392)	28.0150519671 (27.36300321744,28.66710071676)	27.9940870112 (27.346197874088,28.641976148312)	27.9505698308 (27.307051436848,28.594088224752)	27.8923871928 (27.253240770928,28.531533614672)	27.8197046818 (27.184766055352,28.454643308248)	27.745073748 (27.11370199874,28.37644549726)	27.6849515105 (27.056299647164,28.313603373836)	27.6519302361 (27.025443719808,28.278416752392)	27.6549095389 (27.030513140148,28.279305937652)	27.6807413422 (27.058157506956,28.303325177444)	27.7284882607 (27.102825874232,28.354150647168)	27.7822354638 (27.133594385036,28.430876542564)	27.8351941303 (27.110724047628,28.559664212972)	27.8445990337 (26.950812761272,28.738385306128)	27.9035163528 (26.618305592036,29.188727113564)	27.9420705956 (26.241817037212,29.642324153988)	27.9789196892 (25.786242293284,30.171597085116)	28.0140571252 (25.265258907608,30.762855342792)	28.0476132321 (24.68727453976,31.40795192444)	28.0798211645 (24.057999388332,32.101642940668)	28.1105951947 (23.381768339024,32.839422050376)	28.1398532233 (22.661522873304,33.618183573296)	28.167578777 (21.899373673532,34.435783880468)	28.193880376 (21.097006826668,35.290753925332)	28.218949577 (20.255988890564,36.181910263436)	28.2426854405 (19.377906998848,37.107463882152)	28.2650009588 (18.463944596612,38.066057320988)	28.2858766461 (17.515021217788,39.056732074412)	28.3054102859 (16.53194443812,40.07887613368)
South Asia	low-middleSDI	28.5663079086 (28.424540608408,28.708075208792)	29.177450656 (29.046668547032,29.308232764968)	29.6594244507 (29.528955808648,29.789893092752)	30.0028896874 (29.873111065504,30.132668309296)	30.2057592806 (30.076829195232,30.334689365968)	30.2634967992 (30.135592309704,30.391401288696)	30.0583814881 (29.932097217512,30.184665758688)	29.5688179317 (29.444831727596,29.692804135804)	28.9486975528 (28.827250728812,29.070144376788)	28.3626059752 (28.243543772472,28.481668177928)	27.9633894894 (27.84625255018,28.08052642862)	27.7068036125 (27.591220039724,27.822387185276)	27.4730660609 (27.358917157752,27.587214964048)	27.2886573541 (27.17577674108,27.40153796712)	27.1885078191 (27.076674597152,27.300341041048)	27.2080951767 (27.097052997228,27.319137356172)	27.3702078841 (27.259683944504,27.480731823696)	27.6423718593 (27.532118190572,27.752625528028)	27.9763702972 (27.866199136044,28.086541458356)	28.3271193852 (28.216946750908,28.437292019492)	28.6557230149 (28.545576049748,28.765869980052)	29.0639352155 (28.953671506476,29.174198924524)	29.6148778801 (29.504211786408,29.725543973792)	30.204979248 (30.093777076276,30.316181419724)	30.7219279193 (30.610280107668,30.833575730932)	31.0583033693 (30.946555258588,31.170051480012)	31.1878778184 (31.076426459528,31.299329177272)	31.1941105296 (31.083148105076,31.305072954124)	31.144512024 (31.03404848788,31.25497556012)	31.1019170032 (30.991808248836,31.212025757564)	30.9723618735 (30.862756784648,31.081966962352)	31.2793114549 (31.164453433356,31.394169476444)	31.1897511421 (30.566612017884,31.812890266316)	31.2444642451 (30.159363295832,32.329565194368)	31.2961723202 (29.633455149876,32.958889490524)	31.3453608023 (29.015604848572,33.675116756028)	31.393103562 (28.318719790744,34.467487333256)	31.4358494071 (27.54630469658,35.32539411762)	31.4749683796 (26.706085240104,36.243851519096)	31.5116692846 (25.803815393504,37.219523175696)	31.5464331039 (24.843363563068,38.249502644732)	31.5804252963 (23.828065330964,39.332785261636)	31.6103751533 (22.757114366272,40.463635940328)	31.6370433209 (21.63391862682,41.64016801498)	31.6612994782 (20.4614316788,42.8611672776)	31.6836679403 (19.241846563672,44.125489316928)	31.705567422 (17.977293821392,45.433841022608)
Southeast Asia	middleSDI	31.4936073944 (31.29188552426,31.69532926454)	31.6994360752 (31.52611218348,31.87275996692)	31.9095206996 (31.73799766764,32.08104373156)	32.1233137048 (31.952218281728,32.294409127872)	32.3391985247 (32.168634504864,32.509762544536)	32.5589560082 (32.38860022876,32.72931178764)	32.8058674633 (32.635435217204,32.976299709396)	33.0855715639 (32.914872715272,33.256270412528)	33.370292205 (33.1992436567,33.5413407533)	33.6271578508 (33.455795023948,33.798520677652)	33.8271904107 (33.655693986524,33.998686834876)	33.9740258257 (33.80259564874,34.14545600266)	34.0936905493 (33.9223888768,34.2649922218)	34.2049979173 (34.0337687893,34.3762270453)	34.3294088681 (34.158127630364,34.500690105836)	34.4887792336 (34.317353676164,34.660204791036)	34.7149711393 (34.543312740136,34.886629538464)	35.0050958081 (34.833085693796,35.177105922404)	35.31859511 (35.146196999192,35.490993220808)	35.6025023266 (35.42982228508,35.77518236812)	35.8051494882 (35.632325489776,35.977973486624)	35.9115752586 (35.738792446244,36.084358070956)	35.9537485814 (35.781236545396,36.126260617404)	35.9658502605 (35.793720649308,36.137979871692)	35.9803393109 (35.808562626912,36.152115994888)	36.0258020672 (35.854270186624,36.197333947776)	36.1199220947 (35.948431863536,36.291412325864)	36.2339401239 (36.062283699632,36.405596548168)	36.3294949938 (36.157495041704,36.501494945896)	36.3846085172 (36.212304207092,36.556912827308)	36.2340109443 (36.061348939288,36.406672949312)	37.1115396922 (36.915747257572,37.307332126828)	37.3083629686 (36.724184632852,37.892541304348)	37.6798639705 (36.695031958784,38.664695982216)	38.049044937 (36.562905177448,39.535184696552)	38.4194153178 (36.352267857464,40.486562778136)	38.7963578407 (36.075884449428,41.516831231972)	39.1709153825 (35.728385395716,42.613445369284)	39.5427523073 (35.313246373528,43.772258241072)	39.9128088888 (34.83377099438,44.99184678322)	40.2842092126 (34.294104592072,46.274313833128)	40.66173686 (33.698558427692,47.624915292308)	41.0375216635 (33.040159786184,49.034883540816)	41.4113241005 (32.320003701892,50.502644499108)	41.7839822615 (31.539640049116,52.028324473884)	42.1582178862 (30.701495059336,53.614940713064)	42.5381901826 (29.808163914452,55.268216450748)
Southern Latin America	high-middleSDI	44.1682744617 (43.496368090228,44.840180833172)	44.0871212603 (43.532840213008,44.641402307592)	44.0303276611 (43.508087922548,44.552567399652)	43.9979342096 (43.481255261136,44.514613158064)	43.9958722335 (43.481237236344,44.510507230656)	44.023416334 (43.511075190112,44.535757477888)	44.0925065805 (43.582451044356,44.602562116644)	44.2118859656 (43.703230860432,44.720541070768)	44.3680679369 (43.859454074248,44.876681799552)	44.542980606 (44.03347448804,45.05248672396)	44.7237743809 (44.213411410328,45.234137351472)	44.9035381644 (44.392736482324,45.414339846476)	45.1004028765 (44.589053487124,45.611752265876)	45.3059183958 (44.794007097552,45.817829694048)	45.5090612529 (44.99664350006,46.02147900574)	45.706879087 (45.19394175972,46.21981641428)	45.8977033057 (45.384267301892,46.411139309508)	46.0855341899 (45.571640451808,46.599427927992)	46.2609425402 (45.746732750932,46.775152329468)	46.4180230888 (45.903626621292,46.932419556308)	46.5422533559 (46.027899464296,47.056607247504)	46.6206835206 (46.106736802336,47.134630238864)	46.663372558 (46.150065175468,47.176679940532)	46.6916917038 (46.178999817716,47.204383589884)	46.7329252982 (46.220458796044,47.245391800356)	46.8083139403 (46.29523377018,47.32139411042)	46.9299879664 (46.415220321344,47.444755611456)	47.1030026554 (46.5857830035,47.6202223073)	47.3256359369 (46.805984296616,47.845287577184)	47.5960082297 (47.07205129634,48.11996516306)	48.0591222378 (47.508728429108,48.609516046492)	48.2901648187 (47.633867449952,48.946462187448)	48.7216271828 (47.492961846188,49.950292519412)	49.0636300326 (47.297132844424,50.830127220776)	49.4096393645 (46.977756977888,51.841521751112)	49.7597732134 (46.557821424868,52.961725001932)	50.1141651179 (46.048873608348,54.179456627452)	50.473930621 (45.458409387788,55.489451854212)	50.8382490365 (44.791293926052,56.885204146948)	51.2068003475 (44.050442887724,58.363157807276)	51.579713402 (43.237539738708,59.921887065292)	51.9571619484 (42.3532463852,61.5610775116)	52.3400443662 (41.398530060324,63.281558672076)	52.7275685365 (40.374029687632,65.081107385368)	53.1193857344 (39.279960921088,66.958810547712)	53.5155971299 (38.116182374812,68.915011884988)	53.9163747066 (36.882081896968,70.950667516232)
Southern Sub-Saharan Africa	middleSDI	51.9942699719 (51.247710899536,52.740829044264)	51.8466413084 (51.24926283286,52.44401978394)	51.7733532965 (51.188655409244,52.358051183756)	51.8101053573 (51.23172603494,52.38848467966)	51.9879893989 (51.415091613244,52.560887184556)	52.3543731503 (51.783597683612,52.925148616988)	53.0544230948 (52.482583876332,53.626262313268)	54.0978506979 (53.522620500092,54.673080895708)	55.2437928009 (54.663673461296,55.823912140504)	56.1644875107 (55.579715843948,56.749259177452)	56.535252218 (55.949500673944,57.121003762056)	56.1446667075 (55.564796153244,56.724537261756)	55.1102908618 (54.54121458536,55.67936713824)	53.7856166151 (53.227727768564,54.343505461636)	52.5467748292 (51.998272565548,53.095277092852)	51.6781859983 (51.137012597224,52.219359399376)	51.1573433376 (50.621398072276,51.693288602924)	50.7949540856 (50.262876445744,51.327031725456)	50.542941527 (50.013919738824,51.071963315176)	50.3861020168 (49.859497035044,50.912706998556)	50.3319008674 (49.80701378076,50.85678795404)	50.3735873566 (49.849840362172,50.897334351028)	50.4788707126 (49.955959781456,51.001781643744)	50.6069717667 (50.0847863911,51.1291571423)	50.7154790156 (50.194086879244,51.236871151956)	50.7412711283 (50.221159865468,51.261382391132)	50.6331718757 (50.115231912236,51.151111839164)	50.3982369997 (49.88290201422,50.91357198518)	50.13488501 (49.62074313728,50.64902688272)	49.9703996407 (49.4560578862,50.4847413952)	49.9691377489 (49.453154402672,50.485121095128)	50.9050427518 (50.273366324852,51.536719178748)	51.3339432296 (49.738713105028,52.929173354172)	51.9606412906 (49.189070177184,54.732212404016)	52.6018721995 (48.375481704152,56.828262694848)	53.2593504912 (47.343728520396,59.174972462004)	53.9339244777 (46.110999579436,61.756849375964)	54.621206987 (44.680887956484,64.561526017516)	55.3228725921 (43.06076419132,67.58498099288)	56.0408014276 (41.255050459752,70.826552395448)	56.776657489 (39.265540596892,74.287774381108)	57.5312123836 (37.09126133964,77.97116342756)	58.3003284194 (34.726928459108,81.873728379692)	59.0853970953 (32.172146908316,85.998647282284)	59.8880376009 (29.425523681832,90.350551519968)	60.7097057554 (26.484347298796,94.935064212004)	61.5510720723 (23.344280548168,99.757863596432)
Tropical Latin America	middleSDI	54.9084863296 (54.42437006046,55.39260259874)	54.3001794231 (53.8589936984,54.7413651478)	53.6242051135 (53.191895449112,54.056514777888)	52.886306124 (52.459927073672,53.312685174328)	52.0959299994 (51.676083340168,52.515776658632)	51.2527870947 (50.83960640174,51.66596778766)	50.1478339115 (49.742607621976,50.553060201024)	48.7420357929 (48.346284513032,49.137787072768)	47.2958621675 (46.909445965636,47.682278369364)	46.0898101199 (45.711158117584,46.468462122216)	45.3611725809 (44.98791041806,45.73443474374)	44.9971394513 (44.627449765564,45.366829137036)	44.7202285794 (44.353428153772,45.087029005028)	44.5219411094 (44.157408546068,44.886473672732)	44.4003078049 (44.03748424436,44.76313136544)	44.3628850267 (44.001220382212,44.724549671188)	44.4815945686 (44.120339725616,44.842849411584)	44.7686844519 (44.406761166792,45.130607737008)	45.1537053297 (44.789989874884,45.517420784516)	45.5634722969 (45.197452283884,45.929492309916)	45.9396576977 (45.571939771572,46.307375623828)	46.4155841425 (46.046613168772,46.784555116228)	47.1017114569 (46.730913097752,47.472509816048)	47.8549945619 (47.481919897364,48.228069226436)	48.5236802056 (48.148411408676,48.898949002524)	48.9511020188 (48.57466342802,49.32754060958)	49.1097548713 (48.733364807768,49.486144934832)	49.1216792264 (48.745801493148,49.497556959652)	49.0875863393 (48.712121177032,49.463051501568)	49.1018527647 (48.726669498256,49.477036031144)	49.2426874231 (48.865621244044,49.619753602156)	49.6473591504 (49.24456133694,50.05015696386)	49.201158214 (47.871747127304,50.530569300696)	49.2515150135 (47.2248791246,51.2781509024)	49.306474103 (46.397390470916,52.215557735084)	49.3658570176 (45.432866939828,53.298847095372)	49.4265633568 (44.349864966008,54.503261747592)	49.4863192136 (43.158494882268,55.814143544932)	49.5487648808 (41.871788795336,57.225740966264)	49.6160133806 (40.49811664874,58.73391011246)	49.6878982311 (39.04178053126,60.33401593094)	49.7615507302 (37.503466620432,62.019634839968)	49.8348429666 (35.883930151432,63.785755781768)	49.9111073782 (34.188951658804,65.633263097596)	49.992295065 (32.422192268656,67.562397861344)	50.0783012283 (30.585032188832,69.571570267768)	50.1665656041 (28.676722076752,71.656409131448)
Western Europe	highSDI	54.1187339779 (53.782822705,54.4546452508)	54.6650598489 (54.351705461204,54.978414236596)	55.1471671297 (54.833297012104,55.461037247296)	55.5446468565 (55.229499383384,55.859794329616)	55.8450253054 (55.528929876324,56.161120734476)	56.0403596677 (55.723380985792,56.357338349608)	56.1246947531 (55.807119301564,56.442270204636)	56.1242138394 (55.806370905488,56.442056773312)	56.0982382356 (55.780294228996,56.416182242204)	56.1203367812 (55.802225119528,56.438448442872)	56.2720597459 (55.953452879448,56.590666612352)	56.6476606791 (56.32807491456,56.96724644364)	57.2346884526 (56.913607907584,57.555768997616)	57.9090289966 (57.586109631328,58.231948361872)	58.5251384943 (58.200524703148,58.849752285452)	58.960090238 (58.634432168256,59.285748307744)	59.2459820279 (58.919815145684,59.572148910116)	59.4752256272 (59.148768410968,59.801682843432)	59.6507393258 (59.324165822964,59.977312828636)	59.772109955 (59.445540368244,60.098679541756)	59.8438451171 (59.51735219986,60.17033803434)	59.9306140848 (59.604065821276,60.257162348324)	60.0754719453 (59.748511039448,60.402432851152)	60.2545173783 (59.926813218888,60.582221537712)	60.4280580311 (60.099484740068,60.756631322132)	60.5551397469 (60.225808483688,60.884471010112)	60.6593836306 (60.329326204048,60.989441057152)	60.7614759916 (60.430471106732,61.092480876468)	60.8180658431 (60.485827921644,61.150303764556)	60.7789095238 (60.445529966436,61.112289081164)	59.8011765976 (59.470212053648,60.132141141552)	60.1071973584 (59.751404262784,60.462990454016)	59.4989898729 (58.4360393703,60.5619403755)	59.2497004478 (57.577374886292,60.922026009308)	59.0013453452 (56.565897002796,61.436793687604)	58.7535625107 (55.440701652372,62.066423369028)	58.5167527366 (54.230073205732,62.803432267468)	58.2836071817 (52.937415920604,63.629798442796)	58.0543558706 (51.573592087176,64.535119654024)	57.8262326523 (50.143415431872,65.509049872728)	57.5988933279 (48.65160105244,66.54618560336)	57.3811155564 (47.108545255064,67.653685857736)	57.1662868784 (45.510561878768,68.822011878032)	56.9544615994 (43.861991196724,70.046932002076)	56.7432919432 (42.164295174892,71.322288711508)	56.5325817794 (40.419722436736,72.645441122064)	56.3299236733 (38.635003388636,74.024843957964)
Western Sub-Saharan Africa	lowSDI	48.3510899031 (47.955980586736,48.746199219464)	48.7315406415 (48.394063495396,49.069017787604)	49.1414337629 (48.808460026672,49.474407499128)	49.5520588698 (49.222275709968,49.881842029632)	49.9376689989 (49.61110070496,50.26423729284)	50.3009847471 (49.977031317384,50.624938176816)	50.8164735194 (50.494541860652,51.138405178148)	51.5705895974 (51.249965169668,51.891214025132)	52.4004262846 (52.080524069828,52.720328499372)	53.1075127858 (52.78844229154,53.42658328006)	53.507978529 (53.191002031904,53.824955026096)	53.5798386833 (53.266411557456,53.893265809144)	53.48419232 (53.17489469346,53.79348994654)	53.3323090844 (53.027200331836,53.637417836964)	53.2412134369 (52.939914615832,53.542512257968)	53.3194565385 (53.021317635508,53.617595441492)	53.6656749505 (53.369911451476,53.961438449524)	54.2260027931 (53.93199187786,54.52001370834)	54.8368953508 (54.544444553812,55.129346147788)	55.3070222765 (55.01648428722,55.59756026578)	55.450913354 (55.163251347984,55.738575360016)	55.0806970368 (54.797586067288,55.363808006312)	54.2661473779 (53.988905252656,54.543389503144)	53.2731501008 (53.001997480152,53.544302721448)	52.3847409802 (52.119075328592,52.650406631808)	51.8639632259 (51.602700646084,52.125225805716)	51.7424185992 (51.484374008732,52.000463189668)	51.8335297172 (51.57780689432,52.08925254008)	52.0322417329 (51.778068310208,52.286415155592)	52.2523389986 (51.99926610062,52.50541189658)	52.5708505882 (52.318766704064,52.822934472336)	53.1095078929 (52.832796469016,53.386219316784)	53.360195452 (52.263125639644,54.457265264356)	53.725335301 (51.824188224332,55.626482377668)	54.0891042983 (51.1831692502,56.9950393464)	54.4531640564 (50.380038142452,58.526289970348)	54.8174522433 (49.431750305348,60.203154181252)	55.1793958119 (48.345202945896,62.013588677904)	55.5401584665 (47.130320527592,63.949996405408)	55.901127978 (45.7944062893,66.0078496667)	56.2636714792 (44.342647627064,68.184695331336)	56.6274194878 (42.77701421882,70.47782475678)	56.9894747378 (41.096556223404,72.882393252196)	57.3504819661 (39.304805045724,75.396158886476)	57.7113829769 (37.404704711516,78.018061242284)	58.0731869268 (35.398366342104,80.748007511496)	58.4354089459 (33.286000294092,83.584817597708)
Global	middleSDI	36.0802446508 (36.009393813848,36.151095487752)	36.5939427848 (36.524415432556,36.663470137044)	37.0579710284 (36.988481355784,37.127460701016)	37.4564318003 (37.386995965944,37.525867634656)	37.7703742036 (37.701036220284,37.839712186916)	37.9930376165 (37.923842868612,38.062232364388)	38.1493326199 (38.080337666572,38.218327573228)	38.2706446635 (38.20187959916,38.33940972784)	38.3630110127 (38.294489087536,38.431532937864)	38.4328908671 (38.364621498912,38.501160235288)	38.4913401515 (38.423329409624,38.559350893376)	38.5221131187 (38.454392512488,38.589833724912)	38.5208879169 (38.453490751848,38.588285081952)	38.5116400069 (38.444574920728,38.578705093072)	38.5160100876 (38.449265457312,38.582754717888)	38.560416718 (38.493956688336,38.626876747664)	38.6540076722 (38.587796007268,38.720219337132)	38.7799419373 (38.713956047316,38.845927827284)	38.923490106 (38.857720465168,38.989259746832)	39.0669585434 (39.00140957838,39.13250750842)	39.1915592199 (39.126231853264,39.256886586536)	39.2863938135 (39.221300990068,39.351486636932)	39.3563368536 (39.291506177032,39.421167530168)	39.408389843 (39.343838997004,39.472940688996)	39.4498699176 (39.385598868464,39.514140966736)	39.487027586 (39.423030859836,39.551024312164)	39.4755623035 (39.41187487298,39.53924973402)	39.4109080635 (39.347555295924,39.474260831076)	39.3580727349 (39.295005055596,39.421140414204)	39.3818372365 (39.31895481914,39.44471965386)	39.8685764395 (39.805479612252,39.931673266748)	40.4478272796 (40.383795700716,40.511858858484)	40.4985739712 (39.876060891956,41.121087050444)	40.8762599756 (39.888938455576,41.863581495624)	41.256298885 (39.794364515692,42.718233254308)	41.6403351298 (39.617717644268,43.662952615332)	42.0264596757 (39.367212201712,44.685707149688)	42.4101710618 (39.043381356584,45.776960767016)	42.7941690167 (38.653473093728,46.934864939672)	43.1808122191 (38.202440123816,48.159184314384)	43.5715850063 (37.693016736908,49.450153275692)	43.964774145 (37.124017605516,50.805530684484)	44.3562189785 (36.491822516872,52.220615440128)	44.7483803947 (35.799833845072,53.696926944328)	45.1433943916 (35.050490919872,55.236297863328)	45.5426241874 (34.244914439852,56.840333934948)	45.9446829595 (33.381475192544,58.507890726456)

## Sheet: 全i
location	SDI	1990	1991	1992	1993	1994	1995	1996	1997	1998	1999	2000	2001	2002	2003	2004	2005	2006	2007	2008	2009	2010	2011	2012	2013	2014	2015	2016	2017	2018	2019	2020	2021	2022	2023	2024	2025	2026	2027	2028	2029	2030	2031	2032	2033	2034	2035	2036	下降
Andean Latin America	middleSDI	70.0406511139 (69.287110310248,70.794191917552)	71.8919205361 (71.234769238864,72.549071833336)	73.5395825991 (72.890287122788,74.188878075412)	74.8871485205 (74.236314151364,75.537982889636)	75.8482370898 (75.19802620568,76.49844797392)	76.367738862 (75.720127151716,77.015350572284)	76.4257517244 (75.782859659424,77.068643789376)	76.1225030071 (75.485863259608,76.759142754592)	75.655530612 (75.025540113548,76.285521110452)	75.2176354958 (74.593763731816,75.841507259784)	74.9794284035 (74.360394143544,75.598462663456)	74.925277001 (74.309854132184,75.540699869816)	74.9074937722 (74.295151414804,75.519836129596)	74.8704852122 (74.260940059592,75.480030364808)	74.7683045841 (74.161563505884,75.375045662316)	74.5474311458 (73.943893117028,75.150969174572)	73.9523773153 (73.354315281332,74.550439349268)	72.9290011889 (72.338986701292,73.519015676508)	71.7392109834 (71.157748774492,72.320673192308)	70.6619494535 (70.08810924516,71.23578966184)	69.930928877 (69.363163743932,70.498694010068)	69.4257084131 (68.863281898044,69.988134928156)	68.9132795457 (68.35663876954,69.46992032186)	68.452480453 (67.901809597328,69.003151308672)	68.1299727871 (67.584284631472,68.675660942728)	68.0406293041 (67.498209711896,68.583048896304)	68.3027607107 (67.761280696828,68.844240724572)	68.8428659928 (68.300782887516,69.384949098084)	69.4447095943 (68.901893192452,69.987525996148)	69.8974545838 (69.356073109516,70.438836058084)	69.9830961233 (69.441031930056,70.525160316544)	71.498694884 (70.89485491664,72.10253485136)	71.792489495 (70.018675347132,73.566303642868)	72.5171509563 (69.711651120588,75.322650792012)	73.2486570248 (69.138491971848,77.358822077752)	73.9918098598 (68.355881804896,79.627737914704)	74.7527114059 (67.392159227284,82.113263584516)	75.5218521256 (66.249800869244,84.793903381956)	76.297558912 (64.936775724708,87.658342099292)	77.0808330456 (63.459613458604,90.702052632596)	77.8757096525 (61.824490408636,93.926928896364)	78.6878783652 (60.036303349476,97.339453380924)	79.5083839933 (58.087396831796,100.929371154804)	80.335502682 (55.9780473031,104.6929580609)	81.1698743859 (53.709334268372,108.630414503428)	82.0148485852 (51.282932327248,112.746764843152)	82.8752815777 (48.699901350236,117.050661805164)	0
Australasia	highSDI	49.7143821806 (48.92026062888,50.50850373232)	49.7477392357 (49.118432806648,50.377045664752)	49.7640326885 (49.17766941296,50.35039596404)	49.7610826451 (49.180755725228,50.341409564972)	49.7295179902 (49.151561446308,50.307474534092)	49.6621663629 (49.087872394372,50.236460331428)	49.5531640948 (48.982932043992,50.123396145608)	49.4071984583 (48.840639829692,49.973757086908)	49.2383763354 (48.674946177256,49.801806493544)	49.0672316822 (48.50650424724,49.62795911716)	48.9205135675 (48.36212410972,49.47890302528)	48.7996923689 (48.243442956524,49.355941781276)	48.714798724 (48.16061499796,49.26898245004)	48.6741501221 (48.121960426756,49.226339817444)	48.6871945476 (48.136636771188,49.237752324012)	48.760772708 (48.211492208904,49.310053207096)	48.9014497793 (48.35314141198,49.44975814662)	49.0822650857 (48.53469567464,49.62983449676)	49.2502068791 (48.703256880568,49.797156877632)	49.3605815881 (48.814507851276,49.906655324924)	49.3752304034 (48.830949470932,49.919511335868)	49.2746635281 (48.733305379384,49.816021676816)	49.0880562491 (48.550142715712,49.625969782488)	48.8609552816 (48.326330429272,49.395580133928)	48.6534138231 (48.121489313928,49.185338332272)	48.504991616 (47.974962678688,49.035020553312)	48.4278671467 (47.898716283508,48.957018009892)	48.4011134283 (47.872152101812,48.930074754788)	48.4063285559 (47.877867772252,48.934789339548)	48.424863152 (47.89538292786,48.95434337614)	48.5147463544 (47.957005059212,49.072487649588)	48.545581395 (47.85429413526,49.23686865474)	48.5122727743 (47.306275746736,49.718269801864)	48.5513648943 (46.781988104504,50.320741684096)	48.5971188575 (46.14312738316,51.05111033184)	48.6493635392 (45.413604156372,51.885122922028)	48.706553995 (44.604381766384,52.808726223616)	48.7686210347 (43.72297702248,53.81426504692)	48.8373300551 (42.777357647184,54.897302463016)	48.9134869015 (41.77223850568,56.05473529732)	48.9966231472 (40.70966112022,57.28358517418)	49.0847528626 (39.589477438504,58.580028286696)	49.177515947 (38.4126735972,59.9423582968)	49.2765340539 (37.18250203194,61.37056607586)	49.3824685337 (35.900591160848,62.864345906552)	49.4947724348 (34.566993204716,64.422551664884)	49.6115017539 (33.180400991292,66.042602516508)	0
Caribbean	middleSDI	52.4069692669 (51.783988423856,53.029950109944)	52.0206453127 (51.5256509142,52.5156397112)	51.6633578919 (51.192613709432,52.134102074368)	51.3614269817 (50.895137101504,51.827716861896)	51.1359559425 (50.673876043912,51.598035841088)	50.9920246003 (50.5339385845,51.4501106161)	50.9146768014 (50.459572473428,51.369781129372)	50.8818699399 (50.428824340656,51.334915539144)	50.8809154384 (50.429357986012,51.332472890788)	50.9026304161 (50.45224334596,51.35301748624)	50.9437043411 (50.494259166992,51.393149515208)	51.0013430611 (50.552634071028,51.450052051172)	51.0779185167 (50.629723085044,51.526113948356)	51.1719033765 (50.72398785264,51.61981890036)	51.280014247 (50.832152578844,51.727875915156)	51.4032082834 (50.955212442072,51.851204124728)	51.5479028158 (51.09963885098,51.99616678062)	51.7125543987 (51.263899066176,52.161209731224)	51.8591206727 (51.410080202332,52.308161143068)	51.9418548484 (51.492666546208,52.391043150592)	51.9233371466 (51.474342101388,52.372332191812)	51.7714677419 (51.323787442148,52.219148041652)	51.5097675122 (51.06461318538,51.95492183902)	51.2136986471 (50.771115367724,51.656281926476)	50.9635365086 (50.522875642108,51.404197375092)	50.8346961665 (50.394960571124,51.274431761876)	50.8700716228 (50.429958853648,51.310184391952)	51.0483023674 (50.606357463356,51.490247271444)	51.3302414998 (50.885871905236,51.774611094364)	51.6690737651 (51.222770736964,52.115376793236)	52.098417456 (51.635375430652,52.561459481348)	52.4730278258 (51.900495925888,53.045559725712)	52.7943882258 (51.663233672992,53.925542778608)	53.1452326777 (51.401940330148,54.888525025252)	53.493595958 (50.997885261752,55.989306654248)	53.8400968566 (50.477083200752,57.203110512448)	54.1840548364 (49.850943403764,58.517166269036)	54.5247859478 (49.125853686644,59.923718208956)	54.8629677569 (48.309208615264,61.416726898536)	55.1993616374 (47.405994104204,62.992729170596)	55.5345554027 (46.41927812068,64.64983268472)	55.8679168257 (45.349874401132,66.385959250268)	56.1984938664 (44.198056196032,68.198931536768)	56.5269157501 (42.96681481684,70.08701668336)	56.8538931282 (41.658332028236,72.049454228164)	57.1799759952 (40.273835403188,74.086116587212)	57.5046101556 (38.813105103772,76.196115207428)	0
Central Asia	middleSDI	44.126596093 (43.707861790608,44.545330395392)	44.5301839264 (44.1759035237,44.8844643291)	44.8964436476 (44.549587434624,45.243299860576)	45.2106233964 (44.863444201296,45.557802591504)	45.4628657506 (45.115917800608,45.809813700592)	45.6507243483 (45.304062972848,45.997385723752)	45.7828597175 (45.436222696224,46.129496738776)	45.882828132 (45.535943381032,46.229712882968)	45.979454619 (45.632041834428,46.326867403572)	46.0978956799 (45.749668353628,46.446123006172)	46.2674951061 (45.9181391936,46.6168510186)	46.5372104472 (46.186314395904,46.888106498496)	46.9066816014 (46.55393649022,47.25942671258)	47.3142034207 (46.959490267248,47.668916574152)	47.6895430295 (47.333023064552,48.046062994448)	47.9650480341 (47.607365715064,48.322730353136)	48.1004432472 (47.742645799332,48.458240695068)	48.1105177928 (47.75344994866,48.46758563694)	48.0286987582 (47.672891410444,48.384506105956)	47.8996136803 (47.545416316528,48.253811044072)	47.7632011912 (47.41089349224,48.11550889016)	47.6017294951 (47.251847432948,47.951611557252)	47.3920156393 (47.045059373028,47.738971905572)	47.1716883231 (46.82770927566,47.51566737054)	46.9874883692 (46.64618577722,47.32879096118)	46.8807224094 (46.541603229196,47.219841589604)	46.8670023632 (46.529400663996,47.204604062404)	46.8817857701 (46.545149004768,47.218422535432)	46.8603171662 (46.524687400064,47.195946932336)	46.7623067733 (46.428535285124,47.096078261476)	46.2621109846 (45.926395511584,46.597826457616)	47.051074974 (46.65944297576,47.44270697224)	47.043797593 (46.108126794028,47.979468391972)	47.2201081924 (45.751564357544,48.688652027256)	47.3967813591 (45.26763919206,49.52592352614)	47.5773104785 (44.688804257648,50.465816699352)	47.7681973272 (44.03370827352,51.50268638088)	47.9605258963 (43.300019095784,52.621032696816)	48.1527171354 (42.49233342138,53.81310084942)	48.345143885 (41.614922200352,55.075365569648)	48.5407704443 (40.672742513684,56.408798374916)	48.74519937 (39.67146660078,57.81893213922)	48.9508188654 (38.605131586872,59.296506143928)	49.1560735941 (37.474618988664,60.837528199536)	49.3612098443 (36.281686231816,62.440733456784)	49.5688413861 (35.029145519964,64.108537252236)	49.7839871543 (33.720561826588,65.847412482012)	0
Central Europe	high-middleSDI	40.4303255364 (40.099936901012,40.760714171788)	40.3778280219 (40.096688312588,40.658967731212)	40.3338911881 (40.055568018388,40.612214357812)	40.3012273939 (40.02262923266,40.57982555514)	40.2803367337 (40.001558800868,40.559114666532)	40.268285585 (39.988698691568,40.547872478432)	40.248985962 (39.968298707908,40.529673216092)	40.2148802752 (39.932995196508,40.496765353892)	40.1947439521 (39.911521575012,40.477966329188)	40.2221168178 (39.937324119484,40.506909516116)	40.3281308865 (40.041458813764,40.614802959236)	40.5157281095 (40.226845233988,40.804610985012)	40.7620260454 (40.470604143944,41.053447946856)	41.041036415 (40.746919361448,41.335153468552)	41.33273065 (41.036019008032,41.629442291968)	41.6227185126 (41.323562420372,41.921874604828)	41.9177393955 (41.616192355132,42.219286435868)	42.2184736456 (41.91466715114,42.52228014006)	42.4864813865 (42.180715390468,42.792247382532)	42.6682349009 (42.360836390684,42.975633411116)	42.7101895567 (42.40176995528,43.01860915812)	42.5733530958 (42.265012725812,42.881693465788)	42.2891124823 (41.98162774698,42.59659721762)	41.9494788996 (41.642723132184,42.256234667016)	41.6530870077 (41.346508074816,41.959665940584)	41.479508997 (41.172668705172,41.786349288828)	41.441580336 (41.133988404948,41.749172267052)	41.4908209929 (41.18159824914,41.80004373666)	41.5745322048 (41.2628291222,41.8862352874)	41.6482205285 (41.334407397904,41.962033659096)	41.7170088195 (41.396589271744,42.037428367256)	41.758153532 (41.375239965776,42.141067098224)	41.7622577716 (40.951202313212,42.573313229988)	41.8090526746 (40.5235358567,43.0945694925)	41.8579488508 (39.988286389756,43.727611311844)	41.9088738383 (39.368342620572,44.449405056028)	41.9606986304 (38.6736523672,45.2477448936)	42.0130675236 (37.910399084528,46.115735962672)	42.0669394569 (37.085421052408,47.048457861392)	42.1228728251 (36.203256695736,48.042488954464)	42.1808608583 (35.266609275656,49.095112440944)	42.2400710164 (34.276539267892,50.203602764908)	42.3001833154 (33.234174769372,51.366191861428)	42.3618685981 (32.142251754944,52.581485441256)	42.4254802482 (31.002657285572,53.848303210828)	42.4909897068 (29.816452782856,55.165526630744)	42.5578130818 (28.583866327228,56.531759836372)	0
Central Latin America	middleSDI	72.0306958216 (71.651435482912,72.409956160288)	72.3374221158 (71.991459644596,72.683384587004)	72.5792050343 (72.238999098972,72.919410969628)	72.7652253586 (72.427851790264,73.102598926936)	72.9064248625 (72.571898316664,73.240951408336)	73.0117670604 (72.679774650112,73.343759470688)	72.9857643067 (72.656264086196,73.315264527204)	72.7757575201 (72.448975699056,73.102539341144)	72.4570319553 (72.133051995808,72.781011914792)	72.1063424708 (71.785078003304,72.427606938296)	71.79833508 (71.47955688152,72.11711327848)	71.4786474526 (71.16229385448,71.79500105072)	71.0777779547 (70.763959000944,71.391596908456)	70.6500569267 (70.338740453512,70.961373399888)	70.2597187863 (69.950714185444,70.568723387156)	69.9601531187 (69.653142384488,70.267163852912)	69.7053185881 (69.400108649164,70.010528527036)	69.4385892192 (69.13512861868,69.74204981972)	69.2093853087 (68.907482396424,69.511288220976)	69.0670900283 (68.766461758512,69.367718298088)	69.065579515 (68.765892005424,69.365267024576)	69.1795569601 (68.880587374416,69.478526545784)	69.3409751901 (69.042612881996,69.639337498204)	69.5212966739 (69.223424993976,69.819168353824)	69.6921996498 (69.394740123772,69.989659175828)	69.827429167 (69.530364926716,70.124493407284)	69.893725212 (69.597073912552,70.190376511448)	69.8880383796 (69.591690627312,70.184386131888)	69.8449559842 (69.548391547248,70.141520421152)	69.8041167954 (69.507015314332,70.101218276468)	69.6415422503 (69.343258323576,69.939826177024)	69.631257169 (69.315466477196,69.947047860804)	69.5561151126 (68.399837899544,70.712392325656)	69.4485256848 (67.701444996916,71.195606372684)	69.342948257 (66.850126928856,71.835769585144)	69.2413314674 (65.885922641344,72.596740293456)	69.1482219525 (64.831403692732,73.465040212268)	69.0600903105 (63.6933719304,74.4268086906)	68.9741803143 (62.479062495572,75.469298133028)	68.8902909865 (61.194881991856,76.585699981144)	68.8101350389 (59.846617099636,77.773652978164)	68.7378314868 (58.440216730784,79.035446242816)	68.670038613 (56.974350571844,80.365726654156)	68.6043691342 (55.45062040678,81.75811786162)	68.5406337705 (53.871579724224,83.209687816776)	68.4803561006 (52.240159374448,84.720552826752)	68.4271975897 (50.559865499708,86.294529679692)	1
Central Sub-Saharan Africa	low-middleSDI	54.9867539582 (54.433404892084,55.540103024316)	54.9783215565 (54.507552247224,55.449090865776)	54.9217987374 (54.467937987484,55.375659487316)	54.8076381346 (54.362119099408,55.253157169792)	54.6275870995 (54.190731465992,55.064442733008)	54.3777838379 (53.949321082172,54.806246593628)	53.9970754346 (53.57687074354,54.41728012566)	53.4764453521 (53.06460046676,53.88829023744)	52.9218966337 (52.518066861816,53.325726405584)	52.4467981988 (52.050220598808,52.843375798792)	52.1465831278 (51.756235723164,52.536930532436)	51.9888884247 (51.603850967784,52.373925881616)	51.8872991139 (51.506959744644,52.267638483156)	51.8528089033 (51.476600319892,52.229017486708)	51.9083618661 (51.535748517944,52.280975214256)	52.0885295516 (51.719015524592,52.458043578608)	52.5400542273 (52.172827436012,52.907281018588)	53.2876016421 (52.921651586384,53.653551697816)	54.1691248341 (53.803726245944,54.534523422256)	55.0061553114 (54.641255237484,55.371055385316)	55.6226653409 (55.259156479492,55.986174202308)	55.9869571365 (55.625869333928,56.348044939072)	56.2002414328 (55.84203590666,56.55844695894)	56.3034590369 (55.948369605196,56.658548468604)	56.3374615195 (55.985540812544,56.689382226456)	56.3246879638 (55.976012941384,56.673362986216)	56.2128685041 (55.86771792938,56.55801907882)	55.9678953262 (55.626456758436,56.309333893964)	55.6473187548 (55.30938018726,55.98525732234)	55.3322392672 (54.997800109924,55.666678424476)	54.6849569096 (54.352816813508,55.017097005692)	55.2738637983 (54.906022278688,55.641705317912)	55.1145971535 (53.91131333022,56.31788097678)	55.1013685337 (53.213007770068,56.989729297332)	55.064899934 (52.324712579704,57.805087288296)	55.0081594949 (51.293144050816,58.723174938984)	54.9361776238 (50.14368585428,59.72866939332)	54.8436890882 (48.883058538228,60.804319638172)	54.731268399 (47.523224498936,61.939312299064)	54.6005161657 (46.073999272148,63.127033059252)	54.4543598792 (44.544074798532,64.364644959868)	54.2973165215 (42.94148133892,65.65315170408)	54.1248502626 (41.266147347864,66.983553177336)	53.9377713032 (39.524583646276,68.350958960124)	53.7377241289 (37.722947993332,69.752500264468)	53.5273635317 (35.8669960251,71.1877310383)	53.3104626724 (33.961992689152,72.658932655648)	1
East Asia	high-middleSDI	22.5019116802 (22.415679965904,22.588143394496)	23.6959511714 (23.609229139584,23.782673203216)	24.7964747719 (24.7083520253,24.8845975185)	25.7541596124 (25.664751776512,25.843567448288)	26.5162552414 (26.425742902784,26.606767580016)	27.0244643668 (26.933088145836,27.115840587764)	27.3532325551 (27.261185571176,27.445279539024)	27.6230751013 (27.53036229244,27.71578791016)	27.8474018018 (27.7540033134,27.9408002902)	28.0419499603 (27.947816436424,28.136083484176)	28.2189586288 (28.124027361796,28.313889895804)	28.3401673696 (28.244531340496,28.435803398704)	28.3756408814 (28.279435895068,28.471845867732)	28.3531560717 (28.256463328392,28.449848815008)	28.3053186268 (28.208181128328,28.402456125272)	28.2620125737 (28.16448729942,28.35953784798)	28.1189716916 (28.02144902118,28.21649436202)	27.8147685834 (27.71775920072,27.91177796608)	27.4442579275 (27.348018976328,27.540496878672)	27.1024619363 (27.00695082858,27.19797304402)	26.8831739685 (26.78800721024,26.97834072676)	26.7576561975 (26.662532042584,26.852780352416)	26.6461198681 (26.551104294636,26.741135441564)	26.5456585315 (26.450889990556,26.640427072444)	26.4409470265 (26.346547476136,26.535346576864)	26.33578932 (26.241962691748,26.429615948252)	26.1226726779 (26.029792848816,26.215552506984)	25.7877815599 (25.695993184256,25.879569935544)	25.4946996702 (25.403735292276,25.585664048124)	25.4329575512 (25.342190013332,25.523725089068)	27.656773841 (27.562319824392,27.751227857608)	28.0858248085 (27.989562677192,28.182086939808)	30.3265659262 (28.725795558024,31.927336294376)	31.5979446008 (28.41963391126,34.77625529034)	32.9120901075 (27.65002988464,38.17415033036)	34.2732765325 (26.45875317208,42.08779989292)	35.686954 (24.846195523116,46.527712476884)	37.1560456479 (22.796827824208,51.515263471592)	38.676522125 (20.285594076024,57.067450173976)	40.2478326581 (17.286779328396,63.208885987804)	41.8747032059 (13.774226352948,69.975180058852)	43.563357065 (9.718300546356,77.408413583644)	45.3172598618 (5.083924613848,85.550595109752)	47.1324425149 (-0.166743418456001,94.431628448256)	49.0086023493 (-6.071782699704,104.088987398304)	50.9509860453 (-12.671807942404,114.573780033004)	52.9664755195 (-20.0119259975,125.9448770365)	0
Eastern Europe	high-middleSDI	37.1922922817 (36.943967575056,37.440616988344)	37.1233690824 (36.89379257328,37.35294559152)	37.0563117221 (36.827694318008,37.284929126192)	36.992055419 (36.762748338732,37.221362499268)	36.9388574307 (36.708670477228,37.169044384172)	36.8986830728 (36.667184701556,37.130181444044)	36.8516173179 (36.618608582416,37.084626053384)	36.7836212294 (36.54918048342,37.01806197538)	36.6979692154 (36.462231271644,36.933707159156)	36.6001444186 (36.3631148419,36.8371739953)	36.4928218338 (36.254511307528,36.731132360072)	36.3157808703 (36.076644666588,36.554917074012)	36.0405205153 (35.801285357068,36.279755673532)	35.7267913817 (35.487871529844,35.965711233556)	35.4368178077 (35.198209973536,35.675425641864)	35.2322117034 (34.993619869304,35.470803537496)	35.1179311987 (34.8791355101,35.3567268873)	35.0467036838 (34.807758054024,35.285649313576)	34.9897669745 (34.750848246116,35.228685702884)	34.9159358265 (34.677314664924,35.154556988076)	34.8009154579 (34.562934798256,35.038896117544)	34.6042919635 (34.367516752856,34.841067174144)	34.3239664964 (34.08885977966,34.55907321314)	34.0039704849 (33.770671931272,34.237269038528)	33.6889229411 (33.457261157012,33.920584725188)	33.4201963243 (33.189735038644,33.650657609956)	33.1696411578 (32.940013046976,33.399269268624)	32.9063686247 (32.67721130274,33.13552594666)	32.6728419773 (32.443538725892,32.902145228708)	32.5180772295 (32.288112852648,32.748041606352)	32.4387659858 (32.205678500064,32.671853471536)	32.9625428871 (32.701573203412,33.223512570788)	33.0367195625 (32.369395768048,33.704043356952)	33.192535011 (32.169154747892,34.215915274108)	33.3487987785 (31.876412705272,34.821184851728)	33.5075871143 (31.515516008856,35.499658219744)	33.6705199197 (31.098030802208,36.243009037192)	33.8333891027 (30.6248660892,37.0419121162)	33.9957734854 (30.099842569796,37.891704401004)	34.1589379398 (29.52673907158,38.79113680802)	34.3247410696 (28.908681166164,39.740800973036)	34.4946190268 (28.247489973264,40.741748080336)	34.664883027 (27.540456782372,41.789309271628)	34.8351372864 (26.7886504289,42.8816241439)	35.0064612786 (25.99386389348,44.01905866372)	35.1804665143 (25.157714651092,45.203218377508)	35.3583952338 (24.280967322572,46.435823145028)	0
Eastern Sub-Saharan Africa	lowSDI	50.4499610504 (50.15067446588,50.74924763492)	51.0414798278 (50.77758759654,51.30537205906)	51.5767195207 (51.316800187684,51.836638853716)	52.0264854155 (51.769556920964,52.283413910036)	52.3392284877 (52.0851496599,52.5933073155)	52.5319010653 (52.280542402136,52.783259728464)	52.6616681407 (52.413390511884,52.909945769516)	52.7447258888 (52.499580920732,52.989870856868)	52.7826081688 (52.54040447532,53.02481186228)	52.7778655325 (52.538435718044,53.017295346956)	52.7415835974 (52.50488613192,52.97828106288)	52.6513752926 (52.417527692208,52.885222892992)	52.5004647145 (52.269598366228,52.731331062772)	52.331697336 (52.10379282938,52.55960184262)	52.1902216244 (51.9651287956,52.4153144532)	52.120625626 (51.898057199584,52.343194052416)	52.1006580304 (51.880397014572,52.320919046228)	52.0889516681 (51.870892113296,52.307011222904)	52.0870403659 (51.871077670644,52.303003061156)	52.1001908285 (51.88622325566,52.31415840134)	52.1346432852 (51.922600015468,52.346686554932)	52.1721527192 (51.961960476212,52.382344962188)	52.1881196604 (51.979744837604,52.396494483196)	52.1868791841 (51.980355548572,52.393402819628)	52.1698059348 (51.96513386188,52.37447800772)	52.1416928518 (51.938822007512,52.344563696088)	51.9951578787 (51.794294905648,52.196020851752)	51.7427057919 (51.543911557296,51.941500026504)	51.5913638735 (51.394008261452,51.788719485548)	51.7624140747 (51.565788843716,51.959039305684)	53.1592904367 (52.961175319752,53.357405553648)	54.1261175686 (53.910407580456,54.341827556744)	54.5449183818 (53.587825117988,55.502011645612)	55.4349373087 (53.802335214584,57.067539402816)	56.3465880748 (53.855606340328,58.837569809272)	57.2806041754 (53.778224655852,60.782983694948)	58.223858137 (53.5677722627,62.8799440113)	59.1721057453 (53.224098750944,65.120112739656)	60.1359024372 (52.761266926524,67.510537947876)	61.1231032982 (52.187734496344,70.058472100056)	62.1346411083 (51.503439007284,72.765843209316)	63.1583374086 (50.695838274424,75.620836542776)	64.1899947794 (49.758975226716,78.621014332084)	65.2387041309 (48.699578934376,81.777829327424)	66.3116119218 (47.521210514736,85.102013328864)	67.409969792 (46.221531315172,88.598408268828)	68.5233579649 (44.789221593528,92.257494336272)	0
High-income Asia Pacific	highSDI	41.8660723233 (41.551443298016,42.180701348584)	42.2523339921 (41.946521934696,42.558146049504)	42.6579231181 (42.350193828092,42.965652408108)	43.0743692918 (42.763748834016,43.384989749584)	43.4937181641 (43.180292559804,43.807143768396)	43.9128143997 (43.596533098532,44.229095700868)	44.4435876991 (44.123914758856,44.763260639344)	45.1140185456 (44.790135146488,45.437901944712)	45.7846216759 (45.456414547952,46.112828803848)	46.315051789 (45.982986376748,46.647117201252)	46.5636600859 (46.229170282812,46.898149888988)	46.5151508528 (46.179778713964,46.850522991636)	46.3025640804 (45.966892647212,46.638235513588)	46.0219089607 (45.685990099072,46.357827822328)	45.7656614646 (45.429300934024,46.102021995176)	45.6341424427 (45.296608087528,45.971676797872)	45.6594264345 (45.320343713432,45.998509155568)	45.7863786911 (45.445797630196,46.126959752004)	45.9490144846 (45.606989723564,46.291039245636)	46.0750136155 (45.731582162072,46.418445068928)	46.1017292256 (45.75722966292,46.44622878828)	45.9823766102 (45.637482887012,46.327270333388)	45.7403883987 (45.395665132988,46.085111664412)	45.4409479213 (45.096595239844,45.785300602756)	45.1488312003 (44.804702456488,45.492959944112)	44.9164913241 (44.5720579075,45.2609247407)	44.6485456007 (44.303374345236,44.993716856164)	44.2833389398 (43.937059010336,44.629618869264)	43.9434058799 (43.595323304332,44.291488455468)	43.745476023 (43.394876622212,44.096075423788)	43.7743248377 (43.419894326832,44.128755348568)	44.6440465403 (44.2687586175,45.0193344631)	43.8514035715 (42.560264515356,45.142542627644)	44.0138477186 (42.110496281088,45.917199156112)	44.1878450829 (41.487789576696,46.887900589104)	44.37313786 (40.73633107856,48.00994464144)	44.5691914578 (39.878058090068,49.260324825532)	44.7732116806 (38.922042887032,50.624380474168)	44.9875191509 (37.878112657928,52.096925643872)	45.2127811523 (36.751320316304,53.674241988296)	45.4488145873 (35.544005344636,55.353623829964)	45.695151551 (34.256984364008,57.133318737992)	45.9493046433 (32.88902598544,59.00958330116)	46.2132430722 (31.442827996168,60.983658148232)	46.4875048197 (29.91921469754,63.05579494186)	46.771898285 (28.317846421536,65.225950148464)	47.0660008074 (26.637727210004,67.494274404796)	0
High-income North America	highSDI	36.4867696309 (36.253229008452,36.720310253348)	36.291197592 (36.060594392152,36.521800791848)	36.2079150292 (35.97869241572,36.43713764268)	36.226560346 (35.99830534434,36.45481534766)	36.3361859443 (36.108483960168,36.563887928432)	36.5247889934 (36.29718643164,36.75239155516)	37.400508103 (37.171062716704,37.629953489296)	39.1960119519 (38.962390173692,39.429633730108)	41.3186317233 (41.080167442672,41.557096003928)	43.1517951677 (42.909414208488,43.394176126912)	44.0803992653 (43.836370239696,44.324428290904)	44.2978201885 (44.053833937936,44.541806439064)	44.4221129277 (44.178421574816,44.665804280584)	44.4729496518 (44.229736243936,44.716163059664)	44.4662725818 (44.223694966576,44.708850197024)	44.4112513413 (44.169450453692,44.653052228908)	44.2253718989 (43.984798343104,44.465945454696)	43.8770530856 (43.63823062928,44.11587554192)	43.4620198945 (43.225067702324,43.698972086676)	43.0795100902 (42.84419473244,43.31482544796)	42.8327589903 (42.598517677456,43.067000303144)	42.6109211281 (42.377552900588,42.844289355612)	42.286683246 (42.054410629088,42.518955862912)	41.9370026484 (41.705870316956,42.168134979844)	41.6376842458 (41.40757654924,41.86779194236)	41.468364383 (41.238931895268,41.697796870732)	41.4398767348 (41.210773795196,41.668979674404)	41.4801060243 (41.251150013156,41.709062035444)	41.5458906937 (41.31691721876,41.77486416864)	41.5928946133 (41.36376693732,41.82202228928)	41.8592367706 (41.628907834728,42.089565706472)	42.1107200028 (41.878547520328,42.342892485272)	41.2074657424 (38.1524791966,44.2624522882)	41.3155375835 (36.519987210264,46.111087956736)	41.4270125388 (34.373451655116,48.480573422484)	41.5414915464 (31.83938084168,51.24360225112)	41.6578284243 (28.978291030952,54.337365817648)	41.7757595488 (25.82491563266,57.72660346494)	41.8961994542 (22.403081962716,61.389316945684)	42.0194984295 (18.729262751896,65.309734107104)	42.1453652951 (14.815392922908,69.475337667292)	42.2728216608 (10.670492310348,73.875151011252)	42.4016849072 (6.302137830348,78.501231984052)	42.5328549905 (1.71709564403999,83.34861433696)	42.6667188044 (-3.079388779672,88.412826388472)	42.8030702433 (-8.083112279624,93.689252766224)	42.9410790848 (-13.290428650288,99.172586819888)	0
North Africa and Middle East	middleSDI	42.8572359757 (42.65611594218,43.05835600922)	42.9864618037 (42.802818486696,43.170105120704)	43.1163126526 (42.935238906964,43.297386398236)	43.2447574482 (43.065146199684,43.424368696716)	43.3700552645 (43.191883287496,43.548227241504)	43.5047112398 (43.327772121612,43.681650357988)	43.6379223968 (43.462057998552,43.813786795048)	43.7627778774 (43.587902277984,43.937653476816)	43.8930083367 (43.719071661564,44.066945011836)	44.0416054719 (43.868534606968,44.214676336832)	44.2276192704 (44.055293543176,44.399944997624)	44.46574609 (44.29405347394,44.63743870606)	44.7399129357 (44.56884224822,44.91098362318)	45.0272376533 (44.856790765808,45.197684540792)	45.3147918774 (45.14492646448,45.48465729032)	45.5864224345 (45.417169694844,45.755675174156)	45.879327007 (45.710701997524,46.047952016476)	46.2191462342 (46.05106245736,46.38723001104)	46.574914036 (46.407374153084,46.742453918916)	46.8846573223 (46.71778470982,47.05152993478)	47.0894344889 (46.923385625612,47.255483352188)	47.1852782092 (47.020255507832,47.350300910568)	47.199051385 (47.035168238608,47.362934531392)	47.1800534944 (47.017269561284,47.342837427516)	47.1664434155 (47.004674335496,47.328212495504)	47.1747544086 (47.013946936544,47.335561880656)	47.1056633786 (46.94589643056,47.26543032664)	46.9033495545 (46.744748688664,47.061950420336)	46.6620473239 (46.504507117552,46.819587530248)	46.4830716386 (46.32637559308,46.63976768412)	46.3206012665 (46.16439277294,46.47680976006)	47.2007915138 (47.035564475964,47.366018551636)	47.4342261153 (46.67113375282,48.19731847778)	47.696493759 (46.49188296182,48.90110455618)	47.953182417 (46.184990892124,49.721373941876)	48.2082317048 (45.784738052528,50.631725357072)	48.4636550047 (45.306066289524,51.621243719876)	48.7114415475 (44.74723025674,52.67565283826)	48.9514784288 (44.11424933392,53.78870752368)	49.187150265 (43.414184865792,54.960115664208)	49.4219853325 (42.65254774794,56.19142291706)	49.6576253842 (41.831685049456,57.483565718944)	49.8872087341 (40.946119569148,58.828297899052)	50.110802142 (39.998401372116,60.223202911884)	50.3312996776 (38.992725397308,61.669873957892)	50.5516761288 (37.932458935364,63.170893322236)	50.7732735163 (36.81874499662,64.72780203598)	0
Oceania	low-middleSDI	30.1489622992 (29.230406537748,31.067518060652)	30.1776603085 (29.44229880316,30.91302181384)	30.2020048224 (29.555397405336,30.848612239464)	30.2188418053 (29.606613539896,30.831070070704)	30.2263337089 (29.627402171696,30.825265246104)	30.2206737464 (29.630019980292,30.811327512508)	30.2050440758 (29.622470180568,30.787617971032)	30.1753543189 (29.601205188296,30.749503449504)	30.1334896916 (29.567539014028,30.699440369172)	30.0891155261 (29.53059817734,30.64763287486)	30.0452110115 (29.493291907092,30.597130115908)	30.0031120027 (29.457086521664,30.549137483736)	29.9666855761 (29.425924671724,30.507446480476)	29.9341346003 (29.398185772284,30.470083428316)	29.9126628712 (29.381083027244,30.444242715156)	29.8992891661 (29.37177139098,30.42680694122)	29.8984816802 (29.37467062866,30.42229273174)	29.904647391 (29.384246495636,30.425048286364)	29.9050965354 (29.387969549948,30.422223520852)	29.8939638855 (29.38010688506,30.40782088594)	29.8557814896 (29.345535924008,30.366027055192)	29.7869202893 (29.280678873368,30.293161705232)	29.6975904511 (29.195393821312,30.199787080888)	29.6058525184 (29.107171759152,30.104533277648)	29.5281544711 (29.032144477628,30.024164464572)	29.4854136576 (28.991202030376,29.979625284824)	29.4879614019 (28.995119755092,29.980803048708)	29.5314825384 (29.040127405768,30.022837671032)	29.5977431361 (29.106924947428,30.088561324772)	29.6662734126 (29.166528026824,30.166018798376)	29.7295444617 (29.183537154764,30.275551768636)	29.7363316016 (29.059696479052,30.412966724148)	29.8055434482 (28.752925320212,30.858161576188)	29.854085108 (28.409453948364,31.298716267636)	29.9020058525 (27.9872501691,31.8167615359)	29.9492434053 (27.5006628863,32.3978239243)	29.9959789338 (26.958007000804,33.033950866796)	30.0426388658 (26.364882318664,33.720395412936)	30.0889846203 (25.725434874136,34.452534366464)	30.1348032107 (25.042360225168,35.227246196232)	30.1800325178 (24.317527893908,36.042537141692)	30.2248374476 (23.552412843692,36.897262051508)	30.2696082195 (22.7484921247,37.7907243143)	30.3141249109 (21.907186176356,38.721063645444)	30.358190488 (21.02947026536,39.68691071064)	30.4017444503 (20.116051261592,40.687437639008)	30.4449295237 (19.167536151448,41.722322895952)	0
South Asia	low-middleSDI	30.727692009 (30.62421559946,30.83116841854)	31.2243069123 (31.126636892216,31.321976932384)	31.6147771621 (31.517551387384,31.712002936816)	31.8954910168 (31.798939668088,31.992042365512)	32.0672699026 (31.971430476848,32.163109328352)	32.1276759028 (32.032631408556,32.222720397044)	31.9734197206 (31.879492064344,32.067347376856)	31.5828926054 (31.490451405892,31.675333804908)	31.0873453637 (30.996512480608,31.178178246792)	30.6245929861 (30.53526677892,30.71391919328)	30.324841928 (30.236736930376,30.412946925624)	30.1559798054 (30.068862255972,30.243097354828)	30.0148568933 (29.928642672788,30.101071113812)	29.9157615812 (29.830356132932,30.001167029468)	29.8760775251 (29.791375032008,29.960780018192)	29.9133876744 (29.829277369044,29.997497979756)	30.0305641264 (29.946949476036,30.114178776764)	30.2059671279 (30.122754193844,30.289180061956)	30.4245973331 (30.34168993384,30.50750473236)	30.6722698277 (30.589595210192,30.754944445208)	30.9374665249 (30.854977435504,31.019955614296)	31.320947976 (31.23848186388,31.40341408812)	31.8587054732 (31.77604767112,31.94136327528)	32.437314616 (32.354375220328,32.520254011672)	32.9378982121 (32.85474228876,33.02105413544)	33.2476204837 (33.164482413804,33.330758553596)	33.3255241533 (33.242697104632,33.408351201968)	33.251690349 (33.169341616184,33.334039081816)	33.1021542229 (33.02032280484,33.18398564096)	32.9476941284 (32.866305496684,33.029082760116)	32.5043630867 (32.423757014188,32.584969159212)	33.0333624781 (32.949968747568,33.116756208632)	32.9472532209 (32.344478570184,33.550027871616)	33.0039782496 (31.9371963194,34.0707601798)	33.0556844302 (31.408116291172,34.703252569228)	33.1039348619 (30.786571941328,35.421297782472)	33.1522789803 (30.087954440996,36.216603519604)	33.1949121064 (29.313449164624,37.076375048176)	33.2320420063 (28.469597371352,37.994486641248)	33.2648631892 (27.562221497684,38.967504880716)	33.2948218228 (26.596191876204,39.993451769396)	33.3253523331 (25.57680035592,41.07390431028)	33.3512999661 (24.501685368052,42.200914564148)	33.3724443904 (23.373550031156,43.371338749644)	33.389622716 (22.195482920168,44.583762511832)	33.4041692701 (20.970432455804,45.837906084396)	33.4194884951 (19.701929286432,47.137047703768)	0
Southeast Asia	middleSDI	31.8724962369 (31.725504461256,32.019488012544)	32.1129065454 (31.983196669132,32.242616421668)	32.3479947545 (32.21909676178,32.47689274722)	32.571943619 (32.443453186916,32.700434051084)	32.779529526 (32.651463072492,32.907595979508)	32.9687270654 (32.840902278324,33.096551852476)	33.1544463328 (33.026756346684,33.282136318916)	33.3469375983 (33.219313563048,33.474561633552)	33.5383760089 (33.41078295086,33.66596906694)	33.7179472475 (33.590382458344,33.845512036656)	33.8776491373 (33.750140951572,34.005157323028)	34.0261503905 (33.898712737528,34.153588043472)	34.1764081011 (34.049022421644,34.303793780556)	34.3317355604 (34.204372676724,34.459098444076)	34.4956124294 (34.368232479416,34.622992379384)	34.6764623453 (34.549024639408,34.803900051192)	34.9062161663 (34.778634978804,35.033797353796)	35.1897336003 (35.061911935112,35.317555265488)	35.4914570862 (35.363403561048,35.619510611352)	35.7667564585 (35.638574580788,35.894938336212)	35.9631824243 (35.83494573264,36.09141911596)	36.0710431525 (35.942840839828,36.199245465172)	36.1283832571 (36.000372906044,36.256393608156)	36.1618796038 (36.03414908508,36.28961012252)	36.1922670508 (36.064804750044,36.319729351556)	36.2415643915 (36.114304974852,36.368823808148)	36.3125737553 (36.185434417268,36.439713093332)	36.3822792528 (36.255200354112,36.509358151488)	36.4310253468 (36.3039093361,36.5581413575)	36.4521934044 (36.324972571724,36.579414237076)	36.3043909387 (36.177317154044,36.431464723356)	37.0189019246 (36.878722962348,37.159080886852)	37.1398996159 (36.652482984884,37.627316246916)	37.418641341 (36.590400577916,38.246882104084)	37.6926701827 (36.437606483972,38.947733881428)	37.9652206575 (36.215917892332,39.714523422668)	38.2413258471 (35.937189424596,40.545462269604)	38.5121280763 (35.596021424548,41.428234728052)	38.7778438289 (35.196633359056,42.359054298744)	39.0395597597 (34.742740748012,43.336378771388)	39.3000677816 (34.23856341312,44.36157215008)	39.5637334264 (33.68852838706,45.43893846574)	39.82293445 (33.086072839052,46.559796060948)	40.0778871342 (32.43304592082,47.72272834758)	40.3295247729 (31.73147118724,48.92757835856)	40.5802399728 (30.984013416296,50.176466529304)	40.8337894074 (30.193589189228,51.473989625572)	0
Southern Latin America	high-middleSDI	46.960221713 (46.438863011304,47.481580414696)	46.8685798044 (46.425121719008,47.312037889792)	46.8187253773 (46.39048634538,47.24696440922)	46.8198395505 (46.393781069932,47.245898031068)	46.8833071639 (46.458783521896,47.307830805904)	47.0135834451 (46.590384571212,47.436782318988)	47.2519939118 (46.82952129396,47.67446652964)	47.6013549577 (47.17863044556,48.02407946984)	47.9966396888 (47.5725486088,48.4207307688)	48.3625987743 (47.936682655392,48.788514893208)	48.6275422646 (48.200618257244,49.054466271956)	48.7889980218 (48.362120575224,49.215875468376)	48.8986663659 (48.47216155864,49.32517117316)	48.9843264433 (48.558323451508,49.410329435092)	49.0702500835 (48.644725721944,49.495774445056)	49.1735005887 (48.74828199812,49.59871917928)	49.3046559482 (48.87951814196,49.72979375444)	49.4579523059 (49.032773263416,49.883131348384)	49.6170568363 (49.191812856076,50.042300816524)	49.7582542395 (49.33304701202,50.18346146698)	49.8592498951 (49.434335578448,50.284164211752)	49.8937494949 (49.469596754868,50.317902234932)	49.8742611194 (49.451166566316,50.297355672484)	49.8411245091 (49.419079968,50.2631690502)	49.8388808222 (49.41756385466,50.26019778974)	49.911542769 (49.490229530752,50.332856007248)	50.0842751493 (49.661932097652,50.506618200948)	50.3458374534 (49.921499869492,50.770175037308)	50.6647385712 (50.23806857808,51.09140856432)	50.9963097501 (50.567341635028,51.425277865172)	51.5296578765 (51.088160330696,51.971155422304)	51.7533835449 (51.245842414944,52.260924674856)	52.2283133805 (51.104659992496,53.351966768504)	52.5810663268 (50.912524014524,54.249608639076)	52.9334594209 (50.58326623906,55.28365260274)	53.2855992542 (50.143516869108,56.427681639292)	53.6378217789 (49.60642358248,57.66921997532)	53.9915794219 (48.980494247868,59.002664595932)	54.3455698246 (48.2710693422,60.420070307)	54.6991182851 (47.481564043244,61.916672526956)	55.0524433241 (46.614450109848,63.490436538352)	55.4059676964 (45.6711429296,65.1407924632)	55.7608443488 (44.653249785336,66.868438912264)	56.1160241119 (43.561911139296,68.670137084504)	56.4710044065 (42.397946291944,70.544062521056)	56.8261049358 (41.162058038084,72.490151833516)	57.1818260997 (39.854430338948,74.509221860452)	0
Southern Sub-Saharan Africa	middleSDI	55.6462211645 (55.067981005864,56.224461323136)	55.8145862995 (55.32674237594,56.30243022306)	56.0791806053 (55.59645906824,56.56190214236)	56.45812568 (55.979243209836,56.937008150164)	56.9648859908 (56.488542682212,57.441229299388)	57.6359107365 (57.15986613936,58.11195533364)	58.6999661797 (58.22177431044,59.17815804896)	60.1946158224 (59.71216056996,60.67707107484)	61.7896580171 (61.301942039988,62.277373994212)	63.0757003428 (62.583665014512,63.567735671088)	63.6574022619 (63.164628449516,64.150176074284)	63.3260429549 (62.837715174372,63.814370735428)	62.289834207 (61.809364915152,62.770303498848)	60.9253320467 (60.453533669216,61.397130424184)	59.6124976955 (59.148498806384,60.076496584616)	58.6584589064 (58.20054263248,59.11637518032)	57.9766868521 (57.523515937316,58.429857766884)	57.3283091593 (56.879684823588,57.776933495012)	56.7429808214 (56.298606955408,57.187354687392)	56.2925264648 (55.851675790144,56.733377139456)	56.0508016531 (55.612466337388,56.489136968812)	56.0354807251 (55.59865312606,56.47230832414)	56.1644142319 (55.728457892256,56.600370571544)	56.3551502119 (55.919781011424,56.790519412376)	56.5195419176 (56.084878310852,56.954205524348)	56.5664333784 (56.133042411608,56.999824345192)	56.3983744275 (55.967401991732,56.829346863268)	56.0562287185 (55.628280819296,56.484176617704)	55.6908916033 (55.26500970854,56.11677349806)	55.4892931292 (55.06367081684,55.91491544156)	55.5728839995 (55.1473086066,55.9984593924)	56.5074232695 (56.016977773652,56.997868765348)	56.9560424543 (55.43092030708,58.48116460152)	57.5788927879 (54.875672564952,60.282113010848)	58.2136697869 (54.043826745872,62.383512827928)	58.8619436168 (52.984927598612,64.738959634988)	59.5236102585 (51.717957553104,67.329262963896)	60.1946867075 (50.248749210564,70.140624204436)	60.8766624762 (48.586399044684,73.166925907716)	61.5717383233 (46.73728036722,76.40619627938)	62.2815757435 (44.704762861872,79.858388625128)	63.0062108512 (42.488819803284,83.523601899116)	63.7418460801 (40.085591529416,87.398100630784)	64.4896555633 (37.496028844304,91.483282282296)	65.2516014214 (34.720463766536,95.782739076264)	66.0292371319 (31.757756986452,100.300717277348)	66.8226658833 (28.604781083352,105.040550683248)	0
Tropical Latin America	middleSDI	61.1101265689 (60.736287007308,61.483966130492)	60.5672170248 (60.215791274292,60.918642775308)	59.9258188573 (59.57973250998,60.27190520462)	59.2024416087 (58.860912867608,59.543970349792)	58.4065951739 (58.069969813416,58.743220534384)	57.5449941087 (57.213351161316,57.876637056084)	56.3316765173 (56.006114537536,56.657238497064)	54.7030344851 (54.384916233908,55.021152736292)	53.0027183856 (52.69215379938,53.31328297182)	51.5871513644 (51.283034267564,51.891268461236)	50.7851714784 (50.48543648116,51.08490647564)	50.4512246603 (50.154236886868,50.748212433732)	50.2140937319 (49.919328437356,50.508859026444)	50.0600911722 (49.767091862548,50.353090481852)	49.9832292541 (49.691587590584,50.274870917616)	49.9827429392 (49.692078495816,50.273407382584)	50.1584328034 (49.868059824168,50.448805782632)	50.5468769999 (50.255852452576,50.837901547224)	51.0453911043 (50.753014875512,51.337767333088)	51.5540704394 (51.260148774328,51.847992104472)	51.9805702372 (51.685611711744,52.275528762656)	52.5202707655 (52.224403759464,52.816137771536)	53.3196398368 (53.022319748112,53.616959925488)	54.1973026479 (53.898298532112,54.496306763688)	54.9574309814 (54.656992858464,55.257869104336)	55.4067258913 (55.105707877276,55.707743905324)	55.4788510202 (55.178316843544,55.779385196856)	55.347741972 (55.048203305608,55.647280638392)	55.1903250847 (54.89171359376,55.48893657564)	55.1744369943 (54.876334552208,55.472539436392)	55.8445197271 (55.544373154752,56.144666299448)	55.2277358779 (54.919407722632,55.536064033168)	54.8233034233 (53.392045644524,56.254561202076)	54.6396104684 (52.43933364504,56.83988729176)	54.4600168689 (51.285447300744,57.634586437056)	54.2831588309 (49.983122031352,58.583195630448)	54.1037902233 (48.554430716532,59.653149730068)	53.9236183594 (47.016680064976,60.830556653824)	53.7461849202 (45.385513252992,62.106856587408)	53.5732615799 (43.671208990016,63.475314169784)	53.4035881152 (41.879116773292,64.928059457108)	53.2324001643 (40.010298928236,66.454501400364)	53.0610342145 (38.069842254952,68.052226174048)	52.8926991053 (36.064847120804,69.720551089796)	52.7290315158 (34.000088957908,71.457974073692)	52.5689926021 (31.877658336764,73.260326867436)	52.4084375871 (29.697231396784,75.119643777416)	1
Western Europe	highSDI	60.1522206076 (59.894658536204,60.409782678996)	60.7096636149 (60.459569643304,60.959757586496)	61.1907348512 (60.939853662656,61.441616039744)	61.589460028 (61.337575171084,61.841344884916)	61.898110358 (61.645331694632,62.150889021368)	62.1149628676 (61.8613382208,62.3685875144)	62.216707941 (61.962472734404,62.470943147596)	62.2208161907 (61.966243361952,62.475389019448)	62.1920117446 (61.937238517808,62.446784971392)	62.205958772 (61.950979446504,62.460938097496)	62.3415552761 (62.086196459324,62.596914092876)	62.7121798236 (62.456051330896,62.968308316304)	63.3055610875 (63.048272472364,63.562849702636)	63.9847619363 (63.72615767724,64.24336619536)	64.6005777179 (64.340824393356,64.860331042444)	65.0140858521 (64.753651153156,65.274520551044)	65.2778601465 (65.017124447808,65.538595845192)	65.5079061872 (65.247031183468,65.768781190932)	65.6858491984 (65.42499230644,65.94670609036)	65.7985650119 (65.537839450524,66.059290573276)	65.8407124186 (65.580180561672,66.101244275528)	65.843000718 (65.582635570636,66.103365865364)	65.8555675869 (65.595212681516,66.115922492284)	65.8929514534 (65.63243905202,66.15346385478)	65.9585187112 (65.697754945308,66.219282477092)	66.0475151752 (65.786451572036,66.308578778364)	66.1795598487 (65.918068138808,66.441051558592)	66.3360336209 (66.073957974872,66.598109266928)	66.4454271186 (66.182616919452,66.708237317748)	66.4409959613 (66.177503754868,66.704488167732)	64.5605337526 (64.301164751716,64.819902753484)	65.1510759645 (64.881678521108,65.420473407892)	64.5179443359 (63.375101756056,65.660786915744)	64.1199509919 (62.361037883192,65.878864100608)	63.7188306146 (61.180611301544,66.257049927656)	63.3165435945 (59.88082592072,66.75226126828)	62.9322626646 (58.501324299768,67.363201029432)	62.5559384601 (57.0444029908,68.0674739294)	62.1818349989 (55.51667698974,68.84699300806)	61.8053450549 (53.92239346888,69.68829664092)	61.4281821787 (52.268999907468,70.587364449932)	61.0667006944 (50.573998045356,71.559403343444)	60.7118966398 (48.831840322328,72.591952957272)	60.3587390793 (47.043168574728,73.674309583872)	60.003284323 (45.208801312896,74.797767333104)	59.6470818304 (43.3329450425,75.9612186183)	59.3042276406 (41.427562306772,77.180892974428)	1
Western Sub-Saharan Africa	lowSDI	53.4804634304 (53.171593746732,53.789333114068)	53.7968352672 (53.518819181272,54.074851353128)	54.172580009 (53.897740060148,54.447419957852)	54.5756808455 (54.30383317024,54.84752852076)	54.9769534592 (54.70788307454,55.24602384386)	55.3690965031 (55.102433117216,55.635759888984)	56.0108163626 (55.745902391376,56.275730333824)	57.0165626201 (56.752559891292,57.280565348908)	58.1377536927 (57.87428575146,58.40122163394)	59.094738361 (58.832134212928,59.357342509072)	59.6235274635 (59.362894044468,59.884160882532)	59.7126635614 (59.455073437112,59.970253685688)	59.5941254791 (59.339964282692,59.848286675508)	59.3969638381 (59.146293758412,59.647633917788)	59.2385171766 (58.99115055304,59.48588380016)	59.2331011127 (58.988677986956,59.477524238444)	59.4741728447 (59.232179404536,59.716166284864)	59.8925744888 (59.652611878332,60.132537099268)	60.3401123864 (60.102096063184,60.578128709616)	60.6581717719 (60.422339934736,60.894003609064)	60.688848571 (60.455777520256,60.921919621744)	60.1986847083 (59.969409839064,60.427959577536)	59.2422850936 (59.01764220044,59.46692798676)	58.1264427569 (57.90654349102,58.34634202278)	57.1696224861 (56.95397473952,57.38527023268)	56.683606941 (56.471311763444,56.895902118556)	56.7839232093 (56.573890986592,56.993955432008)	57.2422471279 (57.033637534344,57.450856721456)	57.8209367294 (57.613279646648,58.028593812152)	58.2898900031 (58.0832258097,58.4965541965)	58.7262488317 (58.520771219556,58.931726443844)	59.4119263485 (59.19486648562,59.62898621138)	59.4451062351 (58.219089883372,60.671122586828)	59.8876408688 (57.782835281076,61.992446456524)	60.3246194602 (57.1107144925,63.5385244279)	60.7558224849 (56.248893436152,65.262751533648)	61.1800359555 (55.217062296088,67.143009614912)	61.595261177 (54.02493063174,69.16559172226)	62.0049571086 (52.6857964067,71.3241178105)	62.4098279154 (51.207445047332,73.612210783468)	62.809599748 (49.594802638332,76.024396857668)	63.2029658772 (47.85031097402,78.55562078038)	63.5877245077 (45.974749334424,81.200699680976)	63.9666904433 (43.974156290184,83.959224596416)	64.3404246456 (41.852042993136,86.828806298064)	64.7087292766 (39.610679387576,89.806779165624)	65.0705894799 (37.25105469378,92.89012426602)	0
Global	middleSDI	38.0870279115 (38.035414589796,38.138641233204)	38.594318209 (38.543522579892,38.645113838108)	39.0596376461 (39.008899311124,39.110375981076)	39.46459189 (39.413930560288,39.515253219712)	39.789657713 (39.73908989234,39.84022553366)	40.0278613539 (39.977413308056,40.078309399744)	40.2164379406 (40.166134716804,40.266741164396)	40.3907514729 (40.340596058192,40.440906887608)	40.5453009349 (40.49529405546,40.59530781434)	40.6747563466 (40.624907016272,40.724605676928)	40.776681766 (40.727007359988,40.826356172012)	40.835877065 (40.786411272568,40.885342857432)	40.8577074745 (40.808476346204,40.906938602796)	40.8673481268 (40.81835933702,40.91633691658)	40.8890646833 (40.840312002764,40.937817363836)	40.9497592869 (40.901219147392,40.998299426408)	41.0506307612 (41.002286123068,41.098975399332)	41.1718706317 (41.123714949328,41.220026314072)	41.3052760019 (41.257306727092,41.353245276708)	41.4380148406 (41.390234143076,41.485795538124)	41.5595843154 (41.511982619188,41.607186011612)	41.6634507231 (41.61602603782,41.71087540838)	41.7487865749 (41.70155373834,41.79601941146)	41.8184528775 (41.771422927008,41.865482827992)	41.8761888816 (41.829363184864,41.923014578336)	41.9244761657 (41.877855404016,41.971096927384)	41.9127614345 (41.866377402008,41.959145466992)	41.8363382389 (41.790215069864,41.882461407936)	41.7629717929 (41.717080499508,41.808863086292)	41.7594346399 (41.71370609158,41.80516318822)	42.1141353226 (42.068354938356,42.159915706844)	42.7566893435 (42.710332460536,42.803046226464)	42.8619315753 (42.284749464648,43.439113685952)	43.2433663425 (42.292770071596,44.193962613404)	43.6256718452 (42.192507834908,45.058835855492)	44.011910254 (42.010360460176,46.013460047824)	44.4013530473 (41.755044627776,47.047661466824)	44.7869395161 (41.42416465254,48.14971437966)	45.1709756638 (41.0248262039,49.3171251237)	45.5563396155 (40.56270739318,50.54997183782)	45.9458050149 (40.041900947216,51.849709082584)	46.3386981045 (39.462139005496,53.215257203504)	46.7285002329 (38.817594774864,54.639405690936)	47.1172839572 (38.111611351452,56.122956562948)	47.5076230135 (37.34725588372,57.66799014328)	47.9019971465 (36.5267473368,59.2772469562)	48.2999420781 (35.649192442688,60.950691713512)	0

## Sheet: 男y
location	SDI	1990	1991	1992	1993	1994	1995	1996	1997	1998	1999	2000	2001	2002	2003	2004	2005	2006	2007	2008	2009	2010	2011	2012	2013	2014	2015	2016	2017	2018	2019	2020	2021	2022	2023	2024	2025	2026	2027	2028	2029	2030	2031	2032	2033	2034	2035	2036
Andean Latin America	middleSDI	215.0423758842 (213.048019735296,217.036732033104)	222.8624679191 (221.151527435036,224.573408403164)	229.1386174939 (227.416521248828,230.860713738972)	233.9436056923 (232.2231438485,235.6640675361)	236.5865333411 (234.871562878496,238.301503803704)	236.7685888988 (235.067714548044,238.469463249556)	234.4097264979 (232.733731995732,236.085721000068)	229.2577904869 (227.619533381576,230.896047592224)	223.327988621 (221.729392661144,224.926584580856)	217.7279228857 (216.166098067188,219.289747704212)	213.7770480908 (212.244695940856,215.309400240744)	211.3384530622 (209.828438518736,212.848467605664)	209.3556933717 (207.86501119494,210.84637554846)	207.3248025754 (205.852890197128,208.796714953672)	205.1090493007 (203.65618894798,206.56190965342)	202.6231029649 (201.189167942352,204.057037987448)	198.4977751857 (197.09009066914,199.90545970226)	192.5647211258 (191.192531749816,193.936910501784)	185.9517412063 (184.616943035496,187.286539377104)	179.996517678 (178.695493347352,181.297542008648)	175.7078020713 (174.434326596896,176.981277545704)	172.492257188 (171.2415163414,173.7429980346)	169.3178083252 (168.090021874736,170.545594775664)	166.2487939469 (165.044424486676,167.453163407124)	163.6737235392 (162.489648834296,164.857798244104)	161.7670767618 (160.59911786466,162.93503565894)	160.8877563341 (159.730385587848,162.045127080352)	160.269733521 (159.121704739996,161.417762302004)	159.6320350947 (158.493380812788,160.770689376612)	159.5040847829 (158.370135529596,160.638034036204)	159.2237340058 (158.09831277208,160.34915523952)	161.7906864033 (160.491700340744,163.089672465856)	163.3370434668 (159.131174145776,167.542912787824)	165.1475436656 (157.301939705728,172.993147625472)	166.9777714502 (154.617243867944,179.338299032456)	168.8381587475 (151.217773695832,186.458543799168)	170.7334011738 (147.163881911784,194.302920435816)	172.6375444948 (142.462511277436,202.812577712164)	174.5516978873 (137.140637140352,211.962758634248)	176.488646595 (131.225554880796,221.751738309204)	178.4588557106 (124.734560872176,232.183150549024)	180.466641285 (117.67313503946,243.26014753054)	182.4865851921 (110.023032315392,254.950138068808)	184.5193542945 (101.78865927256,267.25004931644)	186.5769682581 (92.97811113668,280.17582537952)	188.6694406783 (83.593857177972,293.745024178628)	190.8012195009 (73.631026631212,307.971412370588)
Australasia	highSDI	87.3447027145 (85.88012908916,88.80927633984)	86.3810266047 (85.257285450836,87.504767758564)	85.4488504524 (84.412579647376,86.485121257424)	84.5386998007 (83.520442033264,85.556957568136)	83.6985854467 (82.692668330244,84.704502563156)	82.89134853 (81.899360819944,83.883336240056)	82.0856855589 (81.107156089668,83.064215028132)	81.342209728 (80.374693594024,82.309725861976)	80.5558384728 (79.598498182348,81.513178763252)	79.7546754242 (78.806990351292,80.702360497108)	79.0059327767 (78.06728032714,79.94458522626)	78.2145533175 (77.285503532788,79.143603102212)	77.4945987298 (76.574654834216,78.414542625384)	76.9263134577 (76.014376023348,77.838250892052)	76.4914893018 (75.586441711976,77.396536891624)	76.2251247652 (75.325931582872,77.124317947528)	76.0466707074 (75.153093985236,76.940247429564)	76.0192523937 (75.13006983748,76.90843494992)	76.0116215708 (75.125823673116,76.897419468484)	75.9015062904 (75.019040932108,76.783971648692)	75.6217122465 (74.744275348764,76.499149144236)	75.1307625025 (74.261423434728,76.000101570272)	74.3475212552 (73.489988799756,75.205053710644)	73.4949817714 (72.648480638328,74.341482904472)	72.6770514511 (71.839523046912,73.514579855288)	72.0622722311 (71.23140709446,72.89313736774)	71.6759805862 (70.84972034706,72.50224082534)	71.431937478 (70.608615127352,72.255259828648)	71.3265301518 (70.505633138668,72.147427164932)	71.2906056105 (70.469597181364,72.111614039636)	71.3353152267 (70.468068779388,72.202561674012)	71.3752785483 (70.27081541916,72.47974167744)	71.3324751571 (69.427678937928,73.237271376272)	71.3518311962 (68.510119882836,74.193542509564)	71.3743325196 (67.4019086348,75.3467564044)	71.3999258777 (66.142164730012,76.657687025388)	71.4265973863 (64.74957190936,78.10362286324)	71.4539754796 (63.236711865824,79.671239093376)	71.484351549 (61.616265087228,81.352438010772)	71.5184634917 (59.896169792628,83.140757190772)	71.5561205691 (58.081367278416,85.030873859784)	71.5950574976 (56.173735091236,87.016379903964)	71.6347286286 (54.176108627568,89.093348629632)	71.6774853475 (52.094282690972,91.260688004028)	71.724066079 (49.931654271904,93.516477886096)	71.7741186573 (47.689935416784,95.858301897816)	71.8253023194 (45.368962428692,98.281642210108)
Caribbean	middleSDI	138.6380111801 (137.161876407344,140.114145952856)	136.390336855 (135.230496999728,137.550176710272)	134.2470413592 (133.152084525824,135.341998192576)	132.2798663811 (131.203027813988,133.356704948212)	130.5500215267 (129.490611744892,131.609431308508)	129.0318662986 (127.989211114232,130.074521482968)	127.7260527801 (126.69747109702,128.75463446318)	126.5252951958 (125.508657481064,127.541932910536)	125.3871152045 (124.381095825436,126.393134583564)	124.3829072659 (123.386135908304,125.379678623496)	123.4807749507 (122.492332719532,124.469217181868)	122.5878655292 (121.607577286308,123.568153772092)	121.7302328748 (120.757806885356,122.702658864244)	121.060364213 (120.094494966868,122.026233459132)	120.5429299375 (119.582423951088,121.503435923912)	120.151806104 (119.195738940956,121.107873267044)	119.8868119217 (118.934284425948,120.839339417452)	119.6585268441 (118.709335267172,120.607718421028)	119.4149499556 (118.469265369432,120.360634541768)	119.2295271915 (118.286812070208,120.172242312792)	119.0744473279 (118.1341181444,120.0147765114)	118.8672385629 (117.929747281628,119.804729844172)	118.7588809049 (117.82389748224,119.69386432756)	118.6754150811 (117.742868792608,119.607961369592)	118.6945792154 (117.763598313052,119.625560117748)	118.8521637772 (117.921354052236,119.782973502164)	119.1467881595 (118.21421740668,120.07935891232)	119.5727718589 (118.6362280969,120.5093156209)	120.0251984812 (119.084872745144,120.965524217256)	120.5055903835 (119.563268853532,121.447911913468)	120.970526275 (119.994808773276,121.946243776724)	121.9985378596 (120.783043334712,123.214032384488)	122.6516010179 (120.27474449782,125.02845753798)	123.3780521621 (119.718277510112,127.037826814088)	124.1018726471 (118.87125393476,129.33249135944)	124.8262799148 (117.789685354224,131.862874475376)	125.5520306441 (116.498627966452,134.605433321748)	126.270994497 (115.00443006732,137.53755892668)	126.9843272458 (113.32341775308,140.64523673852)	127.6966775996 (111.46913469166,143.92422050754)	128.4114253039 (109.449550978548,147.373299629252)	129.1290333815 (107.266954569416,150.991112193584)	129.8415163053 (104.91603520408,154.76699740652)	130.5502416579 (102.403865000256,158.696618315544)	131.2595637095 (99.737484992616,162.781642426384)	131.9724006306 (96.920346525364,167.024454735836)	132.6886507825 (93.951690838048,171.425610726952)
Central Asia	middleSDI	152.9717290578 (151.739777526584,154.203680589016)	155.7401515009 (154.666931677084,156.813371324716)	158.2553004179 (157.185337999228,159.325262836572)	160.6067088749 (159.534108688816,161.679309060984)	162.6005894234 (161.526828740916,163.674350105884)	164.3925994155 (163.316478807364,165.468720023636)	165.9587390445 (164.88009192306,167.03738616594)	167.3824411156 (166.301421150736,168.463461080464)	168.6138888738 (167.530944234996,169.696833512604)	169.6042569571 (168.520421289556,170.688092624644)	170.3951623939 (169.311553453864,171.478771333936)	170.8904948957 (169.80821829722,171.97277149418)	171.0638848832 (169.984384301908,172.143385464492)	171.0655844731 (169.989418731652,172.141750214548)	170.8819028225 (169.809656791952,171.954148853048)	170.4875381635 (169.419980192468,171.555096134532)	169.4329555192 (168.37269408858,170.49321694982)	167.4672372474 (166.41859595706,168.51587853774)	165.1647505246 (164.128999440624,166.200501608576)	162.6041486272 (161.582484138684,163.625813115716)	159.9927680354 (158.985111799968,161.000424270832)	157.3685580488 (156.37530260212,158.36181349548)	154.5047525758 (153.526986994812,155.482518156788)	151.7227892467 (150.76025127478,152.68532721862)	149.4194613669 (148.47067035576,150.36825237804)	147.8731291449 (146.93533649246,148.81092179734)	146.691274309 (145.762987955068,147.619560662932)	145.7337428385 (144.813711445184,146.653774231816)	144.9789909365 (144.064875282216,145.893106590784)	144.6499611158 (143.739544776492,145.560377455108)	144.6939316117 (143.784206604768,145.603656618632)	148.4127727083 (147.372710063364,149.452835353236)	149.8278855564 (146.700212875904,152.955558236896)	151.9366925837 (146.587307265248,157.286077902152)	154.0743151052 (145.94709125934,162.20153895106)	156.2513994671 (144.90351645336,167.59928248084)	158.4703132238 (143.494237431444,173.446389016156)	160.7024990196 (141.70335227232,179.70164576688)	162.9528659183 (139.547443259612,186.358288576988)	165.2326525285 (137.042620828292,193.422684228708)	167.5529264986 (134.199081143532,200.906771853668)	169.9164131311 (131.014437925244,208.818388336956)	172.2950927722 (127.460224463228,217.129961081172)	174.6936928619 (123.541018761792,225.846366962008)	177.1231641051 (119.263431997048,234.982896213152)	179.5939259485 (114.629862300016,244.557989596984)	182.107938532 (109.632880798292,254.582996265708)
Central Europe	high-middleSDI	124.0380487108 (123.225394434156,124.850702987444)	123.1308940246 (122.425865552956,123.835922496244)	122.245006246 (121.548514013004,122.941498478996)	121.3940520639 (120.702285218816,122.085818908984)	120.6217996964 (119.934220030088,121.309379362712)	119.9726593248 (119.287335645732,120.657983003868)	119.2178727104 (118.5347147055,119.9010307153)	118.4539285873 (117.772564470048,119.135292704552)	117.6528601571 (116.973265748152,118.332454566048)	116.8668782336 (116.18894936268,117.54480710452)	116.1331933635 (115.45665855826,116.80972816874)	115.3529101618 (114.677956305496,116.027864018104)	114.4045326476 (113.731766219896,115.077299075304)	113.4702589482 (112.799504099856,114.141013796544)	112.6704833486 (112.001379169136,113.339587528064)	112.0853165385 (111.417191324352,112.753441752648)	111.6748986416 (111.007035354992,112.342761928208)	111.4371781409 (110.768941376488,112.105414905312)	111.1857877977 (110.517451352392,111.854124243008)	110.8835523466 (110.215185758648,111.551918934552)	110.3856030066 (109.717750354952,111.053455658248)	109.3915943911 (108.72687621614,110.05631256606)	107.9765212762 (107.317132052924,108.635910499476)	106.4552223653 (105.800965023744,107.109479706856)	105.066213418 (104.415747182924,105.716679653076)	104.0831526865 (103.435060609812,104.731244763188)	103.4912473117 (102.844305586648,104.138189036752)	103.092907532 (102.445469043184,103.740346020816)	102.7432933049 (102.093975336804,103.392611272996)	102.5338582564 (101.882459441956,103.185257070844)	102.4051956509 (101.745236722264,103.065154579536)	102.8590338515 (102.081391980368,103.636675722632)	102.5948588654 (100.797653444452,104.392064286348)	102.7054079022 (99.802468910296,105.608346894104)	102.815053807 (98.552679983096,107.077427630904)	102.9247233753 (97.1041080286,108.745338722)	103.024804586 (95.47377590122,110.57583327078)	103.1078608583 (93.670562365524,112.545159351076)	103.1839308805 (91.7186716282,114.6491901328)	103.2611277165 (89.635716678128,116.886538754872)	103.3402839572 (87.429404644116,119.251163270284)	103.4121366491 (85.096597784344,121.727675513856)	103.4697096816 (82.635749710356,124.303669652844)	103.5228444078 (80.061432001816,126.984256813784)	103.5788534115 (77.384102683256,129.773604139744)	103.6381546805 (74.607156090872,132.669153270128)	103.6920458044 (71.7262993176,135.6577922912)
Central Latin America	middleSDI	202.0754764958 (201.095189645292,203.055763346308)	200.7967722789 (199.886237383504,201.707307174296)	199.2712806163 (198.380355673784,200.162205558816)	197.5435837613 (196.667486534736,198.419680987864)	195.9710369843 (195.108879329284,196.833194639316)	194.2562536002 (193.407163959024,195.105343241376)	192.0286839744 (191.192803139744,192.864564809056)	188.8734803011 (188.052426803332,189.694533798868)	185.5699590874 (184.763386191348,186.376531983452)	182.6931297659 (181.899520348068,183.486739183732)	180.6931118977 (179.910159591396,181.476064204004)	179.4656448132 (178.69133066966,180.23995895674)	178.447100246 (177.680666002572,179.213534489428)	177.2360852931 (176.477693892228,177.994476693972)	176.1019397709 (175.35117953536,176.85270000644)	174.9170084408 (174.173833028156,175.660183853444)	172.9967014234 (172.262712068196,173.730690778604)	170.2665596477 (169.543499360492,170.989619934908)	167.4714385684 (166.759112244124,168.183764892676)	165.0213914162 (164.318695796532,165.724087035868)	163.550060166 (162.854673010992,164.245447321008)	162.8494814789 (162.159637889108,163.539325068692)	162.1721751716 (161.487648180004,162.856702163196)	161.6473087587 (160.96756901242,162.32704850498)	161.2229041763 (160.547573491572,161.898234861028)	160.8471653532 (160.176058241896,161.518272464504)	160.6388182344 (159.971325642592,161.306310826208)	160.391206226 (159.726869586992,161.055542865008)	160.0145954335 (159.352402213252,160.676788653748)	159.6590568496 (158.998192536792,160.319921162408)	158.2324773302 (157.573820611844,158.891134048556)	158.6603358705 (157.975446358676,159.345225382324)	157.6089657482 (154.586757413908,160.631174082492)	156.8494701098 (152.311817185324,161.387123034276)	156.077470112 (149.630255398872,162.524684825128)	155.2977819294 (146.65276482294,163.94279903586)	154.5174495805 (143.439922607344,165.594976553656)	153.7226801732 (140.011228807868,167.434131538532)	152.9114913519 (136.392910951424,169.430071752376)	152.0875592828 (132.608511212864,171.566607352736)	151.2553864466 (128.67673872462,173.83403416858)	150.421802553 (124.6140265639,176.2295785421)	149.5742844473 (120.418798930016,178.729769964584)	148.7114119457 (116.102188839604,181.320635051796)	147.8364891228 (111.677000957272,183.995977288328)	146.9536970054 (107.154399304916,186.752994705884)	146.0699960752 (102.54530623944,189.59468591096)
Central Sub-Saharan Africa	low-middleSDI	197.3121477583 (195.6127739955,199.0115215211)	196.4021621345 (194.99713786224,197.80718640676)	195.1116383908 (193.74856964824,196.47470713336)	193.528264028 (192.204785247432,194.851742808568)	191.896984841 (190.608583462876,193.185386219124)	190.0911062585 (188.832422826284,191.349789690716)	187.0936676746 (185.867009363288,188.320325985912)	183.4205438395 (182.227672086196,184.613415592804)	179.5204229331 (178.359765312516,180.681080553684)	176.015387763 (174.883041205812,177.147734320188)	173.7685220648 (172.659649244948,174.877394884652)	172.5541296779 (171.463477843796,173.644781512004)	171.5099112166 (170.435429126716,172.584393306484)	170.5581856321 (169.499237975368,171.617133288832)	170.1551453682 (169.109417920484,171.200872815916)	170.1786460767 (169.14351612672,171.21377602668)	171.2504828055 (170.222217773552,172.278747837448)	173.4215787218 (172.396731532756,174.446425910844)	176.0020751697 (174.978190543908,177.025959795492)	178.3271722985 (177.304627470496,179.349717126504)	179.7905017971 (178.772879864248,180.808123729952)	180.4336679185 (179.42440450208,181.44293133492)	180.9710770264 (179.969914502248,181.972239550552)	181.2869262987 (180.29435308686,182.27949951054)	181.1122868527 (180.129347845048,182.095225860352)	180.9124354814 (179.938878814996,181.885992147804)	180.1035840353 (179.141763315776,181.065404754824)	178.1600536419 (177.212961322972,179.107145960828)	176.3625572795 (175.427931434732,177.297183124268)	173.6037695537 (172.68305426954,174.52448483786)	167.9626162977 (167.062140969416,168.863091625984)	167.2918538243 (166.285562220836,168.298145427764)	165.2793857784 (161.926424890228,168.632346666572)	163.3107278908 (157.304287834904,169.317167946696)	161.3306165564 (152.153945392152,170.507287720648)	159.3464462342 (146.632279963436,172.060612504964)	157.3899017852 (140.840284153604,173.939519416796)	155.4431642405 (134.804856878268,176.081471602732)	153.5029402442 (128.565374868036,178.440505620364)	151.5652272677 (122.152380153308,180.978074382092)	149.6358249992 (115.598593237492,183.673056760908)	147.7397539588 (108.944488557628,186.535019359972)	145.8615635867 (102.19284868794,189.53027848546)	143.9987820329 (95.361467896188,192.636096169612)	142.1476224232 (88.465068653628,195.830176192772)	140.3113265549 (81.520824322116,199.101828787684)	138.5084865058 (74.550822006764,202.466151004836)
East Asia	high-middleSDI	72.8342958704 (72.609211270464,73.059380470336)	76.3625613249 (76.137590930244,76.587531719556)	79.3830008031 (79.156256717224,79.609744888976)	81.7751932908 (81.547161778336,82.003224803264)	83.3990930317 (83.170423285416,83.627762777984)	84.0835911489 (83.855073671488,84.312108626312)	83.8648750408 (83.63739253002,84.09235755158)	83.1198732961 (82.893886977388,83.345859614812)	82.1242435762 (81.899856732344,82.348630420056)	81.1739551713 (80.950928764228,81.396981578372)	80.5186045108 (80.296341901224,80.740867120376)	80.0670277453 (79.845294871,80.2887606196)	79.6447496767 (79.423551555668,79.865947797732)	79.1691667172 (78.9485440163,79.3897894181)	78.5696554367 (78.349748271236,78.789562602164)	77.8497143245 (77.630661729032,78.068766919968)	76.4761124321 (76.25908886156,76.69313600264)	74.3166025412 (74.103059363828,74.530145718572)	71.927014124 (71.7174440738,72.1365841742)	69.5923150701 (69.386638909368,69.797991230832)	67.9334816451 (67.730453717788,68.136509572412)	66.7377195252 (66.536601641212,66.938837409188)	65.5556192463 (65.356601057392,65.754637435208)	64.3745486324 (64.177862072428,64.571235192372)	63.2819590617 (63.087563177052,63.476354946348)	62.2268075648 (62.034699994656,62.418915134944)	60.896154472 (60.706842267968,61.085466676032)	59.2189660021 (59.03289153912,59.40504046508)	57.6831477658 (57.499974741584,57.866320790016)	56.8301703969 (56.648720812836,57.011619980964)	60.6578531747 (60.471951686228,60.843754663172)	61.8409779547 (61.651549584604,62.030406324796)	64.9637559307 (61.924286847784,68.003225013616)	67.223301821 (61.19169334944,73.25491029256)	69.532388392 (59.598457677292,79.466319106708)	71.8981193105 (57.228171652988,86.568066968012)	74.322009307 (54.093630858372,94.550387755628)	76.8040309781 (50.183873119036,103.424188837164)	79.3373654035 (45.475915526,113.198815281)	81.9220146944 (39.94617201206,123.89785737674)	84.566007473 (33.570354744112,135.561660201888)	87.2734287659 (26.317045270928,148.229812260872)	90.0441884531 (18.148807836152,161.939569070048)	92.8691107029 (9.02674323768001,176.71147816812)	95.7468904124 (-1.08606455947199,192.579845384272)	98.6862291494 (-12.228499830648,209.600958129448)	101.6937243429 (-24.44420575472,227.83165444052)
Eastern Europe	high-middleSDI	87.3958074618 (86.856807539612,87.934807383988)	87.5276656377 (87.046412183368,88.008919092032)	87.5890608169 (87.109494129944,88.068627503856)	87.5997362764 (87.122368667892,88.077103884908)	87.5264367598 (87.050131987948,88.002741531652)	87.4467434427 (86.970165042892,87.923321842508)	87.3141000877 (86.836934029128,87.791266146272)	87.2175267279 (86.739850255144,87.695203200656)	86.9768095749 (86.49911899524,87.45450015456)	86.6117225434 (86.133898024004,87.089547062796)	86.0555223255 (85.577544381812,86.533500269188)	85.0011937781 (84.524671901752,85.477715654448)	83.2662962225 (82.794619496532,83.737972948468)	81.1415515288 (80.6761100005,81.6069930571)	79.1680405083 (78.707909089028,79.628171927572)	77.6360907064 (77.179725381264,78.092456031536)	76.5051498692 (76.051409099116,76.958890639284)	75.4799975246 (75.029060217192,75.930934832008)	74.4863772955 (74.038561337876,74.934193253124)	73.462910792 (73.018335375092,73.907486208908)	72.521847937 (72.080242541608,72.963453332392)	71.4234858593 (70.985811221564,71.861160497036)	70.0962959174 (69.664034114644,70.528557720156)	68.6737386391 (68.247365135376,69.100112142824)	67.3376216778 (66.916769315716,67.758474039884)	66.2312998899 (65.814805249912,66.647794529888)	65.2155567278 (64.80291026812,65.62820318748)	64.2059480344 (63.797074132348,64.614821936452)	63.3344769332 (62.927788539928,63.741165326472)	62.7596940158 (62.352959873188,63.166428158412)	62.638998757 (62.23029600646,63.04770150754)	63.499314788 (63.021405440588,63.977224135412)	63.8503570948 (62.539833600044,65.160880589556)	64.3307971203 (62.056754736932,66.604839503668)	64.8212255803 (61.358908162048,68.283542998552)	65.3275714493 (60.4966459212,70.1584969774)	65.8510935371 (59.487214562612,72.214972511588)	66.3813076353 (58.32839655832,74.43421871228)	66.9179478232 (57.02765725388,76.80823839252)	67.4658142744 (55.594301027548,79.337327521252)	68.030634951 (54.035724671468,82.025545230532)	68.6136291898 (52.353087891792,84.874170487808)	69.2049118312 (50.538042886672,87.871780775728)	69.8041490129 (48.592105183168,91.016192842632)	70.4158125728 (46.519355671896,94.312269473704)	71.0453721835 (44.3228797127,97.7678646543)	71.6940301729 (42.001183389272,101.386876956528)
Eastern Sub-Saharan Africa	lowSDI	149.7043763953 (148.875626030648,150.533126759952)	151.7006493794 (150.952812126944,152.448486631856)	153.4426525866 (152.703294528756,154.182010644444)	154.7634957862 (154.033478384128,155.493513188272)	155.3664773799 (154.64456897646,156.08838578334)	155.5613261585 (154.847500770168,156.275151546832)	155.3930325974 (154.689104648704,156.096960546096)	155.0308422684 (154.336956030236,155.724728506564)	154.3771040417 (153.693022122984,155.061185960416)	153.8410169584 (153.165613038076,154.516420878724)	153.3258119809 (152.658984286752,153.992639675048)	152.7670460212 (152.108848038492,153.425244003908)	152.2320688531 (151.582526934816,152.881610771384)	151.6001722489 (150.959295787556,152.241048710244)	150.8072867996 (150.175207319624,151.439366279576)	150.2016487542 (149.57768109114,150.82561641726)	149.2193890683 (148.604117828808,149.834660307792)	147.7522631306 (147.146630212276,148.357896048924)	146.2178132043 (145.6218285612,146.8137978474)	144.9590048874 (144.371837348204,145.546172426596)	144.0199192709 (143.440794913144,144.599043628656)	143.7456479841 (143.172888125996,144.318407842204)	143.7022375361 (143.135003881728,144.269471190472)	143.6654693059 (143.103769313256,144.227169298544)	143.4976607316 (142.941805848996,144.053515614204)	143.1842362991 (142.634433865528,143.734038732672)	141.8559493716 (141.314736969268,142.397161773932)	139.7627632108 (139.231794901348,140.293731520252)	137.8975612845 (137.375152324252,138.419970244748)	137.3724831583 (136.855337460924,137.889628855676)	141.2650931103 (140.745400407428,141.784785813172)	142.643134254 (142.091425968956,143.194842539044)	143.5514239923 (140.626537942536,146.476310042064)	145.3121434425 (140.040166143156,150.584120741844)	147.114060608 (138.87992243518,155.34819878082)	148.9602718046 (137.249023299336,160.671520309864)	150.8206901612 (135.160856136484,166.480524185916)	152.6906707223 (132.63216223928,172.74917920532)	154.5891380258 (129.697128661312,179.481147390288)	156.5334097023 (126.379583283332,186.687236121268)	158.5269093896 (122.685299966008,194.368518813192)	160.5398069 (118.590347464844,202.489266335156)	162.5664943519 (114.08854530776,211.04444339604)	164.6241085799 (109.193156874064,220.055060285736)	166.7294398518 (103.912886396676,229.545993306924)	168.8867202197 (98.24447135104,239.52896908836)	171.0687110868 (92.164451726356,249.972970447244)
High-income Asia Pacific	highSDI	73.1116606206 (72.558966867548,73.664354373652)	73.0320964591 (72.536079317312,73.528113600888)	72.9637570359 (72.471237012744,73.456277059056)	72.823933178 (72.332686097816,73.315180258184)	72.8546690655 (72.36399324574,73.34534488526)	72.8478276447 (72.3571560801,73.3384992093)	72.9946912155 (72.50307728878,73.48630514222)	73.2389101951 (72.745541035656,73.732279354544)	73.5145017342 (73.019222810536,74.009780657864)	73.6633926355 (73.166184145148,74.160601125852)	73.5188881885 (73.021353834232,74.016422542768)	72.9098420491 (72.414972640388,73.404711457812)	71.899201589 (71.409119717056,72.389283460944)	70.7840825594 (70.298911080552,71.269254038248)	69.6681713711 (69.187924824628,70.148417917572)	68.885359022 (68.408351555064,69.362366488936)	68.3663952462 (67.891480483024,68.841310009376)	67.9461121256 (67.473260439804,68.418963811396)	67.6476939268 (67.176166118104,68.119221735496)	67.3283473467 (66.85794403822,67.79875065518)	66.9536115015 (66.48448931762,67.42273368538)	66.5044595374 (66.037070221664,66.971848853136)	65.8945491187 (65.429740759776,66.359357477624)	65.2224138618 (64.760435411832,65.684392311768)	64.668745553 (64.208852399168,65.128638706832)	64.1502069576 (63.691955268292,64.608458646908)	63.6470297262 (63.189914343168,64.104145109232)	63.0417021722 (62.585602472732,63.497801871668)	62.5077917027 (62.0510042506,62.9645791548)	62.1860310383 (61.726961965096,62.645100111504)	62.2201390258 (61.755629482792,62.684648568808)	63.3206217928 (62.79072326448,63.85052032112)	63.1088866694 (61.770706867672,64.447066471128)	63.5365419306 (61.345387187144,65.727696674056)	63.9744211502 (60.7147674942,67.2340748062)	64.423754564 (59.928659621872,68.918849506128)	64.8829428728 (59.004974620756,70.760911124844)	65.340519179 (57.942090331232,72.738948026768)	65.8034417462 (56.754563182888,74.852320309512)	66.2762535431 (55.451336866176,77.101170220024)	66.7603494448 (54.036079025352,79.484619864248)	67.2542668933 (52.508152989968,82.000380796632)	67.7475699222 (50.859478111708,84.635661732692)	68.2472103398 (49.097871141972,87.396549537628)	68.7574735687 (47.227585547128,90.287361590272)	69.2795316606 (45.249207954708,93.309855366492)	69.8119370902 (43.160409536388,96.463464644012)
High-income North America	highSDI	77.1993295684 (76.731587399548,77.667071737252)	75.7074168763 (75.250908905892,76.163924846708)	74.7417866093 (74.290275004252,75.193298214348)	74.1614303304 (73.713790830204,74.609069830596)	73.9348428939 (73.489869180296,74.379816607504)	73.9324614969 (73.48921762716,74.37570536664)	76.0311429362 (75.58376402898,76.47852184342)	80.906653882 (80.447907625696,81.365400138304)	86.7501026163 (86.277917682324,87.222287550276)	91.6767436889 (91.194017509188,92.159469868612)	93.9646026671 (93.478094591536,94.451110742664)	94.1590684766 (93.67394014676,94.64419680644)	94.0754495351 (93.592465598336,94.558433471864)	93.7616778509 (93.281473728628,94.241881973172)	93.3768479723 (92.899514237296,93.854181707304)	92.937572251 (92.463125227516,93.412019274484)	91.9473935829 (91.47715251146,92.41763465434)	90.1486598086 (89.684818528572,90.612501088628)	88.0944174703 (87.637499944368,88.551334996232)	86.006900953 (85.556850451904,86.456951454096)	84.5383859293 (84.09344379306,84.98332806554)	83.2570263572 (82.8166283124,83.697424402)	81.8356941061 (81.400266262032,82.271121950168)	80.3927081723 (79.962276952508,80.823139392092)	79.2410634868 (78.814735750644,79.667391222956)	78.5065984616 (78.083192644836,78.930004278364)	78.1526187291 (77.731068230696,78.574169227504)	77.7772626041 (77.35764378056,78.19688142764)	77.473302118 (77.055335825732,77.891268410268)	77.3429326248 (76.925826766848,77.760038482752)	77.1308533739 (76.714241894784,77.547464853016)	78.0589750746 (77.636611929424,78.481338219776)	76.8403597904 (72.055864887324,81.624854693476)	77.1462018467 (68.79487748378,85.49752620962)	77.4660436843 (64.605227053232,90.326860315368)	77.7995620148 (59.688408514948,95.910715514652)	78.1438372686 (54.134754724804,102.152919812396)	78.49757665 (47.99675759696,108.99839570304)	78.8640394471 (41.313051944624,116.415026949576)	79.2451456947 (34.109731197408,124.380560191992)	79.64054049 (26.404277767476,132.876803212524)	80.0474072227 (18.208478987084,141.886335458316)	80.464285918 (9.531552604908,151.397019231092)	80.894108973 (0.381920106631995,161.406297839368)	81.3385166422 (-9.23548010224799,171.912513386648)	81.7970617609 (-19.318010179164,182.912133700964)	82.2671252077 (-29.863911625304,194.398162040704)
North Africa and Middle East	middleSDI	120.4711889348 (119.968754963124,120.973622906476)	119.1915847035 (118.732211838528,119.650957568472)	117.8972679107 (117.44705562258,118.34748019882)	116.8651934394 (116.422545050392,117.307841828408)	115.8555014629 (115.419875787604,116.291127138196)	115.0070886288 (114.577526064152,115.436651193448)	114.413150459 (113.988714259652,114.837586658348)	113.6063526731 (113.18728097376,114.02542437244)	112.8426401604 (112.428706127524,113.256574193276)	112.3032219798 (111.893900875524,112.712543084076)	111.955017902 (111.549708613336,112.360327190664)	111.7548712001 (111.353110053572,112.156632346628)	111.7229510362 (111.324469645872,112.121432426528)	111.6457169302 (111.250610146352,112.040823714048)	111.4245367858 (111.033036443308,111.816037128292)	111.1733327619 (110.78559414588,111.56107137792)	110.9201353793 (110.536321045096,111.303949713504)	110.4181165364 (110.038796189764,110.797436883036)	109.9739115328 (109.599050796704,110.348772268896)	109.3846136589 (109.014363930212,109.754863387588)	108.7242831851 (108.358338171876,109.090228198324)	107.8823798345 (107.5209133319,108.2438463371)	106.808966177 (106.452268067848,107.165664286152)	105.601852486 (105.249982752372,105.953722219628)	104.6549162296 (104.307256019528,105.002576439672)	103.7378754605 (103.394364137464,104.081386783536)	102.5756988039 (102.23668099666,102.91471661114)	101.1174638433 (100.783343158388,101.451584528212)	99.7838773694 (99.454197571736,100.113557167064)	98.5623672512 (98.236540042472,98.888194459928)	97.5058353517 (97.183386683564,97.828284019836)	99.7487256443 (99.40808304802,100.08936824058)	99.2965544134 (97.574341320576,101.018767506224)	99.6615330899 (96.754666823456,102.568399356344)	100.0049229849 (95.612431230956,104.397414738844)	100.3338885877 (94.242615526428,106.425161648972)	100.643286815 (92.673220628372,108.613353001628)	100.908824209 (90.895067711696,110.922580706304)	101.1434566454 (88.935347155824,113.351566134976)	101.3598470148 (86.8165174098,115.9031766198)	101.5647701715 (84.5520620759,118.5774782671)	101.7532276982 (82.14198756174,121.36446783466)	101.9031445605 (79.571507787152,124.234781333848)	102.0262764105 (76.858879402992,127.193673418008)	102.1340443829 (74.019959077076,130.248129688724)	102.2325906142 (71.064127002712,133.401054225688)	102.3173283139 (67.990702725652,136.643953902148)
Oceania	low-middleSDI	110.3758061564 (107.6688569478,113.082755365)	110.5052201687 (108.37751399566,112.63292634174)	110.623117715 (108.733683489748,112.512551940252)	110.7162569263 (108.903470285432,112.529043567168)	110.7943610619 (109.012932801876,112.575789321924)	110.7959990582 (109.041206751296,112.550791365104)	110.8809118815 (109.152281254952,112.609542508048)	110.8891268454 (109.186300393248,112.591953297552)	110.8652383527 (109.185642118664,112.544834586736)	110.8294682963 (109.17016303204,112.48877356056)	110.7218461293 (109.081357192948,112.362335065652)	110.5602800004 (108.937564024568,112.182995976232)	110.3998585525 (108.79359400366,112.00612310134)	110.2887372237 (108.69734960994,111.88012483746)	110.1535779713 (108.57670548936,111.73045045324)	110.0208735589 (108.457860750088,111.583886367712)	109.9042715899 (108.354187816424,111.454355363376)	109.7124221933 (108.1753332161,111.2495111705)	109.4185440729 (107.894810773448,110.942277372352)	108.9785982031 (107.469311434292,110.487884971908)	108.4715023668 (106.977042958988,109.965961774612)	107.7834620174 (106.305903962224,109.261020072576)	106.9994920093 (105.539446947104,108.459537071496)	106.1861092967 (104.742424353916,107.629794239484)	105.416479203 (103.986444446976,106.846513959024)	104.8283126125 (103.407997854176,106.248627370824)	104.4361592303 (103.02293408186,105.84938437874)	104.3378819148 (102.930547576152,105.745216253448)	104.4424668295 (103.04091681306,105.84401684594)	104.6141806504 (103.203639093976,106.024722206824)	105.0096383845 (103.491229080088,106.528047688912)	104.897946469 (102.994487146228,106.801405791772)	105.1075714894 (101.978441799588,108.236701179212)	105.2439371164 (100.775284298092,109.712589934708)	105.3784924979 (99.298149140448,111.458835855352)	105.510881215 (97.599745908744,113.422016521256)	105.6397696989 (95.707537498828,115.572001898972)	105.7681642834 (93.64244108416,117.89388748264)	105.8957318369 (91.419682871816,120.371780801984)	106.0217195899 (89.049022131092,122.994417048708)	106.1458932715 (86.537298095456,125.754488447544)	106.2667912003 (83.888269971964,128.645312428636)	106.3870941354 (81.108446607476,131.665741663324)	106.5067098047 (78.203809008628,134.809610600772)	106.625152054 (75.17830737636,138.07199673164)	106.742278993 (72.034704642292,141.449853343708)	106.8565346068 (68.773861394104,144.939207819496)
South Asia	low-middleSDI	102.6001853636 (102.323373893476,102.876996833724)	104.5790052019 (104.309853349644,104.848157054156)	106.1194672939 (105.851434003452,106.387500584348)	107.2158824453 (106.9495056955,107.4822591951)	107.7786693641 (107.514440097512,108.042898630688)	107.9845075511 (107.722677024632,108.246338077568)	107.3482834648 (107.089926796272,107.606640133328)	106.1117979899 (105.8577066867,106.3658892931)	104.4271460959 (104.177764186228,104.676528005572)	102.8345473626 (102.589662245648,103.079432479552)	101.6364675418 (101.395439251108,101.877495832492)	100.6918674924 (100.454215093752,100.929519891048)	99.5559525641 (99.321811617956,99.790093510244)	98.4454708642 (98.214690067968,98.676251660432)	97.5001911035 (97.272551038708,97.727831168292)	97.0486294041 (96.8235825079,97.2736763003)	96.9283586872 (96.705678972768,97.151038401632)	96.9800648342 (96.75953760098,97.20059206742)	97.0588379038 (96.840345715256,97.277330092344)	97.140855252 (96.924314997076,97.357395506924)	97.0920896658 (96.877520328664,97.306659002936)	96.8746956998 (96.662137157828,97.087254241772)	96.3039905151 (96.093724747808,96.514256282392)	95.6738841497 (95.465836663368,95.881931636032)	95.053157689 (94.847196522904,95.259118855096)	94.4348728595 (94.23095542676,94.63879029224)	93.7691541468 (93.567366363428,93.970941930172)	92.9616370708 (92.76207552148,93.16119862012)	91.994104669 (91.796842145388,92.191367192612)	90.9530575698 (90.758101111824,91.148014027776)	87.1697304853 (86.979874235248,87.359586735352)	88.5057094352 (88.312539238708,88.698879631692)	86.8241952701 (84.943455685404,88.704934854796)	85.806302613 (82.643390469028,88.969214756972)	84.7925657806 (80.042528829808,89.542602731392)	83.7864256533 (77.245780057872,90.327071248728)	82.7988268115 (74.310248005072,91.287405617928)	81.8145860775 (71.24773001914,92.38144213586)	80.8334279064 (68.079568560984,93.587287251816)	79.8577441951 (64.82456034452,94.89092804568)	78.8906756979 (61.498728886136,96.282622509664)	77.9419280696 (58.119948905032,97.763907234168)	76.9985425066 (54.686096587564,99.310988425636)	76.059697419 (51.206325563128,100.913069274872)	75.1272330947 (47.690485744688,102.563980444712)	74.2038817946 (44.147635015608,104.260128573592)	73.2980069428 (40.588295280172,106.007718605428)
Southeast Asia	middleSDI	87.6278066604 (87.260309741324,87.995303579476)	87.6716290843 (87.34693276872,87.99632539988)	87.8276208723 (87.505991807956,88.149249936644)	87.9226303053 (87.604288172128,88.240972438472)	88.1248413276 (87.808956759244,88.440725895956)	88.3044506521 (87.99045192048,88.61844938372)	88.4788712749 (88.16653627262,88.79120627718)	88.7773679825 (88.466293859392,89.088442105608)	89.1608883381 (88.850740775396,89.471035900804)	89.5035531082 (89.194309149008,89.812797067392)	89.770557896 (89.462299347192,90.078816444808)	90.069482568 (89.762087141844,90.376877994156)	90.3642375697 (90.057650829352,90.670824310048)	90.6039739635 (90.298267827436,90.909680099564)	90.8796521282 (90.574660233972,91.184644022428)	91.2172268201 (90.912808112584,91.521645527616)	91.5771853977 (91.273320127348,91.881050668052)	92.0611887953 (91.75760493136,92.36477265924)	92.4525621035 (92.149558452284,92.755565754716)	92.7711535386 (92.46901472288,93.07329235432)	93.0348224873 (92.733308607192,93.336336367408)	92.8412529314 (92.541003620164,93.141502242636)	92.3822302498 (92.084033675964,92.680426823636)	91.7305304223 (91.434852846148,92.026207998452)	91.1527191353 (90.859327049292,91.446111221308)	90.5729315005 (90.281879998472,90.863983002528)	90.0625782155 (89.773618231236,90.351538199764)	89.3085012688 (89.022085640308,89.594916897292)	88.5825107473 (88.298237964268,88.866783530332)	88.0755578111 (87.79231089736,88.35880472484)	88.1313507617 (87.8487413605,88.4139601629)	89.5181314869 (89.20909001864,89.82717295516)	90.0060080297 (88.802843182536,91.209172876864)	90.7450441373 (88.59533576768,92.89475250692)	91.4866924547 (88.161075507712,94.812309401688)	92.2369075354 (87.552576283184,96.921238787616)	92.9938639519 (86.78435194964,99.20337595416)	93.7417723614 (85.848485275156,101.635059447644)	94.4835442449 (84.757355529552,104.209732960248)	95.2274249139 (83.52509680552,106.92975302228)	95.9790262108 (82.160562305652,109.797490115948)	96.7370426416 (80.66371960338,112.81036567982)	97.4874406549 (79.022517101264,115.952364208536)	98.2326821422 (77.242816006612,119.222548277788)	98.9802418978 (75.333292724456,122.627191071144)	99.7351943946 (73.298992536436,126.171396252764)	100.496459394 (71.138428571964,129.854490216036)
Southern Latin America	high-middleSDI	107.1413634027 (106.018265155492,108.264461649908)	105.7031681071 (104.792712836116,106.613623378084)	104.532452152 (103.66182366726,105.40308063674)	103.3513711877 (102.491828552728,104.210913822672)	102.269813605 (101.421517543716,103.118109666284)	101.4662753781 (100.62834040582,102.30421035038)	101.0021823873 (100.17190584258,101.83245893202)	100.7311016514 (99.906757010028,101.555446292772)	100.6097898882 (99.78936867918,101.43021109722)	100.4803863394 (99.662853909112,101.297918769688)	100.2889324684 (99.474599404324,101.103265532476)	99.8138645106 (99.005126668324,100.622602352876)	99.1369799466 (98.335083292048,99.938876601152)	98.5111612046 (97.715496328496,99.306826080704)	98.0811515952 (97.290094833348,98.872208357052)	97.5911891039 (96.805525965108,98.376852242692)	97.2244395845 (96.442933364628,98.005945804372)	96.9269052006 (96.1494940885,97.7043163127)	96.769952551 (95.995860733004,97.544044368996)	96.7091618073 (95.937471556136,97.480852058464)	96.6246550062 (95.855465618996,97.393844393404)	96.3189517524 (95.553768433892,97.084135070908)	95.9818310445 (95.220645305144,96.743016783856)	95.5626520447 (94.8060963469,96.3192077425)	95.118969284 (94.366879067724,95.871059500276)	94.9116625528 (94.162043785,95.6612813206)	94.7370643745 (93.989045664852,95.485083084148)	94.5203516805 (93.772984497392,95.267718863608)	94.4003347996 (93.65337606638,95.14729353282)	94.4373858706 (93.69130559076,95.18346615044)	94.9577308151 (94.190363082276,95.725098547924)	94.9185547002 (93.994289187092,95.842820213308)	95.0941724961 (93.19319847038,96.99514652182)	95.2184604647 (92.302644297884,98.134276631516)	95.3404505143 (91.18223279834,99.49866823026)	95.4586849971 (89.878127622708,101.039242371492)	95.5654219197 (88.406550557652,102.724293281748)	95.6624934669 (86.783722548596,104.541264385204)	95.7524502008 (85.02600126396,106.47889913764)	95.8385264411 (83.14569206436,108.53136081784)	95.9199536003 (81.1482924772,110.6916147234)	95.9898865398 (79.032121473292,112.947651606308)	96.0497285494 (76.802073884476,115.297383214324)	96.1023879022 (74.46668706426,117.73808874014)	96.1512819935 (72.033085892984,120.269478094016)	96.1962256414 (69.503987004812,122.888464277988)	96.2315339725 (66.8770799821,125.5859879629)
Southern Sub-Saharan Africa	middleSDI	154.3426622984 (152.814253804872,155.871070791928)	155.7080177487 (154.384981565532,157.031053931868)	157.5007156616 (156.185472078968,158.815959244232)	159.5834066089 (158.277432630668,160.889380587132)	161.9860377027 (160.683706053228,163.288369352172)	164.9070600311 (163.602097561436,166.212022500764)	169.2600503198 (167.944899309144,170.575201330456)	175.1439669552 (173.811517865368,176.476416045032)	181.2478787577 (179.896608972688,182.599148542712)	186.0556131868 (184.691182766776,187.420043606824)	187.9918733315 (186.6270994448,189.3566472182)	186.2095938758 (184.861939663784,187.557248087816)	181.6874337381 (180.368537564932,183.006329911268)	175.8982522733 (174.612262872156,177.184241674444)	170.3731292641 (169.11770703884,171.62855148936)	166.515584424 (165.283484564688,167.747684283312)	163.9243768638 (162.709563285444,165.139190442156)	161.4750517856 (160.276513137804,162.673590433396)	159.2696400682 (158.086414074656,160.452866061744)	157.366363691 (156.196943458236,158.535783923764)	155.942131398 (154.784470699344,157.099792096656)	154.876870753 (153.729760817252,156.023980688748)	153.7644889905 (152.62815343602,154.90082454498)	152.7363693256 (151.610992199132,153.861746452068)	151.6622090344 (150.547705892872,152.776712175928)	150.4002813862 (149.297460450312,151.503102322088)	148.7334727004 (147.64417738308,149.82276801772)	146.5277742668 (145.45420385994,147.60134467366)	144.4081066328 (143.348276014688,145.467937250912)	142.7947755246 (141.742985007592,143.846566041608)	142.1736395014 (141.128638779152,143.218640223648)	143.803615173 (142.631936937328,144.975293408672)	144.4009463823 (140.142289801492,148.659602963108)	145.314945058 (137.468014980356,153.161875135644)	146.2323074331 (133.94953098814,158.51508387806)	147.1568347607 (129.739728753896,164.573940767504)	148.0877923827 (124.90717577404,171.26840899136)	149.0169924136 (119.485893042764,178.548091784436)	149.9469896308 (113.511728188332,186.382251073268)	150.8824612211 (107.012780058072,194.752142384128)	151.8276893744 (100.009702213264,203.645676535536)	152.7828114385 (92.514317632056,213.051305244944)	153.7399874081 (84.529789519828,222.950185296372)	154.7007646094 (76.067529137196,233.334000081604)	155.668991727 (67.137514739872,244.200468714128)	156.6485481724 (57.746736416744,255.550359928056)	157.6399627989 (47.897711152208,267.382214445592)
Tropical Latin America	middleSDI	173.7767189761 (172.813937005544,174.739500946656)	170.7623482411 (169.84430674582,171.68038973638)	167.4375253109 (166.539009880892,168.336040740908)	163.7683898783 (162.888576543676,164.648203212924)	160.0239031341 (159.162886257884,160.884920010316)	156.039339206 (155.197205711056,156.881472700944)	150.7248819017 (149.904905757328,151.544858046072)	143.7671808833 (142.973990174584,144.560371592016)	136.677848669 (135.911686043548,137.444011294452)	130.5515414617 (129.809531705352,131.293551218048)	127.0497551267 (126.324191953596,127.775318299804)	125.4682291421 (124.753280901716,126.183177382484)	124.1791388065 (123.47352638206,124.88475123094)	123.2108694826 (122.51321095964,123.90852800556)	122.3835459111 (121.693138760156,123.073953062044)	121.8488024538 (121.16444062768,122.53316427992)	121.8491091887 (121.169044722556,122.529173654844)	122.1994844184 (121.52211187094,122.87685696586)	122.9766607364 (122.299937522632,123.653383950168)	123.6259982141 (122.949825088248,124.302171339952)	124.1862242611 (123.51093405194,124.86151447026)	124.6005818775 (123.927414444184,125.273749310816)	125.8400457393 (125.167281298448,126.512810180152)	127.1557313175 (126.483356760436,127.828105874564)	128.2078572908 (127.536465710584,128.879248871016)	128.5080996415 (127.839338037696,129.176861245304)	128.0903384391 (127.425867922684,128.754808955516)	127.2662679957 (126.607050889236,127.925485102164)	126.4501299936 (125.795937672104,127.104322315096)	125.8546790456 (125.204821686092,126.504536405108)	125.8346294958 (125.186476584828,126.482782406772)	125.526551378 (124.868655045368,126.184447710632)	124.9088013488 (120.741195061732,129.076407635868)	124.4477124854 (118.041685866128,130.853739104672)	123.9613541514 (114.724111983484,133.198596319316)	123.4517555962 (110.951119523688,135.952391668712)	122.9158214889 (106.802390044188,139.029252933612)	122.3521549372 (102.326981494632,142.377328379768)	121.7629321495 (97.56649029334,145.95937400566)	121.1513105302 (92.55359616106,149.74902489934)	120.5189618573 (87.313387559684,153.724536154916)	119.8628960588 (81.862992433452,157.862799684148)	119.1823292935 (76.21883125786,162.14582732914)	118.4799592515 (70.401121530908,166.558796972092)	117.7590264089 (64.427945940416,171.090106877384)	117.0211010249 (58.314119858948,175.728082190852)	116.2635337585 (52.07046580676,180.45660171024)
Western Europe	highSDI	96.6622033795 (96.22000191616,97.10440484284)	96.3837456622 (95.965211186512,96.802280137888)	96.241718767 (95.824691940364,96.658745593636)	95.9579183338 (95.542372609388,96.373464058212)	95.711198414 (95.296724952668,96.125671875332)	95.492744317 (95.078982345664,95.906506288336)	95.1867000155 (94.77377865798,95.59962137302)	94.6770713856 (94.265377926528,95.088764844672)	94.0940162932 (93.683773896216,94.504258690184)	93.6170458579 (93.2080064901,94.0260852257)	93.5988733673 (93.190041978236,94.007704756364)	93.8539514192 (93.444985973388,94.262916865012)	94.5347348363 (94.124719888888,94.944749783712)	95.2211719417 (94.810069176256,95.632274707144)	95.9336163554 (95.521282698,96.3459500128)	96.2558148817 (95.843307796052,96.668321967348)	96.3732715717 (95.961045321516,96.785497821884)	96.3245022302 (95.91310253632,96.73590192408)	96.1050805206 (95.694910565804,96.515250475396)	95.9172871898 (95.508250824524,96.326323555076)	95.6342970809 (95.226457939288,96.042136222512)	95.2546288546 (94.848127131728,95.661130577472)	94.5987510859 (94.194181146476,95.003321025324)	93.9097036497 (93.507124484432,94.312282814968)	93.2698984926 (92.86920603862,93.67059094658)	93.0029045973 (92.6032003175,93.4026088771)	92.8976081771 (92.498393228548,93.296823125652)	92.7586159794 (92.35981126806,93.15742069074)	92.6399745988 (92.240918338904,93.039030858696)	92.2691468522 (91.870310203444,92.667983500956)	88.4037840546 (88.015322047856,88.792246061344)	88.697407174 (88.288552300216,89.106262047784)	87.5006562843 (85.939749043512,89.061563525088)	86.3789758589 (83.847806901044,88.910144816756)	85.2623610416 (81.538010999712,88.986711083488)	84.1551286685 (79.082312094556,89.227945242444)	83.0874328201 (76.542038532164,89.632827108036)	82.0404682293 (73.91837424146,90.16256221714)	81.0032288566 (71.22000133806,90.78645637514)	79.9713521865 (68.4570932135,91.4856111595)	78.9492961346 (65.644038145724,92.254554123476)	77.9637091946 (62.809826257876,93.117592131324)	76.9980365806 (59.944976397392,94.051096763808)	76.0422506434 (57.049273215248,95.035228071552)	75.092430102 (54.126511052568,96.058349151432)	74.1528160648 (51.18519234744,97.12043978216)	73.2468464951 (48.244606289024,98.249086701176)
Western Sub-Saharan Africa	lowSDI	153.6259062866 (152.81109977688,154.44071279632)	154.3230456538 (153.574168528636,155.071922778964)	155.16856349 (154.428725925016,155.908401054984)	156.1405867576 (155.409341903764,156.871831611436)	157.1634289559 (156.439933067316,157.886924844484)	158.1391685503 (157.42267083858,158.85566626202)	159.8796476049 (159.167908382552,160.591386827248)	162.8125002278 (162.102816457452,163.522183998148)	165.9010228943 (165.192867100752,166.609178687848)	168.6429955738 (167.9371164943,169.3488746533)	170.0478558372 (169.347372742952,170.748338931448)	170.3164769158 (169.623785219824,171.009168611776)	170.0737889495 (169.389642615776,170.757935283224)	169.5924991074 (168.917157811428,170.267840403372)	169.053678179 (168.387161534892,169.720194823108)	168.5719935236 (167.914023429504,169.229963617696)	168.0122285124 (167.362778722348,168.661678302452)	167.3751198252 (166.734263943072,168.015975707328)	166.5926968849 (165.960455407004,167.224938362796)	165.7305518358 (165.107023650016,166.354080021584)	164.7596025788 (164.144938814848,165.374266342752)	162.7857042623 (162.181655055336,163.389753469264)	159.7701254599 (159.17866477414,160.36158614566)	156.4647094193 (155.886123813408,157.043295025192)	153.703743236 (153.13660188822,154.27088458378)	152.3180804371 (151.759852424128,152.876308450072)	152.7072969485 (152.154753091152,153.259840805848)	153.9364403878 (153.387540496988,154.485340278612)	155.4322419162 (154.886156475432,155.978327356968)	156.3215598107 (155.779265385272,156.863854236128)	155.9630521098 (155.427154198076,156.498950021524)	155.5230798801 (154.968980513636,156.077179246564)	154.3307903712 (151.05596538812,157.60561535428)	153.8303406606 (148.28392082514,159.37676049606)	153.3272920397 (144.961461707372,161.693122372028)	152.8206350161 (141.224490385176,164.416779647024)	152.3090623549 (137.137450354012,167.480674355788)	151.792508402 (132.739712801084,170.845304002916)	151.2757875112 (128.069423157524,174.482151864876)	150.7601344984 (123.152950360972,178.367318635828)	150.2447475763 (118.00905971808,182.48043543452)	149.7278392798 (112.65106598358,186.80461257602)	149.2079362779 (107.08959541078,191.32627714502)	148.6876974647 (101.341028250492,196.034366678908)	148.1678047128 (95.417985711396,200.917623714204)	147.6476042567 (89.330076203244,205.965132310156)	147.1258822866 (83.084435371392,211.167329201808)
Global	middleSDI	104.8567977342 (104.7319801469,104.9816153215)	106.1018480602 (105.97915705232,106.22453906808)	107.1687815201 (107.04656946958,107.29099357062)	107.9740824571 (107.85243457886,108.09573033534)	108.4749196408 (108.353908973456,108.595930308144)	108.6753579129 (108.555077434932,108.795638390868)	108.5820325782 (108.462608071824,108.701457084576)	108.3507750321 (108.232247418,108.4693026462)	107.9925128605 (107.874910993012,108.110114727988)	107.63832298 (107.521631857088,107.755014102912)	107.3548925898 (107.23907602222,107.47070915738)	107.0426804435 (106.927765772272,107.157595114728)	106.6308660161 (106.51690781468,106.74482421752)	106.1374652895 (106.024491352844,106.250439226156)	105.6753108996 (105.563297888028,105.787323911172)	105.3552861929 (105.244157749516,105.466414636284)	104.9533722613 (104.84319081622,105.06355370638)	104.3464854645 (104.237370466004,104.455600462996)	103.684320895 (103.576291444856,103.792350345144)	103.0337156093 (102.9267519756,103.140679243)	102.5634384796 (102.457387865056,102.669489094144)	102.0359617181 (101.930830608156,102.141092828044)	101.2756366853 (101.171555744728,101.379717625872)	100.4369726067 (100.33397699398,100.53996821942)	99.6885204437 (99.586547579952,99.790493307448)	99.1019189177 (99.000859565264,99.202978270136)	98.5026520936 (98.402506485128,98.602797702072)	97.6874645113 (97.588326823028,97.786602199572)	96.944583622 (96.846371955328,97.042795288672)	96.4418136377 (96.344349979744,96.539277295656)	96.2926669889 (96.195711848632,96.389622129168)	97.7137437555 (97.615742717288,97.811744793712)	97.6493268106 (96.382088190652,98.916565430548)	98.1316711874 (95.97934892454,100.28399345026)	98.6074111489 (95.331590198288,101.883232099512)	99.0855832695 (94.503482854468,103.667683684532)	99.5621111487 (93.513752559084,105.610469738316)	100.0136892971 (92.351388403132,107.675990191068)	100.4471010635 (91.035694350848,109.858507776152)	100.8744085574 (89.586679946584,112.162137168216)	101.3045858361 (88.01796078538,114.59121088682)	101.7353817743 (86.33008168468,117.14068186392)	102.1449309914 (84.505707358964,119.784154623836)	102.5384713159 (82.555074217676,122.521868414124)	102.9264917141 (80.491153530856,125.361829897344)	103.3173543825 (78.323088373704,128.311620391296)	103.7103572823 (76.05086137854,131.36985318606)

## Sheet: 女y
location	SDI	1990	1991	1992	1993	1994	1995	1996	1997	1998	1999	2000	2001	2002	2003	2004	2005	2006	2007	2008	2009	2010	2011	2012	2013	2014	2015	2016	2017	2018	2019	2020	2021	2022	2023	2024	2025	2026	2027	2028	2029	2030	2031	2032	2033	2034	2035	2036
Andean Latin America	middleSDI	225.4308820056 (223.318401494564,227.543362516636)	231.5240221545 (229.596086346044,233.451957962956)	236.8599662175 (234.93893239538,238.78100003962)	240.7211336842 (238.805389110436,242.636878257964)	242.5836041299 (240.681363861468,244.485844398332)	242.7912418874 (240.906989708892,244.675494065908)	240.4684514106 (238.612116778644,242.324786042556)	235.971013968 (234.151682981408,237.790344954592)	231.2471651476 (229.464968816496,233.029361478704)	226.3065599575 (224.561574424552,228.051545490448)	223.0005294943 (221.284835862256,224.716223126344)	220.7240581586 (219.032296954852,222.415819362348)	218.5144700887 (216.845436435196,220.183503742204)	216.2866498811 (214.639467930868,217.933831831332)	213.9222799642 (212.296961679708,215.547598248692)	211.0391495754 (209.437279921428,212.641019229372)	206.7577287093 (205.185630030408,208.329827388192)	199.7731577089 (198.243205260064,201.303110157736)	192.5617471089 (191.074128720056,194.049365497744)	185.818581011 (184.370524323104,187.266637698896)	181.412984984 (179.994588247768,182.831381720232)	178.2781332695 (176.884153537852,179.672113001148)	175.0079729112 (173.639669982956,176.376275839444)	171.7535976735 (170.41189038294,173.09530496406)	169.2813042448 (167.96182912448,170.60077936512)	167.6702346831 (166.367579613636,168.972889752564)	166.7397633022 (165.449399161652,168.030127442748)	166.2735543959 (164.993157773808,167.553951017992)	165.5015643014 (164.2328473785,166.7702812243)	165.0627140148 (163.805623117668,166.319804911932)	163.8886346353 (162.644052551072,165.133216719528)	166.3798123334 (165.043003922504,167.716620744296)	166.7942342757 (161.8328056021,171.7556629493)	167.5093269745 (159.3729617837,175.6456921653)	168.2311302052 (156.105885208524,180.356375201876)	168.9705415192 (152.220730852156,185.720352186244)	169.7354518117 (147.806424007968,191.664479615432)	170.5075036351 (142.891484846868,198.123522423332)	171.2823763893 (137.507054694192,205.057698084408)	172.0665543048 (131.683001577884,212.450107031716)	172.8702416193 (125.443964075872,220.296519162728)	173.7005996639 (118.805313092936,228.595886234864)	174.5396844336 (111.761458752016,237.317910115184)	175.3829286238 (104.319879919096,246.445977328504)	176.2360954803 (96.492315460928,255.979875499672)	177.1087432494 (88.28899185896,265.92849463984)	178.0080835955 (79.714712675728,276.301454515272)
Australasia	highSDI	73.9617115579 (72.63914805382,75.28427506198)	73.3533223944 (72.334244839128,74.372399949672)	72.7546529606 (71.819895961648,73.689409959552)	72.1356894402 (71.217754951708,73.053623928692)	71.4412269721 (70.53374520614,72.34870873806)	70.7817937323 (69.885980975888,71.677606488712)	70.0160883591 (69.133511161836,70.898665556364)	69.1499781594 (68.280794469452,70.019161849348)	68.3398484058 (67.481748149136,69.197948662464)	67.6294144016 (66.780281607692,68.478547195508)	67.0756549059 (66.234029646404,67.917280165396)	66.7639943421 (65.927928595752,67.600060088448)	66.5722740912 (65.7409367788,67.4036114036)	66.4685932061 (65.641431518664,67.295754893536)	66.4627017586 (65.638819885968,67.286583631232)	66.5660448445 (65.744364582244,67.387725106756)	66.7872920579 (65.9669807108,67.607603405)	67.0889737361 (66.269376401516,67.908571070684)	67.366727763 (66.54777455968,68.18568096632)	67.6354298712 (66.816686593288,68.454173149112)	67.7352611776 (66.918608441764,68.551913913436)	67.6349734362 (66.822767559536,68.447179312864)	67.4364288475 (66.62938042154,68.24347727346)	67.0865342431 (66.285610084884,67.887458401316)	66.7467112635 (65.950994228856,67.542428298144)	66.4005467142 (65.609243978228,67.191849450172)	66.1100771462 (65.321456602608,66.898697689792)	65.8349619558 (65.048262439372,66.621661472228)	65.5560225795 (64.772240635968,66.339804523032)	65.3423463017 (64.558288853904,66.126403749496)	65.2743170763 (64.443490971688,66.105143180912)	65.2168158143 (64.164390609896,66.269241018704)	64.9646626344 (63.193743672896,66.735581595904)	64.8473349637 (62.240883095176,67.453786832224)	64.7328711494 (61.120896593056,68.344845705744)	64.6214533048 (59.870165594512,69.372741015088)	64.5108249547 (58.505995423944,70.515654485456)	64.3993265362 (57.039256620484,71.759396451916)	64.2891516015 (55.482039008004,73.096264194996)	64.1824209809 (53.843252489108,74.521589472692)	64.0792527387 (52.128019039652,76.030486437748)	63.9773597078 (50.338261521576,77.616457894024)	63.8751091664 (48.476107510516,79.274110822284)	63.7746716968 (46.547238534224,81.002104859376)	63.6779363965 (44.556020450276,82.799852342724)	63.5848955011 (42.504564502212,84.665226499988)	63.4932933612 (40.392981191636,86.593605530764)
Caribbean	middleSDI	128.7920686725 (127.395928045948,130.188209299052)	126.9572688302 (125.862261814356,128.052275846044)	125.3014967346 (124.266062444444,126.336931024756)	123.7557215029 (122.7354864465,124.7759565593)	122.3798398128 (121.37454573448,123.38513389112)	121.2840177886 (120.292507102168,122.275528475032)	120.405701768 (119.425196218536,121.386207317464)	119.5274768088 (118.556601889464,120.498351728136)	118.8197835748 (117.856575941244,119.782991208356)	118.216080859 (117.259444744216,119.172716973784)	117.7498627162 (116.798720509444,118.701004922956)	117.4779683665 (116.531027224136,118.424909508864)	117.1799039997 (116.237254871412,118.122553127988)	116.9612872929 (116.022316732204,117.900257853596)	116.782057145 (115.846250868084,117.717863421916)	116.6571769655 (115.724004436624,117.590349494376)	116.6038521789 (115.672777599332,117.534926758468)	116.4565893044 (115.528184615272,117.384993993528)	116.1653241734 (115.24049572928,117.09015261752)	115.9052322802 (114.98346888408,116.82699567632)	115.540540471 (114.62185162496,116.45922931704)	115.1068635879 (114.191674609784,116.022052566016)	114.7127230021 (113.80137682468,115.62406917952)	114.2673546477 (113.360278950424,115.174430344976)	113.9428359346 (113.039060478072,114.846611391128)	113.8580486914 (112.955660839216,114.760436543584)	113.9090958527 (113.006342833504,114.811848871896)	114.1124495005 (113.206981266844,115.017917734156)	114.4072061334 (113.498705073752,115.315707193048)	114.6859460962 (113.776532566392,115.595359626008)	115.0272776302 (114.086225114384,115.968330146016)	115.6958100508 (114.522973583704,116.868646517896)	116.1109791873 (113.836009797432,118.385948577168)	116.5680849399 (113.065269228232,120.070900651568)	117.0116214043 (112.010474283456,122.012768525144)	117.4464266226 (110.728541250472,124.164311994728)	117.8717172261 (109.243701254896,126.499733197304)	118.2790022728 (107.563143583264,128.994860962336)	118.6690601377 (105.703725572888,131.634394702512)	119.0469605579 (103.6806157368,134.413305379)	119.4175345602 (101.504561153452,137.330507966948)	119.7802902951 (99.178738216636,140.381842373564)	120.1268940629 (96.699357126012,143.554430999788)	120.4582403858 (94.074479639856,146.842001131744)	120.7789572725 (91.31295063964,150.24496390536)	121.0933690376 (88.421062423632,153.765675651568)	121.4008839666 (85.399612368728,157.402155564472)
Central Asia	middleSDI	133.4697680704 (132.361942017752,134.577594123048)	135.3322835435 (134.35717638068,136.30739070632)	137.0052700963 (136.03659355334,137.97394663926)	138.5516601299 (137.5808757706,139.5224444892)	139.7709465104 (138.800501320868,140.741391699932)	140.9760135404 (140.004984695992,141.947042384808)	141.8588361506 (140.887402266312,142.830270034888)	142.7393638928 (141.766831149604,143.711896635996)	143.1249645991 (142.152895602096,144.097033596104)	143.6001120835 (142.627701884796,144.572522282204)	143.6608567471 (142.690411840004,144.631301654196)	143.4854270932 (142.518416066512,144.452438119888)	143.1928599773 (142.229879215508,144.155840739092)	142.6290320068 (141.671306454044,143.586757559556)	142.054070644 (141.101541647868,143.006599640132)	141.3763942257 (140.429422700396,142.323365751004)	140.6859427562 (139.744519014032,141.627366498368)	139.9597739338 (139.024076127008,140.895471740592)	139.0103660159 (138.081446519836,139.939285511964)	137.95402265 (137.032349101456,138.875696198544)	136.5406332965 (135.627987553428,137.453279039572)	134.9138333724 (134.010912025072,135.816754719728)	132.7575719059 (131.866999214192,133.648144597608)	130.4598687232 (129.582130740456,131.337606705944)	128.371570354 (127.506152792292,129.236987915708)	126.9192428092 (126.063696235164,127.774789383236)	125.7445426575 (124.897455744716,126.591629570284)	124.6885238812 (123.849059334524,125.527988427876)	123.9720028311 (123.137604242916,124.806401419284)	123.6201427377 (122.789770423656,124.450515051744)	124.4021479454 (123.567452727092,125.236843163708)	126.5465229068 (125.603583762604,127.489462050996)	127.6241625307 (124.958630401384,130.289694660016)	129.0005450778 (124.66206506718,133.33902508842)	130.3932692037 (123.955598235468,136.830940171932)	131.8098825996 (122.934552052636,140.685213146564)	133.2483673526 (121.63120218306,144.86553252214)	134.6953708833 (120.047798504448,149.342943262152)	136.1522160256 (118.1989134066,154.1055186446)	137.6267698801 (116.099165616032,159.154374144168)	139.1263990008 (113.75789116746,164.49490683414)	140.6488559658 (111.172523451416,170.125188480184)	142.1812080362 (108.330971705212,176.031444367188)	143.7249635813 (105.237186984408,182.212740178192)	145.2876671418 (101.897589775584,188.677744508016)	146.876178589 (98.315246354556,195.437110823444)	148.4881470674 (94.484337749704,202.491956385096)
Central Europe	high-middleSDI	107.6574623459 (106.917662280028,108.397262411772)	106.5051197455 (105.880606588372,107.129632902628)	105.3552220519 (104.741356260396,105.969087843404)	104.2625046749 (103.654008014492,104.871001335308)	103.1695616596 (102.566737214496,103.772386104704)	102.1171763066 (101.518501417872,102.715851195328)	100.9470394415 (100.352343792204,101.541735090796)	99.5966456598 (99.006453697524,100.186837622076)	98.1547402567 (97.569170061056,98.740310452344)	96.894095472 (96.312204107568,97.475986836432)	95.8580552522 (95.278952452876,96.437158051524)	94.9530646491 (94.376196521432,95.529932776768)	94.1126322704 (93.537636178716,94.687628362084)	93.3078276347 (92.734529921824,93.881125347576)	92.6916277891 (92.11926978176,93.26398579644)	92.3072363256 (91.734917562948,92.879555088252)	92.1022554927 (91.529282913052,92.675228072348)	91.9841429754 (91.410126095208,92.558159855592)	91.9494787298 (91.374110456068,92.524847003532)	91.89540956 (91.318617785896,92.472201334104)	91.6889031767 (91.111225328344,92.266581025056)	91.2448937904 (90.66771353136,91.82207404944)	90.5962977809 (90.020684911124,91.171910650676)	89.8688449547 (89.295008409796,90.442681499604)	89.1720082635 (88.599563721572,89.744452805428)	88.6281399912 (88.056270340204,89.200009642196)	88.2914975272 (87.719000014116,88.863995040284)	87.9874616444 (87.413357876624,88.561565412176)	87.8181840927 (87.240692678368,88.395675507032)	87.7218950376 (87.14128603002,88.30250404518)	87.7179872653 (87.125744276116,88.310230254484)	88.1546626383 (87.438238273308,88.871087003292)	88.0867709439 (86.588040289584,89.585501598216)	88.2537469197 (85.84883236164,90.65866147776)	88.4145442451 (84.898207087704,91.930881402496)	88.5699971054 (83.7803571104,93.3596371004)	88.7155620749 (82.51154910058,94.91957504922)	88.8437637941 (81.097226952896,96.590300635304)	88.9622496134 (79.556514436128,98.367984790672)	89.0762223637 (77.902441721144,100.250003006256)	89.1864964971 (76.1413877267,102.2316052675)	89.2888175981 (74.2735004862,104.30413471)	89.3761429756 (72.296243807968,106.456042143232)	89.4555887482 (70.220934992204,108.690242504196)	89.531789877 (68.055287550644,111.008292203356)	89.6053754247 (65.802521377084,113.408229472316)	89.6725253279 (63.46160353224,115.88344712356)
Central Latin America	middleSDI	217.931235476 (216.934313090996,218.928157861004)	216.2463415799 (215.325719696992,217.166963462808)	214.2407549675 (213.340799991384,215.140709943616)	212.0543293095 (211.17040957868,212.93824904032)	209.7616847276 (208.893578192108,210.629791263092)	207.4836749233 (206.630175592784,208.337174253816)	204.5649167732 (203.726483737872,205.403349808528)	200.7670341395 (199.944979872788,201.589088406212)	196.6388480132 (195.833340515132,197.444355511268)	192.6432045375 (191.85341789132,193.43299118368)	189.041648729 (188.266311959968,189.816985498032)	185.6815043312 (184.919745328888,186.443263333512)	182.1452025771 (181.39707945198,182.89332570222)	178.6720839159 (177.937090153208,179.407077678592)	175.3304706222 (174.60800675574,176.05293448866)	172.9469400417 (172.234505900568,173.659374182832)	170.7589920822 (170.05589233268,171.46209183172)	168.3848353525 (167.69122101024,169.07844969476)	166.1934778754 (165.50864118832,166.87831456248)	164.4510884002 (163.773862562856,165.128314237544)	163.3007052124 (162.629736188976,163.971674235824)	162.5402387079 (161.874692289664,163.205785126136)	161.847969741 (161.187711970184,162.508227511816)	161.1397593383 (160.484618795068,161.794899881532)	160.5489651306 (159.89845980842,161.19947045278)	160.1022372019 (159.45581964592,160.74865475788)	159.9749790946 (159.331668328544,160.618289860656)	159.6922631019 (159.05191307186,160.33261313194)	159.4453822202 (158.806834411924,160.083930028476)	159.2766752192 (158.63913689932,159.91421353908)	158.3050702109 (157.66894851238,158.94119190942)	159.3772064881 (158.710469854768,160.043943121432)	158.9330695576 (156.217886235532,161.648252879668)	158.87790356 (154.72931363158,163.02649348842)	158.8034423476 (152.844932577604,164.761952117596)	158.7186415016 (150.666761065336,166.770521937864)	158.6337794843 (148.249987308144,169.017571660456)	158.5295846198 (145.602649604316,171.456519635284)	158.4016831259 (142.744877901924,174.058488349876)	158.2536765985 (139.697061093576,176.810292103424)	158.0942557218 (136.478806075436,179.709705368164)	157.9344153283 (133.10722112796,182.76160952864)	157.7561643792 (129.572983068524,185.939345689876)	157.5553678793 (125.883181726476,189.227554032124)	157.3348798612 (122.048749247564,192.621010474836)	157.1029603294 (118.082449337812,196.123471320988)	156.8712080236 (113.996778667604,199.745637379596)
Central Sub-Saharan Africa	low-middleSDI	148.5255255693 (147.13163325816,149.91941788044)	147.8791309725 (146.704250568208,149.054011376792)	147.070504653 (145.927225241292,148.213784064708)	146.2170231127 (145.100187268352,147.333858957048)	145.1446021892 (144.053078283672,146.236126094728)	143.9460614606 (142.877184307844,145.014938613356)	141.874597667 (140.830366355296,142.918828978704)	139.579374339 (138.559894619364,140.598854058636)	137.0709056793 (136.07576629336,138.06604506524)	134.8522707354 (133.878682638436,135.825858832364)	133.3402314265 (132.384847444192,134.295615408808)	132.6408521367 (131.699932334444,133.581771938956)	132.2530337092 (131.323820825636,133.182246592764)	131.9888195985 (131.07107170338,132.90656749362)	132.075608511 (131.1678015389,132.9834154831)	132.2277998751 (131.3287728406,133.1268269096)	133.6354891693 (132.740529602652,134.530448735948)	135.9582442352 (135.063825808284,136.852662662116)	138.6673303115 (137.771619828672,139.563040794328)	141.128854201 (140.232247360388,142.025461041612)	142.5084294019 (141.616011941336,143.400846862464)	142.6644950728 (141.781616172344,143.547373973256)	142.0029939167 (141.132341928032,142.873645905368)	141.0159082571 (140.157899835452,141.873916678748)	139.9957718586 (139.1499991168,140.8415446004)	139.2961035813 (138.461356546864,140.130850615736)	138.1253966802 (137.303016899628,138.947776460772)	136.7185362295 (135.908629983596,137.528442475404)	135.1111160559 (134.31310339262,135.90912871918)	133.193669441 (132.40783704092,133.97950184108)	128.3468668545 (127.581365887808,129.112367821192)	128.1809309024 (127.33604855234,129.02581325246)	126.4395035745 (123.513980022192,129.365027126808)	124.7946000932 (119.779908647156,129.809291539244)	123.1393488483 (115.609224612708,130.669473083892)	121.4762041206 (111.136150584732,131.816257656468)	119.8258999097 (106.443820074996,133.207979744404)	118.1766816687 (101.560785916608,134.792577420792)	116.5267686842 (96.521436163852,136.532101204548)	114.8748463377 (91.35326570354,138.39642697186)	113.2229161895 (86.081280133224,140.364552245776)	111.588093782 (80.736795363276,142.439392200724)	109.9603971652 (75.326399849156,144.594394481244)	108.3393142445 (69.866867056332,146.811761432668)	106.7238891001 (64.372612859512,149.075165340688)	105.1155930819 (58.857582362784,151.373603801016)	103.5281728076 (53.339696547552,153.716649067648)
East Asia	high-middleSDI	66.4093901788 (66.194239886688,66.624540470912)	69.5023253504 (69.285981902996,69.718668797804)	72.3394007263 (72.120659476636,72.558141975964)	74.5951579816 (74.374529158444,74.815786804756)	76.2095303705 (75.987664235212,76.431396505788)	77.0425594483 (76.820078000412,77.265040896188)	77.2069426923 (76.98458171542,77.42930366918)	77.0468082929 (76.824888704884,77.268727880916)	76.6815984483 (76.460262895008,76.902934001592)	76.1719568871 (75.951261923156,76.392651851044)	75.7613143765 (75.540918715924,75.981710037076)	75.154620581 (74.934808816184,75.374432345816)	74.2623887264 (74.04360112842,74.48117632438)	73.208417625 (72.990842021244,73.425993228756)	71.9211948148 (71.70512338482,72.13726624478)	70.578530103 (70.364020771656,70.793039434344)	68.4639346587 (68.252432328192,68.675436989208)	65.3666638085 (65.159991428376,65.573336188624)	61.8768388654 (61.675892388116,62.077785342684)	58.7568965392 (58.56128468192,58.95250839648)	56.7680488287 (56.575789563572,56.960308093828)	55.606809483 (55.416445636656,55.797173329344)	54.519893954 (54.331561874036,54.708226033964)	53.5928352492 (53.406538002232,53.779132496168)	52.709779743 (52.52548311076,52.89407637524)	51.8296190988 (51.647471034828,52.011767162772)	50.6673292769 (50.487953652136,50.846704901664)	49.1861207533 (49.010006006408,49.362235500192)	47.9217100109 (47.748256969684,48.095163052116)	47.4280959732 (47.255653330604,47.600538615796)	53.2144997554 (53.032171863192,53.396827647608)	54.2860094649 (54.100600670252,54.471418259548)	57.4370542963 (53.911942336896,60.962166255704)	59.8494856694 (52.48331941986,67.21565191894)	62.3396177611 (49.94525047034,74.73398505186)	64.9142099059 (46.35822119702,83.47019861478)	67.5781002902 (41.710587001856,93.445613578544)	70.3341663835 (35.96416061074,104.70417215626)	73.1782815959 (29.066074543224,117.290488648576)	76.1105629798 (20.958510402416,131.262615557184)	79.1386547336 (11.579083904808,146.698225562392)	82.2690143112 (0.856998252287994,163.681030370112)	85.5049784403 (-11.286899305312,182.296856185912)	88.8413647252 (-24.934034752876,202.616764203276)	92.2778686972 (-40.1682750915,224.7240124859)	95.8230321071 (-57.08140957996,248.72747379416)	99.4850168241 (-75.7730905618,274.74312421)
Eastern Europe	high-middleSDI	73.6423667135 (73.162699027352,74.122034399648)	73.656696623 (73.217823759256,74.095569486744)	73.5609292984 (73.123510022596,73.998348574204)	73.4022896354 (72.9666502697,73.8379290011)	73.213643082 (72.779017288748,73.648268875252)	72.9231585888 (72.48888978054,73.35742739706)	72.591962687 (72.157704646784,73.026220727216)	72.1340571899 (71.700146835848,72.567967543952)	71.5607463529 (71.127509406044,71.993983299756)	70.866342188 (70.434050910372,71.298633465628)	70.1328566898 (69.701150679344,70.564562700256)	69.1675281038 (68.737171167224,69.597885040376)	67.7400356872 (67.313323597788,68.166747776612)	65.9993169801 (65.577797269572,66.420836690628)	64.5096971238 (64.092012786744,64.927381460856)	63.32944951 (62.914679575736,63.744219444264)	62.6224821893 (62.208954638472,63.036009740128)	61.9877014421 (61.5755619178,62.3998409664)	61.4323942963 (61.021777823712,61.843010768888)	60.887546757 (60.47843286902,61.29666064498)	60.2914344827 (59.883810634544,60.699058330856)	59.5797403331 (59.174432215144,59.985048451056)	58.6219546771 (58.220387906516,59.023521447684)	57.5841596302 (57.187058225892,57.981261034508)	56.5918099337 (56.198899007628,56.984720859772)	55.7481190427 (55.35853612842,56.13770195698)	54.9686491378 (54.58200051012,55.35529776548)	54.1765549935 (53.79272755552,54.56038243148)	53.4848502037 (53.102597065944,53.867103341456)	53.058142184 (52.675209502288,53.441074865712)	53.1089896148 (52.722951098076,53.495028131524)	54.2633091766 (53.821395566504,54.705222786696)	54.8647954972 (53.642099558344,56.087491436056)	55.5536815679 (53.446355885872,57.661007249928)	56.2549097361 (53.041152525352,59.468666946848)	56.9733457321 (52.474536118396,61.472155345804)	57.712465506 (51.7638816319,63.6610493801)	58.463646873 (50.906415525376,66.020878220624)	59.225304519 (49.905349048272,68.545259989728)	60.0006226059 (48.765938438816,71.235306772984)	60.7943861955 (47.492615363164,74.096157027836)	61.6100490014 (46.086558425912,77.133539576888)	62.4394810266 (44.539196594192,80.339765459008)	63.2811445167 (42.848868894284,83.713420139116)	64.1379488316 (41.016437212072,87.259460451128)	65.0144397 (39.042533791296,90.986345608704)	65.9140913235 (36.925509181876,94.902673465124)
Eastern Sub-Saharan Africa	lowSDI	134.8723540792 (134.122010389524,135.622697768876)	136.1687607314 (135.48913172218,136.84838974062)	137.2597508323 (136.589385055128,137.930116609472)	138.1139030732 (137.450872502536,138.776933643864)	138.4031694961 (137.747860855624,139.058478136576)	138.3891640328 (137.741276113436,139.037051952164)	138.0247422148 (137.38574617432,138.66373825528)	137.4647944857 (136.83516177388,138.09442719752)	136.6803541743 (136.05984948432,137.30085886428)	135.9395905845 (135.327606983152,136.551574185848)	135.1863150422 (134.582706135712,135.789923948688)	134.4344063716 (133.839265328768,135.029547414432)	133.4625208022 (132.87641840462,134.04862319978)	132.4269278937 (131.849894538032,133.003961249368)	131.4832806023 (130.91496915216,132.05159205244)	130.6307991473 (130.070793270072,131.190805024528)	129.7697752151 (129.217949559768,130.321600870432)	128.6086095597 (128.065486260856,129.151732858544)	127.4469650961 (126.912522585904,127.981407606296)	126.3073755694 (125.78133971304,126.83341142576)	125.7301985794 (125.211147974292,126.249249184508)	125.3577362695 (124.8449285972,125.8705439418)	125.0392250335 (124.532213250348,125.546236816652)	124.8663452353 (124.364769042336,125.367921428264)	124.5992224884 (124.103104136132,125.095340840668)	124.0874781652 (123.597348911824,124.577607418576)	123.1660593269 (122.683238410392,123.648880243408)	121.6673508077 (121.193032249476,122.141669365924)	120.3269600324 (119.859863455208,120.794056609592)	119.7447958167 (119.283343600664,120.206248032736)	121.0789047365 (120.619185318636,121.538624154364)	122.632922647 (122.144810530564,123.121034763436)	123.4793552302 (121.07741560718,125.88129485322)	124.5975574219 (120.60051391928,128.59460092452)	125.7374073956 (119.722377962516,131.752436828684)	126.9054539494 (118.539203271356,135.271704627444)	128.0940856067 (117.078845990004,139.109325223396)	129.2921998169 (115.346741909288,143.237657724512)	130.5037412615 (113.361147005272,147.646335517728)	131.7374425507 (111.138580637896,152.336304463504)	132.999664973 (108.688472208316,157.310857737684)	134.2838728337 (106.005553326472,162.562192340928)	135.579426502 (103.080204917492,168.078648086508)	136.8894394549 (99.9180178727,173.8608610371)	138.2214416619 (96.52576596204,179.91711736176)	139.5813204092 (92.906252206108,186.256388612292)	140.9641694756 (89.05248946758,192.87584948362)
High-income Asia Pacific	highSDI	68.5784523164 (68.01723227072,69.13967236208)	68.1367087422 (67.5898246226,68.6835928618)	67.688058319 (67.14243305056,68.23368358744)	67.292474912 (66.746773711788,67.838176112212)	67.0200051163 (66.473658645672,67.566351586928)	66.8754801647 (66.327981306388,67.422979023012)	66.9386246911 (66.38879411134,67.48845527086)	67.2748724941 (66.721426407004,67.828318581196)	67.7838451601 (67.225721757228,68.341968562972)	68.1472593294 (67.585148808288,68.709369850512)	68.0852987788 (67.521548976212,68.649048581388)	67.5671534096 (67.0041556302,68.130151189)	66.8010963643 (66.240087752052,67.362104976548)	66.0290919535 (65.469625791672,66.588558115328)	65.4062283361 (64.847614808376,65.964841863824)	64.8982481212 (64.340121444932,65.456374797468)	64.6621461774 (64.1036632531,65.2206291017)	64.5481062156 (63.989796802652,65.106415628548)	64.645898197 (64.086905846748,65.204890547252)	64.7405830015 (64.180617027912,65.300548975088)	64.6708114844 (64.109652629136,65.231970339664)	64.4440348598 (63.882134747236,65.005934972364)	63.970566711 (63.409311128952,64.531822293048)	63.3697631048 (62.809655655276,63.929870554324)	62.8723066612 (62.312650551068,63.431962771332)	62.4041635671 (61.844570232632,62.963756901568)	61.5032438094 (60.944741859184,62.061745759616)	60.1850605663 (59.628392580832,60.741728551768)	58.9003068993 (58.344451346376,59.456162452224)	58.1587058399 (57.601493650044,58.715918029756)	58.2506358016 (57.68911858366,58.81215301954)	59.6405791651 (59.051497078696,60.229661251504)	58.0187429089 (55.681483219632,60.356002598168)	58.302543676 (54.705560460328,61.899526891672)	58.5959390353 (53.367216010264,63.824662060336)	58.8978413102 (51.761922066376,66.033760554024)	59.2063734165 (49.93578232996,68.47696450304)	59.5191210958 (47.91005097028,71.12819122132)	59.8396561203 (45.701481489244,73.977830751356)	60.1692486577 (43.319131203936,77.019366111464)	60.5072438965 (40.767454633012,80.247033159988)	60.8521040093 (38.048485572596,83.655722446004)	61.2017710872 (35.163239978652,87.240302195748)	61.5596891821 (32.11648079982,91.00289756438)	61.9270181409 (28.910294621764,94.943741660036)	62.3031373917 (25.544867562524,99.061407220876)	62.6866416524 (22.019437633756,103.353845671044)
High-income North America	highSDI	68.5343230138 (68.09498265948,68.97366336812)	67.290151944 (66.859815670332,67.720488217668)	66.3983922409 (65.97267891986,66.82410556194)	65.9012567583 (65.478910496956,66.323603019644)	65.6675310144 (65.24757088038,66.08749114842)	65.635409863 (65.216950463152,66.053869262848)	67.1660197694 (66.744809708884,67.587229829916)	70.93862441 (70.508914453744,71.368334366256)	75.5248716003 (75.084814880876,75.964928319724)	79.5641725755 (79.1153814138,80.0129637372)	81.7720745794 (81.319030806484,82.225118352316)	82.5710843356 (82.116991398204,83.025177272996)	83.3193623956 (82.864392105756,83.774332685444)	84.0718755906 (83.616004409688,84.527746771512)	84.5354922735 (84.079585268688,84.991399278312)	84.6546193204 (84.1996198195,85.1096188213)	84.5093956065 (84.056072912844,84.962718300156)	83.8846728689 (83.434367655808,84.334978081992)	83.200936458 (82.753695306636,83.648177609364)	82.3409380462 (81.89709624612,82.78477984628)	81.5579484475 (81.117293456304,81.998603438696)	80.3192501865 (79.88306290476,80.75543746824)	78.3765478022 (77.94702193718,78.80607366722)	76.2145941881 (75.792417100628,76.636771275572)	74.3913674699 (73.975634576072,74.807100363728)	73.3558732986 (72.944037740312,73.767708856888)	72.8765395092 (72.466920980804,73.286158037596)	72.5429517353 (72.135147558324,72.950755912276)	72.3689042434 (71.962255346284,72.775553140516)	72.2800717382 (71.874137290092,72.686006186308)	72.1336764654 (71.727898942928,72.539453987872)	72.908111294 (72.497410127068,73.318812460932)	71.9063983532 (67.392149168188,76.420647538212)	72.0421247372 (64.36450958472,79.71973988968)	72.1809289896 (60.499333539348,83.862524439852)	72.3227034085 (55.991419042768,88.653987774232)	72.4651678423 (50.9312339411,93.9991017435)	72.6073968788 (45.372961873036,99.841831884564)	72.7517197179 (39.356835773464,106.146603662336)	72.8996503975 (32.911956580912,112.887344214088)	73.0511248161 (26.059880973872,120.042368658328)	73.2040575843 (18.817038848768,127.591076319832)	73.3574876458 (11.197531579368,135.517443712232)	73.5134697994 (3.21463947306,143.81230012574)	73.67325944 (-5.121143585856,152.467662465856)	73.8366990061 (-13.801304230404,161.474702242604)	74.0018806309 (-22.81823967062,170.82200093242)
North Africa and Middle East	middleSDI	106.7917014871 (106.305514927976,107.277888046224)	105.1957767041 (104.748732661704,105.642820746496)	103.6673091507 (103.229704227812,104.104914073588)	102.451262765 (102.021510635032,102.881014894968)	101.329877433 (100.907340099096,101.752414766904)	100.32259367 (99.906411034964,100.738776305036)	99.2271139489 (98.81715921602,99.63706868178)	98.0951138266 (97.691281792092,98.498945861108)	96.9964297484 (96.598510567216,97.394348929584)	96.0941432377 (95.70154235462,96.48674412078)	95.5561077669 (95.167849484124,95.944366049676)	95.3411537193 (94.956383542488,95.725923896112)	95.4260977526 (95.044129262704,95.808066242496)	95.6929934287 (95.313459196672,96.072527660728)	95.9169499331 (95.539939828272,96.293960037928)	95.7721385497 (95.398411865488,96.145865233912)	95.6755771724 (95.305143798376,96.046010546424)	95.3055379579 (94.938975859256,95.672100056544)	95.0035502231 (94.640676748808,95.366423697392)	94.6214286711 (94.262342602808,94.980514739392)	94.2288176924 (93.873412340252,94.584223044548)	93.7150507002 (93.363478539652,94.066622860748)	92.9172331772 (92.569940060624,93.264526293776)	92.0632051098 (91.720125029688,92.406285189912)	91.1777946003 (90.83890486338,91.51668433722)	90.4056573485 (90.070698451164,90.740616245836)	89.2423284341 (88.912012241096,89.572644627104)	87.6862163928 (87.36124368292,88.01118910268)	86.1511813936 (85.8312028186,86.4711599686)	85.0172141953 (84.701152296924,85.333276093676)	84.2879520688 (83.974997603032,84.600906534568)	86.4355262001 (86.106091612548,86.764960787652)	86.1953376639 (84.451665913464,87.939009414336)	86.6198789328 (83.698806916224,89.540950949376)	87.0303727156 (82.6232117119,91.4375337193)	87.4324644359 (81.319719343936,93.545209527864)	87.8194333471 (79.816021005056,95.822845689144)	88.1717949473 (78.107901936744,98.235687957856)	88.5011300457 (76.220101536776,100.782158554624)	88.8194040437 (74.173070805464,103.465737281936)	89.1315521816 (71.977489260556,106.285615102644)	89.4310880908 (69.631582279176,109.230593902424)	89.7001708202 (67.124133262364,112.276208378036)	89.9488444221 (64.470747303976,115.426941540224)	90.1874148781 (61.68507291826,118.68975683794)	90.4201805683 (58.774064906048,122.066296230552)	90.6417185592 (55.73614569214,125.54729142626)
Oceania	low-middleSDI	87.6134962632 (85.142668141312,90.084324385088)	87.8247824219 (85.873369645636,89.776195198164)	88.0688077506 (86.348840982612,89.788774518588)	88.2644995283 (86.626105435244,89.902893621356)	88.3802809398 (86.774747133448,89.985814746152)	88.4236226091 (86.84300077456,90.00424444364)	88.4018062419 (86.847139180904,89.956473302896)	88.3325906013 (86.80388026346,89.86130093914)	88.1728847856 (86.668953013544,89.676816557656)	88.0126665087 (86.530347156648,89.494985860752)	87.8626813937 (86.399203561632,89.326159225768)	87.7329481285 (86.286074699856,89.179821557144)	87.6314214034 (86.199431445652,89.063411361148)	87.5566991423 (86.138263661572,88.975134623028)	87.4820155732 (86.07635705278,88.88767409362)	87.4048012238 (86.011219065608,88.798383381992)	87.2915649322 (85.909802556752,88.673327307648)	87.1187072328 (85.74871331926,88.48870114634)	86.9172526121 (85.558496719788,88.276008504412)	86.5991357035 (85.252437969132,87.945833437868)	86.1161000484 (84.783443684452,87.448756412348)	85.5475915042 (84.230009479476,86.865173528924)	84.8105882797 (83.509862274184,86.111314285216)	84.0549938163 (82.769718671496,85.340268961104)	83.3013641863 (82.02922345896,84.57350491364)	82.667699921 (81.405458935708,83.929940906292)	82.2398367046 (80.98488871996,83.49478468924)	81.8907378427 (80.644069627376,83.137406058024)	81.7040392917 (80.46471725026,82.94336133314)	81.6179082548 (80.366729839376,82.869086670224)	81.6896332255 (80.329318136332,83.049948314668)	81.7063157026 (79.990390822308,83.422240582892)	81.6991082354 (78.993137961344,84.405078509456)	81.7174591048 (77.910588189764,85.524330019836)	81.7354317363 (76.611630946164,86.859232526436)	81.7533975571 (75.139693809372,88.367101304828)	81.7706431121 (73.517848295904,90.023437928296)	81.786641463 (71.760670353496,91.812612572504)	81.802213602 (69.881287928028,93.723139275972)	81.8178138685 (67.8885091435,95.7471185935)	81.8337353141 (65.788405113872,97.879065514328)	81.8491562519 (63.584569549496,100.113742954304)	81.8634479574 (61.28033324496,102.44656266984)	81.8772863807 (58.881085363736,104.873487397664)	81.8910816412 (56.39068681612,107.39147646628)	81.9050047815 (53.811755917568,109.998253645432)	81.9181631609 (51.145535342912,112.690790978888)
South Asia	low-middleSDI	91.7761573142 (91.500432578228,92.051882050172)	93.5960516713 (93.3283195766,93.863783766)	95.0612870628 (94.795001177032,95.327572948568)	96.0434371488 (95.779021509928,96.307852787672)	96.6480913684 (96.386022773472,96.910159963328)	96.8004777609 (96.541119833232,97.059835688568)	96.2967095528 (96.040976821728,96.552442283872)	95.1284181097 (94.877306188584,95.379530030816)	93.6604925813 (93.414359696792,93.906625465808)	92.1609613165 (91.919729457464,92.402193175536)	91.0253095817 (90.7883316412,91.2622875222)	89.8207117917 (89.58794465934,90.05347892406)	88.4577565725 (88.229243046252,88.686270098748)	87.1062565867 (86.881861080428,87.330652092972)	86.0603179926 (85.839631959788,86.281004025412)	85.5023632656 (85.284728470432,85.719998060768)	85.4450012069 (85.22986165598,85.66014075782)	85.6895053899 (85.4764436928,85.902567087)	86.0903545833 (85.879106546916,86.301602619684)	86.4472033178 (86.237763856128,86.656642779472)	86.613970566 (86.406436085952,86.821505046048)	86.5500598975 (86.344584051512,86.755535743488)	86.4146661024 (86.211185237904,86.618146966896)	86.1253618528 (85.923927273972,86.326796431628)	85.9355423601 (85.735919950624,86.135164769576)	85.6859485456 (85.488145655476,85.883751435724)	85.2680522239 (85.072212164212,85.463892283588)	84.6657208951 (84.471965007292,84.859476782908)	83.9744113836 (83.782731661464,84.166091105736)	83.2931590405 (83.103486337392,83.482831743608)	81.074675645 (80.888658813664,81.260692476336)	81.8398422279 (81.651554104072,82.028130351728)	80.9141532407 (79.157946706772,82.670359774628)	80.1680266457 (77.380779260792,82.955274030608)	79.4141353533 (75.334652393384,83.493618313216)	78.6553430866 (73.101551980828,84.209134192372)	77.9004882608 (70.729387091848,85.071589429752)	77.1414723576 (68.234105806636,86.048838908564)	76.3762742982 (65.633312767668,87.119235828732)	75.6060143116 (62.942781535952,88.269247087248)	74.8332265566 (60.176258772512,89.490194340688)	74.0658354667 (57.3490379399,90.7826329935)	73.2967426782 (54.462655545752,92.130829810648)	72.5239418281 (51.524277430052,93.523606226148)	71.7483500852 (48.542245614392,94.954454556008)	70.9722385062 (45.524631678648,96.419845333752)	70.2025491265 (42.480990109488,97.924108143512)
Southeast Asia	middleSDI	80.2127091693 (79.858011844024,80.567406494576)	80.5060430241 (80.186728867932,80.825357180268)	80.7724641374 (80.455324989312,81.089603285488)	81.0449300625 (80.730486035148,81.359374089852)	81.251805737 (80.939239351036,81.564372122964)	81.5428484254 (81.231673077112,81.854023773688)	81.8328325717 (81.522931935284,82.142733208116)	82.1923829911 (81.883545978084,82.501220004116)	82.4619585322 (82.154261069456,82.769655994944)	82.9178507369 (82.610796742156,83.224904731644)	83.098179571 (82.792318297996,83.404040844004)	83.3444201471 (83.039529039992,83.649311254208)	83.7357935012 (83.431506981768,84.040080020632)	84.02025424 (83.7167441387,84.3237643413)	84.3149120456 (84.01208786884,84.61773622236)	84.5132065248 (84.211251414588,84.815161635012)	84.7054030754 (84.4043482318,85.006457919)	85.002764016 (84.70240482148,85.30312321052)	85.1943685312 (84.895051392632,85.493685669768)	85.4574484002 (85.159143167884,85.755753632516)	85.5067788685 (85.209664450648,85.803893286352)	85.399441425 (85.103628151188,85.695254698812)	85.1321652376 (84.838079203596,85.426251271604)	84.7407581504 (84.448763547136,85.032752753664)	84.3636502843 (84.073649179592,84.653651389008)	84.0510053139 (83.762845464552,84.339165163248)	83.7140336485 (83.42774336534,84.00032393166)	83.2249800033 (82.940776483924,83.509183522676)	82.6596312247 (82.377547589972,82.941714859428)	82.1432870771 (81.862555531124,82.424018623076)	81.681148498 (81.4003061642,81.9619908318)	84.7297553386 (84.425530849052,85.033979828148)	86.3053026556 (84.797562226636,87.813043084564)	88.2987507715 (85.320651397936,91.276850145064)	90.3378565263 (85.527908592628,95.147804459972)	92.4322460835 (85.47157361664,99.39291855036)	94.597932046 (85.17177857108,104.02408552092)	96.8094963318 (84.59991866032,109.01907400328)	99.0665709256 (83.754198885768,114.378942965432)	101.3757581649 (82.636525574864,120.114990754936)	103.7468906089 (81.248739805464,126.245041412336)	106.1963458986 (79.593578625616,132.799113171584)	108.6991433396 (77.637809553348,139.760477125852)	111.2551300446 (75.372085437596,147.138174651604)	113.870862237 (72.790762636992,154.950961837008)	116.5561584367 (69.888339284592,163.223977588808)	119.3273234425 (66.659567054092,171.995079830908)
Southern Latin America	high-middleSDI	97.2242855345 (96.154804957524,98.293766111476)	95.8301636277 (94.91625613698,96.74407111842)	94.5942812846 (93.716316970464,95.472245598736)	93.3917637756 (92.526365256664,94.257162294536)	92.3733244001 (91.51954495834,93.22710384186)	91.296140116 (90.4542480321,92.1380321999)	90.3436036617 (89.512459904396,91.174747419004)	89.3494017345 (88.52828721272,90.17051625628)	88.6252637732 (87.811117681952,89.439409864448)	87.9818356864 (87.173217479976,88.790453892824)	87.452443902 (86.648669650944,88.256218153056)	87.1568186955 (86.357132384496,87.956505006504)	86.8384771813 (86.043061556632,87.633892805968)	86.6209647683 (85.829660899448,87.412268637152)	86.4778346732 (85.690038039912,87.265631306488)	86.3924387819 (85.6076922718,87.177185292)	86.4684202395 (85.68569798016,87.25114249884)	86.4691178414 (85.689239228656,87.248996454144)	86.6073684935 (85.828907507008,87.385829479992)	86.5068864111 (85.731915487044,87.281857335156)	86.5340239019 (85.761162481156,87.306885322644)	86.4014775047 (85.631410088652,87.171544920748)	86.3215011803 (85.55385018318,87.08915217742)	86.2173069646 (85.452177581568,86.982436347632)	86.1842055219 (85.42097760582,86.94743343798)	86.0927825261 (85.331237843124,86.854327209076)	85.7614010426 (85.002244346988,86.520557738212)	85.4855899888 (84.727728522928,86.243451454672)	85.2935974693 (84.536633659908,86.050561278692)	85.2877689144 (84.531304123556,86.044233705244)	86.0480250153 (85.271094453452,86.824955577148)	85.9883395059 (85.102419501784,86.874259510016)	86.3273304665 (84.401940416,88.252720517)	86.5140865644 (83.689516789912,89.338656338888)	86.702418564 (82.760182098028,90.644655029972)	86.8913337396 (81.660026792272,92.122640686928)	87.0773987814 (80.409811561764,93.744986001036)	87.2635298762 (79.026493485484,95.500566266916)	87.4507552646 (77.523224677052,97.378285852148)	87.6391564547 (75.908018308868,99.370294600532)	87.8280840582 (74.185413337052,101.470754779348)	88.0143562494 (72.356018783468,103.672693715332)	88.2006155066 (70.424791872696,105.976439140504)	88.3879061697 (68.39695169152,108.37886064788)	88.576457511 (66.275678966872,110.877236055128)	88.7659046359 (64.062504381108,113.469304890692)	88.9536721967 (61.756528734036,116.150815659364)
Southern Sub-Saharan Africa	middleSDI	144.5196055325 (143.140992376076,145.898218688924)	144.5226693105 (143.341541624552,145.703796996448)	144.9046854363 (143.735966223996,146.073404648604)	145.4486024911 (144.293592392564,146.603612589636)	146.4037133743 (145.257327628564,147.550099120036)	147.6645746663 (146.522639738348,148.806509594252)	150.003122867 (148.859590384208,151.146655349792)	153.3891611706 (152.238956644164,154.539365697036)	157.2227358149 (156.062939985148,158.382531644652)	160.0861283285 (158.92015933214,161.25209732486)	161.1487906008 (159.984083664316,162.313497537284)	159.5158258179 (158.365415998712,160.666235637088)	155.6764057119 (154.550114495528,156.802696928272)	150.7909577202 (149.691793395004,151.890122045396)	146.1562438911 (145.081451242744,147.231036539456)	142.8740821607 (141.817587840476,143.930576480924)	140.6582566188 (139.61541461664,141.70109862096)	138.854550212 (137.823263444328,139.885836979672)	137.3910090918 (136.369957953336,138.412060230264)	136.0455303595 (135.034217176452,137.056843542548)	135.0116547664 (134.008826613472,136.014482919328)	134.0687659813 (133.07416894304,135.06336301956)	132.8936795184 (131.90866167634,133.87869736046)	131.7980824491 (130.822384343928,132.773780554272)	130.5426328957 (129.576905158236,131.508360633164)	129.4527715808 (128.496306108712,130.409237052888)	128.1961180314 (127.249607556504,129.142628506296)	126.7554821835 (125.819406826416,127.691557540584)	125.191320322 (124.264746266796,126.117894377204)	123.9174988162 (122.996404716372,124.838592916028)	122.6884798002 (121.774912875944,123.602046724456)	124.7930461392 (123.754165637884,125.831926640516)	125.1035655856 (121.623754580524,128.583376590676)	125.9992008225 (119.67195279134,132.32644885366)	126.9028612018 (117.058955478176,136.746766925424)	127.8194567933 (113.91029988536,141.72861370124)	128.752161389 (110.280168726884,147.224154051116)	129.6874552981 (106.185510221476,153.189400374724)	130.6268438163 (101.65192857808,159.60175905452)	131.5737598171 (96.699522775008,166.447996859192)	132.5336352086 (91.344304797028,173.722965620172)	133.5103757775 (85.59592726354,181.42482429146)	134.4911240089 (79.449991652928,189.532256364872)	135.4766471587 (72.913977606632,198.039316710768)	136.4701489207 (65.994764718876,206.945533122524)	137.4771191923 (58.69782849282,216.25640989178)	138.502174858 (51.024984105468,225.979365610532)
Tropical Latin America	middleSDI	152.3802103257 (151.507182374464,153.253238276936)	148.2579964968 (147.433244806352,149.082748187248)	144.012384482 (143.20955127908,144.81521768492)	139.6788077382 (138.896237738912,140.461377737488)	135.374208476 (134.611645087728,136.136771864272)	131.1873895903 (130.443924259748,131.930854920852)	126.3050932414 (125.582485811408,127.027700671392)	120.4320996294 (119.73332947578,121.13086978302)	114.6982457332 (114.022841889708,115.373649576692)	109.9423926862 (109.2871454145,110.5976399579)	106.9209584096 (106.2803676945,107.5615491247)	105.5101198924 (104.878890513424,106.141349271376)	104.2808577828 (103.658107448104,104.903608117496)	103.3313981706 (102.715871803984,103.946924537216)	102.6046494503 (101.995404461108,103.213894439492)	102.1080653683 (101.50408931912,102.71204141748)	101.9466154364 (101.3465144209,102.5467164519)	102.3635434541 (101.76479453382,102.96229237438)	103.0540070061 (102.454815631304,103.653198380896)	103.6842188511 (103.084316403592,104.284121298608)	104.149410471 (103.549769079028,104.749051862972)	104.4758708359 (103.87816600076,105.07357567104)	105.1220753442 (104.526048917036,105.718101771364)	105.8542856879 (105.259772525776,106.448798850024)	106.5875625287 (105.994235545248,107.180889512152)	106.6793878677 (106.088611820132,107.270163915268)	106.2762172066 (105.689093723304,106.863340689896)	105.414473506 (104.832185366812,105.996761645188)	104.4572387488 (103.87981873472,105.03465876288)	103.8533195206 (103.279613604012,104.427025437188)	103.1385183089 (102.567878603572,103.709158014228)	104.425933651 (103.839069521372,105.012797780628)	103.1000509475 (99.965066262388,106.235035632612)	102.8042464732 (98.002860278756,107.605632667644)	102.4909458116 (95.578342311224,109.403549311976)	102.1619608188 (92.812834434832,111.511087202768)	101.8143905776 (89.76477275246,113.86400840274)	101.4404922304 (86.463791725284,116.417192735516)	101.0457621588 (82.944004402284,119.147519915316)	100.6355523761 (79.231517122688,122.039587629512)	100.2114353145 (75.344230019316,125.078640609684)	99.7705308182 (71.293085097252,128.247976539148)	99.3056891941 (67.08456088326,131.52681750494)	98.822513731 (62.73619865276,134.90882880924)	98.3263216248 (58.262935126616,138.389708122984)	97.8187134077 (53.675280868648,141.962145946752)	97.2971084564 (48.979849401916,145.614367510884)
Western Europe	highSDI	81.1833559353 (80.7857875655,81.5809243051)	80.9337721554 (80.563085660508,81.304458650292)	80.6819860211 (80.312608291512,81.051363750688)	80.4750073293 (80.106801161292,80.843213497308)	80.3359982171 (79.968563870436,80.703432563764)	80.2028407005 (79.835898325008,80.569783075992)	80.0005069627 (79.633973110792,80.367040814608)	79.75442835 (79.388630895376,80.120225804624)	79.4405106364 (79.075540047956,79.805481224844)	79.3963975243 (79.031634758772,79.761160289828)	79.4783458037 (79.113431385328,79.843260222072)	79.8810991393 (79.515662410916,80.246535867684)	80.6724425187 (80.305511312268,81.039373725132)	81.4848806488 (81.116460067572,81.853301230028)	82.2556865898 (81.885691911208,82.625681268392)	82.745194997 (82.374404791648,83.115985202352)	82.8747443454 (82.504120338052,83.245368352748)	82.9264550137 (82.556209315164,83.296700712236)	82.9474974994 (82.577718612692,83.317276386108)	82.7981284898 (82.429195513808,83.167061465792)	82.6622941274 (82.294140045412,83.030448209388)	82.3585914737 (81.991619667436,82.725563279964)	82.0322277226 (81.666328872472,82.398126572728)	81.6819052711 (81.316885067608,82.046925474592)	81.4437284864 (81.079122887,81.8083340858)	81.1831249307 (80.819065686396,81.547184175004)	81.0284861083 (80.664505385124,81.392466831476)	80.9511278574 (80.587021766352,81.315233948448)	80.810253881 (80.445614182304,81.174893579696)	80.5005796447 (80.135450902092,80.865708387308)	78.3654990897 (78.006219456512,78.724778722888)	78.4464774694 (78.062435292644,78.830519646156)	77.4085175846 (76.149508485056,78.667526684144)	76.7021702486 (74.62254327148,78.78179722572)	76.001528714 (72.911216234424,79.091841193576)	75.3051413691 (71.067009351064,79.543273387136)	74.6315364195 (69.132732806988,80.130340032012)	73.9707974955 (67.113476799232,80.828118191768)	73.3195855115 (65.020603179272,81.618567843728)	72.6740453649 (62.86125626494,82.48683446486)	72.0333817379 (60.642689988036,83.424073487764)	71.414043281 (58.383996453412,84.444090108588)	70.8069601542 (56.08085148028,85.53306882812)	70.2090107655 (53.736634425024,86.681387105976)	69.6167187345 (51.353573816524,87.879863652476)	69.0295489857 (48.9352357754,89.123862196)	68.4620126963 (46.494343282848,90.429682109752)
Western Sub-Saharan Africa	lowSDI	138.3336451875 (137.581944516324,139.085345858676)	138.865759987 (138.190333607624,139.541186366376)	139.5538427571 (138.886322318984,140.221363195216)	140.3253277963 (139.664980924276,140.985674668324)	141.1332715882 (140.479531636664,141.787011539736)	141.8485274432 (141.200598750544,142.496456135856)	143.055788134 (142.412072443116,143.699503824884)	145.190290724 (144.54868138514,145.83190006286)	147.4811797265 (146.841124290732,148.121235162268)	149.4737924124 (148.8359518223,150.1116330025)	150.4364498635 (149.803635754552,151.069263972448)	150.4753768129 (149.849822025336,151.100931600464)	150.0651449968 (149.44791889976,150.68237109384)	149.4120159658 (148.803520237372,150.020511694228)	148.7631312143 (148.163333198336,149.362929230264)	148.312285856 (147.720805889132,148.903765822868)	148.1034814559 (147.51982441214,148.68713849966)	148.0019847673 (147.425980004932,148.577989529668)	147.9866656605 (147.418068004692,148.555263316308)	147.6885214604 (147.127845340984,148.249197579816)	147.3298769775 (146.777273068888,147.882480886112)	145.8230292461 (145.28071106312,146.36534742908)	143.2647050419 (142.734786972184,143.794623111616)	140.3560103111 (139.838803474072,140.873217148128)	137.6611266698 (137.15579322328,138.16646011632)	136.0654634013 (135.569881906164,136.561044896436)	135.355086464 (134.867321837728,135.842851090272)	134.9558076976 (134.474870739364,135.436744655836)	134.7731296359 (134.298091551484,135.248167720316)	134.4942922081 (134.024951029696,134.963633386504)	133.6294812259 (133.166941216724,134.092021235076)	134.8225320144 (134.335908506988,135.309155521812)	135.1471718771 (132.662718671936,137.631625082264)	135.4525160224 (131.2234474934,139.6815845514)	135.7606419273 (129.35203239788,142.16925145672)	136.0794706545 (127.152448085756,145.006493223244)	136.4169890478 (124.675344558344,148.158633537256)	136.7613755359 (121.933326844304,151.589424227496)	137.1072441318 (118.943390520036,155.271097743564)	137.4561562087 (115.7225860861,159.1897263313)	137.8157948983 (112.288327246292,163.343262550308)	138.1944227165 (108.653715875288,167.735129557712)	138.5806306303 (104.813334599132,172.347926661468)	138.9684628225 (100.770323836164,177.166601808836)	139.3587618966 (96.53164073348,182.18588305972)	139.7584720673 (92.106485130228,187.410459004372)	140.1757086092 (87.50185941144,192.84955780696)
Global	middleSDI	94.3079919063 (94.191112842516,94.424870970084)	95.2872689142 (95.171663655004,95.402874173396)	96.147330191 (96.03210736132,96.26255302068)	96.8052544529 (96.690489992936,96.920018912864)	97.221725466 (97.107504255904,97.335946676096)	97.3874298089 (97.27383943382,97.50102018398)	97.3062243338 (97.193395731732,97.419052935868)	97.134932497 (97.022904799148,97.246960194852)	96.8600729449 (96.748879317208,96.971266572592)	96.5811386081 (96.470762519732,96.691514696468)	96.2720021708 (96.162449074476,96.381555267124)	95.8476402144 (95.738978756376,95.956301672424)	95.2903962668 (95.182702855128,95.398089678472)	94.660739882 (94.554042073104,94.767437690896)	94.0779700691 (93.97223977716,94.18370036104)	93.6135431193 (93.508700778508,93.718385460092)	93.1928987091 (93.088925904472,93.296871513728)	92.6301247826 (92.527102791416,92.733146773784)	92.075192919 (91.973106908764,92.177278929236)	91.5681468235 (91.466968313844,91.669325333156)	91.2578508399 (91.157433916664,91.358267763136)	90.8836234707 (90.78399148356,90.98325545784)	90.3123480231 (90.213621967756,90.411074078444)	89.66846449 (89.570679976908,89.766249003092)	89.096565613 (88.999667646912,89.193463579088)	88.6599242502 (88.563810151224,88.756038349176)	88.1273565521 (88.032063921072,88.222649183128)	87.3866754593 (87.29230081446,87.48105010414)	86.6914901706 (86.597966486024,86.785013855176)	86.2878816899 (86.195004703012,86.380758676788)	86.6025659165 (86.509920979304,86.695210853696)	88.2421511684 (88.148528129464,88.335774207336)	88.1990971151 (86.838178838284,89.560015391916)	88.8969741772 (86.65511134294,91.13883701146)	89.5903924777 (86.216076604744,92.964708350656)	90.285612063 (85.585609578844,94.985614547156)	90.9808643676 (84.786113291156,97.175615444044)	91.6590602814 (83.812909373532,99.505211189268)	92.3251077568 (82.681943739852,101.968271773748)	92.9867306152 (81.407759454688,104.565701775712)	93.6501220671 (80.000308578712,107.299935555488)	94.3146333552 (78.460843168308,110.168423542092)	94.9641579517 (76.776826504436,113.151489398964)	95.6030069515 (74.9563044275,116.2497094755)	96.2380258318 (73.007955336728,119.468096326872)	96.8750125824 (70.937846052776,122.812179112024)	97.5141813706 (68.746054098212,126.282308642988)

## Sheet: 全y
location	SDI	1990	1991	1992	1993	1994	1995	1996	1997	1998	1999	2000	2001	2002	2003	2004	2005	2006	2007	2008	2009	2010	2011	2012	2013	2014	2015	2016	2017	2018	2019	2020	2021	2022	2023	2024	2025	2026	2027	2028	2029	2030	2031	2032	2033	2034	2035	2036	下降
[truncated: 22 more rows]
