# Supplementary material for: Global, regional, and national epilepsy of unknown cause incidence and mortality, 1990–2036: cross-national health inequalities and predictive analytics
Source: Front Neurol. 2025 Jun 30;16:1526984. doi: 10.3389/fneur.2025.1526984 (PMC12256229; doi:10.3389/fneur.2025.1526984)
Supplement: Supplementary file 6 [file Table_2.xlsx]

## Sheet: 男d
location	SDI	1990	1991	1992	1993	1994	1995	1996	1997	1998	1999	2000	2001	2002	2003	2004	2005	2006	2007	2008	2009	2010	2011	2012	2013	2014	2015	2016	2017	2018	2019	2020	2021	2022	2023	2024	2025	2026	2027	2028	2029	2030	2031	2032	2033	2034	2035	2036
Afghanistan	lowSDI	4.6734480938 (4.259482671524,5.087413516076)	4.5945126265 (4.256120150008,4.932905102992)	4.5176930241 (4.22888703978,4.80649900842)	4.4536236941 (4.194416963576,4.712830424624)	4.4059028656 (4.16348440218,4.64832132902)	4.3725918999 (4.139963814644,4.605219985156)	4.3529910747 (4.126575395644,4.579406753756)	4.3429659498 (4.121143457244,4.564788442356)	4.3410225483 (4.12268480462,4.55936029198)	4.3441821769 (4.128480065016,4.559884288784)	4.344187004 (4.130868237416,4.557505770584)	4.3335429281 (4.1228984108,4.5441874454)	4.3079074652 (4.10055558032,4.51525935008)	4.2875647921 (4.083184139624,4.491945444576)	4.2549009766 (4.053717924572,4.456084028628)	4.206861916 (4.009359938208,4.404363893792)	4.1447628556 (3.951490491168,4.338035220032)	4.073349686 (3.884388615772,4.262310756228)	3.9958262357 (3.810830099452,4.180822371948)	3.9185363212 (3.737021093012,4.100051549388)	3.8447866854 (3.666379410004,4.023193960796)	3.7716525586 (3.596274429884,3.947030687316)	3.7049828903 (3.532320410968,3.877645369632)	3.6477723493 (3.477268364656,3.818276333944)	3.5957031666 (3.426852871588,3.764553461612)	3.5459515524 (3.378489447576,3.713413657224)	3.4954884208 (3.329004128616,3.661972712984)	3.4444931756 (3.2778718802,3.611114471)	3.3951542691 (3.225672460324,3.564636077876)	3.3492500898 (3.171439985048,3.527060194552)	3.2989610078 (3.103011616372,3.494910399228)	3.2468879835 (3.017745498544,3.476030468456)	3.1984257923 (2.911750626488,3.485100958112)	3.1507049315 (2.796904082,3.504505781)	3.1045058896 (2.672544821012,3.536466958188)	3.0583775425 (2.53960769916,3.57714738584)	3.0114379249 (2.398765403152,3.624110446648)	2.9647072807 (2.251981019012,3.677433542388)	2.9195193612 (2.101772735252,3.737265987148)	2.8755259431 (1.948601090232,3.802450795968)	2.8315553118 (1.79197218792,3.87113843568)	2.7869135663 (1.631603626376,3.942223506224)	2.7424904917 (1.468313531532,4.016667451868)	2.6993537372 (1.303410616908,4.095296857492)	2.6571835068 (1.136923961016,4.177443052584)	2.6149771542 (0.968320473384,4.261633835016)	2.5722394629 (0.797297385012,4.347181540788)
Albania	middleSDI	3.1338889439 (2.66716616262,3.60061172518)	3.1254071821 (2.722191569944,3.528622794256)	3.1142525125 (2.760311830132,3.468193194868)	3.1029069997 (2.784757399288,3.421056600112)	3.0904649108 (2.796720330748,3.384209490852)	3.075921246 (2.79788127806,3.35396121394)	3.0589316702 (2.79052768652,3.32733565388)	3.0399312855 (2.777248333668,3.302614237332)	3.0172134628 (2.758119466576,3.276307459024)	2.9923756989 (2.735693187304,3.249058210496)	2.9666966628 (2.711797411144,3.221595914456)	2.9349472327 (2.68204624926,3.18784821614)	2.9008672525 (2.650052340964,3.151682164036)	2.8655877617 (2.616917211488,3.114258311912)	2.8271887055 (2.580889083596,3.073488327404)	2.7866615468 (2.542847016736,3.030476076864)	2.7443325057 (2.503043197496,2.985621813904)	2.7013183397 (2.462479657128,2.940157022272)	2.6603645334 (2.423672742708,2.897056324092)	2.6202987853 (2.385595747024,2.855001823576)	2.5821507391 (2.349213014612,2.815088463588)	2.5464646303 (2.314973444024,2.777955816576)	2.5132232638 (2.282671946916,2.743774580684)	2.4829303734 (2.252374443852,2.713486302948)	2.4540074867 (2.22203247168,2.68598250172)	2.4272098796 (2.191388410444,2.663031348756)	2.4020132552 (2.158707435688,2.645319074712)	2.3795624332 (2.12347107936,2.63565378704)	2.3587069736 (2.082966315568,2.634447631632)	2.3408486964 (2.03693184904,2.64476554376)	2.3207943384 (1.97986465504,2.66172402176)	2.3005882075 (1.913350923024,2.687825491976)	2.2798427225 (1.835525921124,2.724159523876)	2.2595950499 (1.752627366944,2.766562732856)	2.2391568808 (1.66343840348,2.81487535812)	2.2185183016 (1.56901309,2.8680235132)	2.1976859998 (1.470225361084,2.925146638516)	2.1766801334 (1.367795407156,2.985564859644)	2.1555235615 (1.26231848944,3.04872863356)	2.1342174481 (1.15426818466,3.11416671154)	2.1127569605 (1.044037976608,3.181475944392)	2.0911522183 (0.931974884972,3.250329551628)	2.0694241733 (0.818390453504,3.320457893096)	2.0475956716 (0.703567206352,3.391624136848)	2.0256684161 (0.587746515216,3.463590316984)	2.0036382532 (0.471145692188,3.536130814212)	1.9815149357 (0.353970185288,3.609059686112)
Algeria	middleSDI	2.0722365373 (1.903032432692,2.241440641908)	2.0419766699 (1.900546259604,2.183407080196)	2.012081072 (1.890222666044,2.133939477956)	1.9827370647 (1.873760776188,2.091713353212)	1.9547324408 (1.853903818388,2.055561063212)	1.9265475122 (1.830991417188,2.022103607212)	1.8989767356 (1.807084256712,1.990869214488)	1.8729068279 (1.783819509636,1.961994146164)	1.846058316 (1.7594013064,1.9327153256)	1.8201373993 (1.735645053488,1.904629745112)	1.7945573313 (1.712057264728,1.877057397872)	1.7696812437 (1.68901677044,1.85034571696)	1.7450247922 (1.666068181012,1.823981403388)	1.7207930446 (1.643412644048,1.798173445152)	1.6968784685 (1.620955159976,1.772801777024)	1.6724901572 (1.597959492768,1.747020821632)	1.6473498513 (1.574167792504,1.720531910096)	1.6213368722 (1.54947844276,1.69319530164)	1.5951338132 (1.524551530744,1.665716095656)	1.5680248214 (1.498709746368,1.637339896432)	1.5405895641 (1.472517536748,1.608661591452)	1.5126761156 (1.44584511654,1.57950711466)	1.4842879299 (1.418709095656,1.549866764144)	1.4559483597 (1.39162400758,1.52027271182)	1.4280592157 (1.364957160152,1.491161271248)	1.4003442614 (1.3383557579,1.4623327649)	1.3734250929 (1.312177557796,1.434672628004)	1.3463479136 (1.284993219808,1.407702607392)	1.320364167 (1.257135357664,1.383592976336)	1.2946523889 (1.226648013888,1.362656763912)	1.2688749698 (1.19207823314,1.34567170646)	1.2432767807 (1.153096623472,1.333456937928)	1.2183923598 (1.108675515864,1.328109203736)	1.193548774 (1.06251085524,1.32458669276)	1.1689950995 (1.014260427156,1.323729771844)	1.1447336487 (0.964597157816,1.324870139584)	1.12076873 (0.914013694716,1.327523765284)	1.0971060582 (0.862882336552,1.331329779848)	1.0737524769 (0.81149804516,1.33600690864)	1.050710683 (0.760087348656,1.341334017344)	1.0279819249 (0.70883057574,1.34713327406)	1.0055692456 (0.657878020488,1.353260470712)	0.9834766196 (0.607359164432,1.359594074768)	0.9617095148 (0.5573907678,1.3660282618)	0.9402696699 (0.508067933304,1.372471406496)	0.9191571118 (0.459470178976,1.378844044624)	0.8983726609 (0.411666767828,1.385078553972)
Angola	lowSDI	8.1073347397 (7.493869546128,8.720799933272)	8.0199554527 (7.50818458904,8.53172631636)	7.9348458749 (7.492437911644,8.377253838156)	7.8507804579 (7.452562069192,8.248998846608)	7.7677504313 (7.397053164052,8.138447698548)	7.6777840941 (7.325393974396,8.030174213804)	7.5853740847 (7.246489700932,7.924258468468)	7.5118830254 (7.183675362372,7.840090688428)	7.4642098348 (7.144925641936,7.783494027664)	7.4223970605 (7.11128170644,7.73351241456)	7.3824803685 (7.07894036642,7.68602037058)	7.3523229669 (7.055469293336,7.649176640464)	7.3256062644 (7.03475129216,7.61646123664)	7.3050284883 (7.019387105476,7.590669871124)	7.2886703418 (7.007519639632,7.569821043968)	7.267168984 (6.990136376876,7.544201591124)	7.2469904436 (6.973550357128,7.520430530072)	7.2238598922 (6.953642523576,7.494077260824)	7.1976033552 (6.930275954244,7.464930756156)	7.1670340609 (6.90231481352,7.43175330828)	7.1282379736 (6.86599573502,7.39048021218)	7.0814348247 (6.821564251584,7.341305397816)	7.025612086 (6.76807540758,7.28314876442)	6.9600271588 (6.704908684868,7.215145632732)	6.8844993142 (6.63196972528,7.13702890312)	6.8044607986 (6.554642431032,7.054279166168)	6.714733678 (6.467692434432,6.961774921568)	6.6289355843 (6.383603065792,6.874268102808)	6.5350391442 (6.288170033516,6.781908254884)	6.4425604251 (6.185489956984,6.699630893216)	6.3475897885 (6.063759237916,6.631420339084)	6.2536169792 (5.91862764228,6.58860631612)	6.1604404957 (5.73446326752,6.58641772388)	6.0686563985 (5.540020936712,6.597291860288)	5.9778332038 (5.330756712284,6.624909695316)	5.8878352142 (5.1105887029,6.6650817255)	5.7987004744 (4.882338208924,6.715062739876)	5.7105476621 (4.648105471976,6.772989852224)	5.6233498527 (4.409418126168,6.837281579232)	5.5369698972 (4.167331010612,6.906608783788)	5.4512908831 (3.922672948088,6.979908818112)	5.3663435556 (3.676224161336,7.056462949864)	5.2822371483 (3.428719301532,7.135754995068)	5.1989548436 (3.180772395892,7.217137291308)	5.1163977877 (2.932842864276,7.299952711124)	5.0344823609 (2.68533187456,7.38363284724)	4.9532462695 (2.438660145464,7.467832393536)
Argentina	high-middleSDI	0.9625260244 (0.870566781444,1.054485267356)	0.9632584789 (0.887858884532,1.038658073268)	0.9643914545 (0.899520858808,1.029262050192)	0.9660570924 (0.907073651296,1.025040533504)	0.9704967438 (0.91437808064,1.02661540696)	0.9778894815 (0.923032481904,1.032746481096)	0.9858823661 (0.931619311772,1.040145420428)	0.9950481881 (0.941043753616,1.049052622584)	1.0061643592 (0.952116127732,1.060212590668)	1.0164648717 (0.962218300188,1.070711443212)	1.024124049 (0.969724250764,1.078523847236)	1.0303569088 (0.975936191288,1.084777626312)	1.0321827406 (0.97815026616,1.08621521504)	1.0292363599 (0.975924677028,1.082548042772)	1.0245846146 (0.971933189088,1.077236040112)	1.0215316958 (0.969259739616,1.073803651984)	1.0184320685 (0.966440491884,1.070423645116)	1.0172913148 (0.965480459788,1.069102169812)	1.0168300985 (0.965191775232,1.068468421768)	1.0163313655 (0.964900259312,1.067762471688)	1.0169150342 (0.965700279084,1.068129789316)	1.0191934518 (0.96818646472,1.07020043888)	1.0238968995 (0.972962393612,1.074831405388)	1.0290646431 (0.977987505268,1.080141780932)	1.0319340015 (0.980608651816,1.083259351184)	1.0310643029 (0.979588409732,1.082540196068)	1.0263541252 (0.974881910756,1.077826339644)	1.0169140481 (0.965344725064,1.068483371136)	1.0030662135 (0.950383066956,1.055749360044)	0.9869766604 (0.930488042144,1.043465278656)	0.9674404683 (0.902579713768,1.032301222832)	0.9477230001 (0.868191907228,1.027254092972)	0.9301094242 (0.827648478704,1.032570369696)	0.9115877535 (0.782617998516,1.040557508484)	0.8933617497 (0.734561941316,1.052161558084)	0.8754482211 (0.68471652372,1.06617991848)	0.8578550003 (0.633893794356,1.081816206244)	0.8405726974 (0.582589434744,1.098555960056)	0.8235784753 (0.531113316412,1.116043634188)	0.8068602868 (0.479676258076,1.134044315524)	0.7904167922 (0.428436085364,1.152397499036)	0.7742495001 (0.377517507968,1.170981492232)	0.7583511753 (0.327020818248,1.189681532352)	0.7427062474 (0.277034484368,1.208378010432)	0.7273078952 (0.227637265196,1.226978525204)	0.7121579089 (0.1788996946,1.2454161232)	0.6972603776 (0.130883519588,1.263637235612)
Armenia	middleSDI	1.3972306169 (1.111687035724,1.682774198076)	1.4145984692 (1.162584417316,1.666612521084)	1.4303719879 (1.2047589849,1.6559849909)	1.4430927942 (1.237085011268,1.649100577132)	1.452032456 (1.259782601224,1.644282310776)	1.4557461924 (1.272809241952,1.638683142848)	1.4556682969 (1.278786661788,1.632549932012)	1.4499920017 (1.277267166536,1.622716836864)	1.4420965416 (1.272155083032,1.612038000168)	1.4307781378 (1.263004766356,1.598551509244)	1.4156415492 (1.24985447782,1.58142862058)	1.3988519184 (1.234857082192,1.562846754608)	1.3800106553 (1.217783107776,1.542238202824)	1.3595199631 (1.199038519992,1.520001406208)	1.3371119143 (1.178427767084,1.495796061516)	1.3131626946 (1.156306018064,1.470019371136)	1.2873834059 (1.132491076056,1.442275735744)	1.2639575598 (1.110750470688,1.417164648912)	1.2415739388 (1.089984598996,1.393163278604)	1.2208018665 (1.070698460712,1.370905272288)	1.2002754373 (1.051584640164,1.348966234436)	1.1802870501 (1.032734647032,1.327839453168)	1.1593125113 (1.012597425132,1.306027597468)	1.1388826507 (0.992227819244,1.285537482156)	1.1179739508 (0.970392210844,1.265555690756)	1.0951898268 (0.945441698256,1.244937955344)	1.0737342534 (0.919621464556,1.227847042244)	1.0497083914 (0.889008238556,1.210408544244)	1.0226260009 (0.852740594804,1.192511406996)	0.9975272578 (0.814758704084,1.180295811516)	0.9733890119 (0.774021634684,1.172756389116)	0.9483585855 (0.729199831924,1.167517339076)	0.9233810087 (0.680545042544,1.166216974856)	0.8984376856 (0.630688486372,1.166186884828)	0.8735983989 (0.579478231496,1.167718566304)	0.8488616368 (0.527489939664,1.170233333936)	0.8242903075 (0.475241075024,1.173339539976)	0.7998898831 (0.423136812476,1.176642953724)	0.7756917753 (0.37154964782,1.17983390278)	0.7517209477 (0.320776438012,1.182665457388)	0.7279689555 (0.271036084728,1.184901826272)	0.7044832924 (0.222528291152,1.186438293648)	0.6812673795 (0.175413581988,1.187121177012)	0.6583512803 (0.129854278204,1.186848282396)	0.6357552534 (0.08597709874,1.18553340806)	0.6134681116 (0.043873834992,1.183062388208)	0.5915262624 (0.00362239804800002,1.179430126752)
Australia	highSDI	1.4549035145 (1.307317795352,1.602489233648)	1.4787075899 (1.354356207808,1.603058971992)	1.5025805899 (1.394440003444,1.610721176356)	1.5258992822 (1.427709086544,1.624089477856)	1.5520807757 (1.458943070788,1.645218480612)	1.5756238029 (1.4846875694,1.6665600364)	1.5979119972 (1.507628580508,1.688195413892)	1.6159906581 (1.525853756112,1.706127560088)	1.631039071 (1.540918749828,1.721159392172)	1.6435570836 (1.553478655076,1.733635512124)	1.6512412054 (1.561407425448,1.741074985352)	1.6533971137 (1.564072663268,1.742721564132)	1.6487664308 (1.560282302732,1.737250558868)	1.6384074057 (1.551027192948,1.725787618452)	1.6203841496 (1.534443327136,1.706324972064)	1.5997682773 (1.515286659352,1.684249895248)	1.5738704585 (1.49097612264,1.65676479436)	1.5438962606 (1.462637394604,1.625155126596)	1.5122549273 (1.432580453372,1.591929401228)	1.4810915058 (1.402879390616,1.559303620984)	1.4489869752 (1.37223705118,1.52573689922)	1.418541238 (1.343151010864,1.493931465136)	1.3856600106 (1.311749615804,1.459570405396)	1.3527838905 (1.280350289848,1.425217491152)	1.3215773849 (1.250542889284,1.392611880516)	1.2895801117 (1.219886593988,1.359273629412)	1.2569232699 (1.18825824592,1.32558829388)	1.224929562 (1.15633722854,1.29352189546)	1.1924298974 (1.122026857924,1.262832936876)	1.1613022888 (1.085731674044,1.236872903556)	1.1296249434 (1.04432302194,1.21492686486)	1.0996952925 (0.999289670428,1.200100914572)	1.0695210843 (0.947601741552,1.191440427048)	1.0402400999 (0.894551230924,1.185928968876)	1.0115953132 (0.839742285252,1.183448341148)	0.9835874721 (0.783996703884,1.183178240316)	0.9562160992 (0.7279003248,1.1845318736)	0.9294782976 (0.671880329784,1.187076265416)	0.9033880659 (0.616273887136,1.190502244664)	0.8779559194 (0.561332015524,1.194579823276)	0.8531683905 (0.507232312852,1.199104468148)	0.8290111364 (0.454113504676,1.203908768124)	0.8054691009 (0.402087158244,1.208851043556)	0.7825405149 (0.351253385844,1.213827643956)	0.7602209482 (0.301686962248,1.218754934152)	0.7384873282 (0.253437424232,1.223537232168)	0.7173167266 (0.20654387828,1.22808957492)
Austria	highSDI	1.3377974345 (1.154113317156,1.521481551844)	1.3491313269 (1.189180748812,1.509081904988)	1.359902891 (1.218429450472,1.501376331528)	1.3703229338 (1.242271358064,1.498374509536)	1.3820535653 (1.26291105216,1.50119607844)	1.3926504715 (1.279076181552,1.506224761448)	1.4016665213 (1.29134892286,1.51198411974)	1.4108400964 (1.302210096376,1.519470096424)	1.4188047007 (1.311041083004,1.526568318396)	1.4259992914 (1.318667925832,1.533330656968)	1.4320243394 (1.324972369088,1.539076309712)	1.4370301831 (1.330232424004,1.543827942196)	1.4402083647 (1.33377772556,1.54663900384)	1.4405023613 (1.334659968924,1.546344753676)	1.4376748681 (1.332649908816,1.542699827384)	1.4320251212 (1.327961685976,1.536088556424)	1.4265199041 (1.32331129622,1.52972851198)	1.4193811101 (1.317021335492,1.521740884708)	1.4133612642 (1.311681943576,1.515040584824)	1.40730737 (1.306259354988,1.508355385012)	1.4019070271 (1.30143526424,1.50237878996)	1.3976414224 (1.297665729072,1.497617115728)	1.3939198438 (1.294360144792,1.493479542808)	1.3901310986 (1.290839485256,1.489422711944)	1.3865276922 (1.287163393628,1.485891990772)	1.382533838 (1.282454175884,1.482613500116)	1.3775660541 (1.275655445832,1.479476662368)	1.3708566868 (1.265219984272,1.476493389328)	1.3623495911 (1.250058953956,1.474640228244)	1.3511925668 (1.228204774936,1.474180358664)	1.339438667 (1.200632759424,1.478244574576)	1.3264852857 (1.166356758428,1.486613812972)	1.3149058934 (1.126160116824,1.503651669976)	1.3021585143 (1.0818910928,1.5224259358)	1.2891383098 (1.03375578996,1.54452082964)	1.275861224 (0.982476518372,1.569245929628)	1.2623473662 (0.9286337482,1.5960609842)	1.2486097507 (0.872690056396,1.624529445004)	1.2346484017 (0.815018668996,1.654278134404)	1.2204681097 (0.755926466792,1.685009752608)	1.2060785919 (0.69567375906,1.71648342474)	1.1914945843 (0.634488378488,1.748500790112)	1.1767272217 (0.572572071052,1.780882372348)	1.1617796172 (0.510108137944,1.813451096456)	1.1466618479 (0.447263517024,1.846060178776)	1.1313879663 (0.384191495272,1.878584437328)	1.1159764517 (0.321034971024,1.910917932376)
Azerbaijan	middleSDI	3.555365108 (3.163637340436,3.947092875564)	3.6069299257 (3.284059359136,3.929800492264)	3.6413702625 (3.363488703916,3.919251821084)	3.6904778755 (3.43602802166,3.94492772934)	3.7236270856 (3.480147289432,3.967106881768)	3.7651418913 (3.525012029524,4.005271753076)	3.7786400263 (3.540532253208,4.016747799392)	3.7858305389 (3.549034097536,4.022626980264)	3.7818790217 (3.546714656852,4.017043386548)	3.765565915 (3.53265057332,3.99848125668)	3.7345161803 (3.504652553916,3.964379806684)	3.6904162134 (3.464293540232,3.916538886568)	3.6316551238 (3.410032115144,3.853278132456)	3.5635829861 (3.346842934656,3.780323037544)	3.4866864939 (3.275119350112,3.698253637688)	3.4022360278 (3.195978535968,3.608493519632)	3.317648285 (3.11635285206,3.51894371794)	3.2316137312 (3.035041830248,3.428185632152)	3.1512836123 (2.958841952708,3.343725271892)	3.0785889944 (2.889688058148,3.267489930652)	3.0133650045 (2.82751238804,3.19921762096)	2.9560873951 (2.77283991754,3.13933487266)	2.9092478768 (2.728112750432,3.090383003168)	2.8712741009 (2.691990707856,3.050557493944)	2.8465702656 (2.668775907292,3.024364623908)	2.8342500586 (2.657665783516,3.010834333684)	2.8335487446 (2.657583680948,3.009513808252)	2.8478670073 (2.67033094328,3.02540307132)	2.8734444787 (2.689147095192,3.057741862208)	2.905845334 (2.703881403076,3.107809264924)	2.942256817 (2.703944292704,3.180569341296)	2.9863571111 (2.685814865712,3.286899356488)	3.0242415472 (2.628004815316,3.420478279084)	3.0652962821 (2.554995078772,3.575597485428)	3.1065503036 (2.462814441376,3.750286165824)	3.1479953597 (2.353989690236,3.942001029164)	3.1896122808 (2.229994446632,4.149230114968)	3.2313947293 (2.09166721058,4.37112224802)	3.2733978134 (1.939534476552,4.607261150248)	3.3156418074 (1.77385099992,4.85743261488)	3.3581398807 (1.594721096944,5.121558664456)	3.4008866601 (1.402155233184,5.399618087016)	3.4438778172 (1.196119859384,5.691635775016)	3.4871572023 (0.976586871108,5.997727533492)	3.5307414608 (0.743465657852,6.318017263748)	3.5746416504 (0.496627406816,6.652655893984)	3.6188510254 (0.235918646700001,7.0017834041)
Bahrain	high-middleSDI	1.2969672967 (0.792635812568,1.801298780832)	1.3100345837 (0.846722402928,1.773346764472)	1.322803671 (0.895759909212,1.749847432788)	1.3344788128 (0.938952970956,1.730004654644)	1.3436291336 (0.975299646508,1.711958620692)	1.3504126849 (1.00501563332,1.69580973648)	1.3552633473 (1.028803798668,1.681722895932)	1.3568816339 (1.0461471147,1.6676161531)	1.3543968627 (1.057031004876,1.651762720524)	1.3483426803 (1.062471534124,1.634213826476)	1.3388136703 (1.063123538716,1.614503801884)	1.3259326954 (1.059612888108,1.592252502692)	1.3101914125 (1.052721847028,1.567660977972)	1.2916447551 (1.042816763968,1.540472746232)	1.2706639127 (1.030359655808,1.510968169592)	1.2483984779 (1.016323151452,1.480473804348)	1.2240171796 (1.00004519738,1.44798916182)	1.1990125039 (0.982730867252,1.415294140548)	1.1732412527 (0.964123554624,1.382358950776)	1.145586623 (0.94313093964,1.34804230636)	1.1175084683 (0.920813215336,1.314203721264)	1.0893999974 (0.897320977008,1.281479017792)	1.0614920741 (0.872660394448,1.250323753752)	1.0338773029 (0.846693761768,1.221060844032)	1.0067629567 (0.819321475256,1.194204438144)	0.979937799 (0.790023072152,1.169852525848)	0.9540371068 (0.759181125088,1.148893088512)	0.9303405195 (0.727354439952,1.133326599048)	0.9074472569 (0.693287899628,1.121606614172)	0.8842907416 (0.655999555792,1.112581927408)	0.8625708632 (0.616887894928,1.108253831472)	0.8417012591 (0.575687196716,1.107715321484)	0.820110801 (0.53040561376,1.10981598824)	0.799409435 (0.485163775328,1.113655094672)	0.7789317187 (0.438815136244,1.119048301156)	0.7586526799 (0.391741986828,1.125563372972)	0.7385354588 (0.344270355008,1.132800562592)	0.7185337896 (0.29669242014,1.14037515906)	0.6985926588 (0.24927728628,1.14790803132)	0.6786756911 (0.202259001092,1.155092381108)	0.6587974255 (0.155861664032,1.161733186968)	0.6389674347 (0.110298705244,1.167636164156)	0.619213687 (0.065791147736,1.172636226264)	0.5995323833 (0.022537289184,1.176527477416)	0.579915206 (-0.019293212172,1.179123624172)	0.5603788229 (-0.0595531286200001,1.18031077442)	0.5409212033 (-0.0981055394039999,1.179947946004)
Bangladesh	low-middleSDI	0.5241920154 (0.478009757068,0.570374273732)	0.5373072988 (0.500865460976,0.573749136624)	0.5506649526 (0.518284680284,0.583045224916)	0.5625309386 (0.531249378192,0.593812499008)	0.571237028 (0.540172325716,0.602301730284)	0.5762827613 (0.545368772628,0.607196749972)	0.575216897 (0.544673161148,0.605760632852)	0.5665857002 (0.53670587064,0.59646552976)	0.550877362 (0.521907152564,0.579847571436)	0.5290663774 (0.501189131584,0.556943623216)	0.5025039829 (0.475845977232,0.529161988568)	0.4724012136 (0.447048421912,0.497754005288)	0.4411789866 (0.417121720416,0.465236252784)	0.4102521787 (0.387455351472,0.433049005928)	0.3815128296 (0.359897257132,0.403128402068)	0.3555313062 (0.335010490948,0.376052121452)	0.331861885 (0.312354934824,0.351368835176)	0.3098124473 (0.291263388324,0.328361506276)	0.2892096564 (0.271573660484,0.306845652316)	0.270767911 (0.25395878538,0.28757703662)	0.2539289861 (0.237888621284,0.269969350916)	0.2388581879 (0.223512084288,0.254204291512)	0.225701143 (0.210964068228,0.240438217772)	0.214369261 (0.200160770788,0.228577751212)	0.2046815487 (0.19093613828,0.21842695912)	0.1967916082 (0.183439886908,0.210143329492)	0.1901294933 (0.177128345252,0.203130641348)	0.1844029644 (0.171675581116,0.197130347684)	0.1793959479 (0.166702836,0.1920890598)	0.1747161428 (0.161418124332,0.188014161268)	0.1703066927 (0.155092810884,0.185520574516)	0.1663283499 (0.147304038356,0.185352661444)	0.1628179724 (0.13769768336,0.18793826144)	0.1593901548 (0.127090580976,0.191689728624)	0.1562023316 (0.115765813856,0.196638849344)	0.1532314367 (0.103943627556,0.202519245844)	0.1504524713 (0.091749636144,0.209155306456)	0.1478431178 (0.07926160452,0.21642463108)	0.1453826288 (0.066532701588,0.224232556012)	0.143054611 (0.053599488152,0.232509733848)	0.1408460706 (0.040487894444,0.241204246756)	0.1387438932 (0.027216459084,0.250271327316)	0.1367377216 (0.013800836424,0.259674606776)	0.1348193916 (0.00025614569199999,0.269382637508)	0.1329836465 (-0.013406282332,0.279373575332)	0.1312267628 (-0.027178606168,0.289632131768)	0.129544835 (-0.041055390544,0.300145060544)
Belarus	high-middleSDI	2.3080277225 (1.99093526808,2.62512017692)	2.4635393863 (2.220242390708,2.706836381892)	2.6218149868 (2.400266449324,2.843363524276)	2.7825466398 (2.556571781208,3.008521498392)	2.8797045112 (2.64723672964,3.11217229276)	2.9235221342 (2.688496686508,3.158547581892)	2.899247689 (2.667787384288,3.130707993712)	2.8226628591 (2.598431026548,3.046894691652)	2.6988829728 (2.484095398876,2.913670546724)	2.5469617505 (2.340505103264,2.753418397736)	2.4029387694 (2.201564306712,2.604313232088)	2.2866825779 (2.0897277688,2.483637387)	2.2094018748 (2.018097498152,2.400706251448)	2.1569425271 (1.97128138304,2.34260367116)	2.1147317735 (1.932509299304,2.296954247696)	2.071294995 (1.889439587448,2.253150402552)	2.0069251103 (1.825122591192,2.188727629408)	1.9156023381 (1.736883127136,2.094321549064)	1.7930831236 (1.623062017884,1.963104229316)	1.6462613896 (1.48886939218,1.80365338702)	1.4909621152 (1.344834329704,1.637089900696)	1.3584920128 (1.2190251699,1.4979588557)	1.2544285873 (1.119849661,1.3890075136)	1.1798371481 (1.049843888172,1.309830408028)	1.1274763024 (1.001533534176,1.253419070624)	1.0909428654 (0.968065359404,1.213820371396)	1.0676785414 (0.946700002964,1.188657079836)	1.0537460732 (0.933543637336,1.173948509064)	1.047809293 (0.926202933832,1.169415652168)	1.0472761971 (0.918253574056,1.176298820144)	1.0489437926 (0.897707073848,1.200180511352)	1.0520515495 (0.852640346096,1.251462752904)	1.0546302122 (0.775485357568,1.333775066832)	1.0572752933 (0.677094015488,1.437456571112)	1.0598212008 (0.561289337068,1.558353064532)	1.0623135555 (0.431022452792,1.693604658208)	1.0648257504 (0.288046430776,1.841605070024)	1.0674106917 (0.133476273976,2.001345109424)	1.0700878442 (-0.0319235538680001,2.172099242268)	1.0728551986 (-0.207602269536,2.353312666736)	1.0757513952 (-0.393156503188,2.544659293588)	1.078835961 (-0.588313861044,2.745985783044)	1.0821493497 (-0.792899803256,2.957198502656)	1.0857019691 (-1.006792258864,3.178196197064)	1.0894858985 (-1.229907407436,3.408879204436)	1.0935282714 (-1.462242742088,3.649299284888)	1.0978742652 (-1.703880007572,3.899628537972)
Belgium	highSDI	1.5532877057 (1.37071859884,1.73585681256)	1.5976383758 (1.439445906344,1.755830845256)	1.6432841051 (1.502865136928,1.783703073272)	1.6890785059 (1.560194481512,1.817962530288)	1.7373251293 (1.614703315496,1.859946943104)	1.7861734143 (1.666212950236,1.906133878364)	1.8369002808 (1.717346680984,1.956453880616)	1.8901728591 (1.769757182488,2.010588535712)	1.9442205304 (1.822344847828,2.066096212972)	1.9943412763 (1.870976919044,2.117705633556)	2.0422042515 (1.9173568379,2.1670516651)	2.0863939158 (1.9602262805,2.2125615511)	2.1252552483 (1.99809403902,2.25241645758)	2.1560659385 (2.02847060196,2.28366127504)	2.1788595585 (2.05138276962,2.30633634738)	2.1921589315 (2.065322607704,2.318995255296)	2.1985710118 (2.0725756997,2.3245663239)	2.2032598509 (2.07793777724,2.32858192456)	2.2046223006 (2.07990501532,2.32933958588)	2.2043919626 (2.080175532192,2.328608393008)	2.2017427467 (2.078031826948,2.325453666452)	2.199362252 (2.076048606608,2.322675897392)	2.1963332587 (2.073376059888,2.319290457512)	2.1915374034 (2.068941782252,2.314133024548)	2.1823317193 (2.06018662434,2.30447681426)	2.1736104649 (2.05161496596,2.29560596384)	2.1629560405 (2.040488843648,2.285423237352)	2.1498765367 (2.025353163236,2.274399910164)	2.1306300125 (2.000884116332,2.260375908668)	2.1112604708 (1.970221753568,2.252299188032)	2.088415305 (1.927472835592,2.249357774408)	2.0683121493 (1.876683313468,2.259940985132)	2.0471863616 (1.81099928796,2.28337343524)	2.0255028667 (1.739150397052,2.311855336348)	2.0036386596 (1.66064678674,2.34663053246)	1.9816244149 (1.576939149468,2.386309680332)	1.9595021847 (1.489097740204,2.429906629196)	1.9372581702 (1.397887688648,2.476628651752)	1.9148479359 (1.303894229488,2.525801642312)	1.8922625883 (1.2075989604,2.5769262162)	1.8695122314 (1.109407172148,2.629617290652)	1.8466217058 (1.009673317552,2.683570094048)	1.8235655922 (0.908687876588,2.738443307812)	1.800298036 (0.806721294164,2.793874777836)	1.7768114571 (0.704036406284,2.849586507916)	1.7531195833 (0.6008814718,2.9053576948)	1.7292556508 (0.497492488128,2.961018813472)
Benin	lowSDI	5.9232129227 (5.235844221576,6.610581623824)	5.9466068559 (5.355817614788,6.537396097012)	5.9708652432 (5.453105209304,6.488625277096)	5.9981340211 (5.531706005592,6.464562036608)	6.0224719669 (5.590093880872,6.454850052928)	6.047029235 (5.635956299972,6.458102170028)	6.0713530744 (5.673416438828,6.469289709972)	6.0984543422 (5.708780405912,6.488128278488)	6.126530261 (5.742610826108,6.510449695892)	6.1575264063 (5.778194834548,6.536857978052)	6.1908575873 (5.81560053842,6.56611463618)	6.224353048 (5.85305472578,6.59565137022)	6.2650544434 (5.897283336984,6.632825549816)	6.3045393949 (5.940375915836,6.668702873964)	6.3459119279 (5.985013800212,6.706810055588)	6.3876211902 (6.029817663588,6.745424716812)	6.429435956 (6.074415942988,6.784455969012)	6.475342306 (6.122536502244,6.828148109756)	6.5172159598 (6.166451761624,6.867980157976)	6.5603605491 (6.211114711376,6.909606386824)	6.6017824341 (6.253572836224,6.949992031976)	6.6375881231 (6.29019745948,6.98497878672)	6.6638898146 (6.317418219284,7.010361409916)	6.6789691857 (6.333837701576,7.024100669824)	6.6782663538 (6.335181318612,7.021351388988)	6.6609397904 (6.320186693436,7.001692887364)	6.6358541342 (6.296628226312,6.975080042088)	6.6004684452 (6.25957234252,6.94136454788)	6.5557466915 (6.205485699412,6.906007683588)	6.5148363258 (6.140281328928,6.889391322672)	6.4734905093 (6.052158608716,6.894822409884)	6.4261058851 (5.929774849704,6.922436920496)	6.3825524064 (5.765209123116,6.999895689684)	6.3374052512 (5.587205486872,7.087605015528)	6.2921864056 (5.389437445564,7.194935365636)	6.2469160729 (5.175801041732,7.318031104068)	6.2016141647 (4.949144342712,7.454083986688)	6.1563218982 (4.711604935252,7.601038861148)	6.1110408329 (4.464829550324,7.757252115476)	6.06581193 (4.210083641684,7.921540218316)	6.0206408342 (3.948328552384,8.092953116016)	5.9755378408 (3.680348496072,8.270727185528)	5.9305202127 (3.406825368708,8.454215056692)	5.8855801327 (3.12838273632,8.64277752908)	5.8407301629 (2.84554975762,8.83591056818)	5.7959530161 (2.558763765056,9.033142267144)	5.7512375797 (2.268418383676,9.234056775724)
Bhutan	low-middleSDI	1.8185893675 (1.237530681628,2.399648053372)	1.8601529961 (1.320602374672,2.399703617528)	1.9032260528 (1.399442143864,2.407009961736)	1.9456276976 (1.471934295096,2.419321100104)	1.9872819224 (1.538059968576,2.436503876224)	2.027678363 (1.597583226172,2.457773499828)	2.0666503226 (1.650720200244,2.482580444956)	2.1052233608 (1.698948390524,2.511498331076)	2.1394829163 (1.7397238202,2.5392420124)	2.1731510086 (1.776905188784,2.569396828416)	2.2049796621 (1.810164102108,2.599795222092)	2.2349872547 (1.840138465064,2.629836044336)	2.2631805053 (1.867370753732,2.658990256868)	2.2895548146 (1.892269760644,2.686839868556)	2.3153981351 (1.916217840916,2.714578429284)	2.3375401948 (1.936838454732,2.738241934868)	2.3583387794 (1.956246955,2.7604306038)	2.3774800355 (1.974250830352,2.780709240648)	2.3952117359 (1.9910388766,2.7993845952)	2.4119442464 (2.006830006744,2.817058486056)	2.4281318366 (2.021745975208,2.834517697992)	2.4444139948 (2.035873069504,2.852954920096)	2.4613824633 (2.049019072896,2.873745853704)	2.4798174372 (2.06083467972,2.89880019468)	2.5002094047 (2.070396681136,2.930022128264)	2.5219973567 (2.075475644112,2.968519069288)	2.5461452257 (2.074690074008,3.017600377392)	2.5721153539 (2.065186748444,3.079043959356)	2.6025028168 (2.046606793208,3.158398840392)	2.6368675549 (2.0163004595,3.2574346503)	2.675107309 (1.972319209868,3.377895408132)	2.7177556624 (1.91365461192,3.52185671288)	2.7652926877 (1.836987485036,3.693597890364)	2.8178405859 (1.7471949322,3.8884862396)	2.8759534238 (1.641628758492,4.110278089108)	2.9400132872 (1.519637802588,4.360388771812)	3.0104885014 (1.38030027978,4.64067672302)	3.087827116 (1.22236229464,4.95329193736)	3.1724508362 (1.0442913671,5.3006103053)	3.2648373813 (0.844256976008,5.685417786592)	3.3654469195 (0.620122043388,6.110771795612)	3.4747956875 (0.36952831306,6.58006306194)	3.5933820476 (0.0898720221999998,7.096892073)	3.7216547766 (-0.221613475512,7.664923028712)	3.8600490411 (-0.567853142415999,8.287951224616)	4.0088428153 (-0.951830387667999,8.969516018268)	4.1682137957 (-1.376417419416,9.712845010816)
Bolivia (Plurinational State of)	low-middleSDI	4.0276354205 (3.59359853414,4.46167230686)	3.9721587335 (3.605433741804,4.338883725196)	3.9166415635 (3.60033618628,4.23294694072)	3.8597483793 (3.579165513436,4.140331245164)	3.8033382617 (3.546862455624,4.059814067776)	3.7457345741 (3.50532868964,3.98614045856)	3.6874883501 (3.4580728344,3.9169038658)	3.6293841753 (3.408045687888,3.850722662712)	3.57202771 (3.35718070574,3.78687471426)	3.5142770263 (3.305158269824,3.723395782776)	3.4578188728 (3.25392340284,3.66171434276)	3.4001647869 (3.201300554424,3.599029019376)	3.3421296886 (3.148082363492,3.536177013708)	3.2841755814 (3.094713026356,3.473638136444)	3.2267698882 (3.04162064224,3.41191913416)	3.1692865455 (2.988211038412,3.350362052588)	3.1132215804 (2.935915936528,3.290527224272)	3.0580959104 (2.884310487092,3.231881333708)	3.0059671027 (2.835375601704,3.176558603696)	2.9544207349 (2.786874483748,3.121966986052)	2.9040405045 (2.739399198356,3.068681810644)	2.8548357205 (2.693003102588,3.016668338412)	2.8056190855 (2.646588890092,2.964649280908)	2.7573797206 (2.601054541772,2.913704899428)	2.7094886875 (2.555637670768,2.863339704232)	2.662381547 (2.51034401478,2.81441907922)	2.6155573648 (2.46390681008,2.76720791952)	2.5698761144 (2.415813043504,2.723939185296)	2.5250773384 (2.363974004148,2.686180672652)	2.4804323956 (2.305635720092,2.655229071108)	2.4352247217 (2.238482552608,2.631966890792)	2.3907649889 (2.163121758708,2.618408219092)	2.3470823607 (2.076763839808,2.617400881592)	2.3037066804 (1.987154692452,2.620258668348)	2.2608116029 (1.893137014528,2.628486191272)	2.218401355 (1.795949807944,2.640852902056)	2.1764935036 (1.69654564976,2.65644135744)	2.1351044717 (1.595662855084,2.674546088316)	2.0942453446 (1.493889533608,2.694601155592)	2.0539173547 (1.391680059148,2.716154650252)	2.0141212615 (1.289398786296,2.738843736704)	1.9748690814 (1.187353454488,2.762384708312)	1.9361715352 (1.085805939904,2.786537130496)	1.8980351478 (0.984986517516,2.811083778084)	1.8604572597 (0.885081460652,2.835833058748)	1.8234341809 (0.7862477558,2.860620606)	1.7869714429 (0.688625128996,2.885317756804)
Bosnia and Herzegovina	high-middleSDI	2.761821085 (2.379052145804,3.144590024196)	2.7633677938 (2.433814054712,3.092921532888)	2.7643352918 (2.47442956716,3.05424101644)	2.7612982766 (2.498827599236,3.023768953964)	2.7538321716 (2.508925126952,2.998739216248)	2.7418891485 (2.507674762332,2.976103534668)	2.7200351481 (2.492856621952,2.947213674248)	2.6928424027 (2.470641130344,2.915043675056)	2.6621361314 (2.443893331492,2.880378931308)	2.6304970626 (2.415568522536,2.845425602664)	2.5989789457 (2.386904611732,2.811053279668)	2.569481696 (2.359881361448,2.779082030552)	2.5423301163 (2.334935036156,2.749725196444)	2.5175077342 (2.31210712438,2.72290834402)	2.4941870407 (2.290606326748,2.697767754652)	2.472360637 (2.27036083004,2.67436044396)	2.4508440638 (2.25022432028,2.65146380732)	2.4311995317 (2.231587845384,2.630811218016)	2.4123953561 (2.21350186298,2.61128884922)	2.3937368958 (2.195306257072,2.592167534528)	2.3756555399 (2.17739573438,2.57391534542)	2.3568382327 (2.158501301376,2.555175164024)	2.3384453607 (2.139615615992,2.537275105408)	2.3211657386 (2.12109741266,2.52123406454)	2.3026203712 (2.100338910868,2.504901831532)	2.2842806766 (2.077945823568,2.490615529632)	2.2668816854 (2.053501240752,2.480262130048)	2.2480191081 (2.023378693752,2.472659522448)	2.2308451761 (1.988759762348,2.472930589852)	2.2130012364 (1.945982942144,2.480019530656)	2.1974817259 (1.896601886388,2.498361565412)	2.1786213863 (1.835286087728,2.521956684872)	2.1585898257 (1.762007016028,2.555172635372)	2.1386770149 (1.684138792748,2.593215237052)	2.1179937336 (1.599974710596,2.636012756604)	2.0965582452 (1.510617262636,2.682499227764)	2.0743940594 (1.41696828004,2.73181983876)	2.0515429417 (1.319784455556,2.783301427844)	2.0280470484 (1.219710647052,2.836383449748)	2.0039246945 (1.117276766376,2.890572622624)	1.9791972117 (1.012945118768,2.945449304632)	1.9538917636 (0.907130805532,3.000652721668)	1.9280501004 (0.80021964742,3.05588055338)	1.9017136399 (0.692573093776,3.110854186024)	1.874899953 (0.584510216028,3.165289689972)	1.8476300848 (0.476329051768,3.218931117832)	1.8199322534 (0.368311967004,3.271552539796)
Botswana	middleSDI	5.3398076123 (4.305136245676,6.374478978924)	5.344581421 (4.429844765216,6.259318076784)	5.3475003805 (4.531969157448,6.163031603552)	5.3476306031 (4.611157984932,6.084103221268)	5.3416490319 (4.666373285384,6.016924778416)	5.3324834247 (4.702759636776,5.962207212624)	5.3192648976 (4.722830115216,5.915699679984)	5.3015746035 (4.729256646212,5.873892560788)	5.2806860413 (4.725915506744,5.835456575856)	5.2554809758 (4.71403821016,5.79692374144)	5.2254640263 (4.69471221394,5.75621583866)	5.1919007503 (4.6702335693,5.7135679313)	5.1502243631 (4.6370799383,5.6633687879)	5.1036164273 (4.59858528726,5.60864756734)	5.0525133811 (4.555376059916,5.549650702284)	4.9986553364 (4.509179739692,5.488130933108)	4.9427546562 (4.460730679808,5.424778632592)	4.8867416431 (4.411868936624,5.361614349576)	4.8299347398 (4.362041561964,5.297827917636)	4.7723251463 (4.311264470644,5.233385821956)	4.7122386291 (4.258042984764,5.166434273436)	4.6537860501 (4.206074720804,5.101497379396)	4.5915063881 (4.150105963236,5.032906812964)	4.5302917103 (4.09418914074,4.96639427986)	4.4679230461 (4.035461113428,4.900384978772)	4.406733733 (3.974697821616,4.838769644384)	4.3451387324 (3.908500596956,4.781776867844)	4.2843364569 (3.8353241239,4.7333487899)	4.2255410817 (3.753302384728,4.697779778672)	4.1675753318 (3.658497371136,4.676653292464)	4.1104192055 (3.548927828592,4.671910582408)	4.0531671315 (3.423172669732,4.683161593268)	3.9959100745 (3.27629146948,4.71552867952)	3.9403324343 (3.123691610168,4.756973258432)	3.8856325392 (2.961800567508,4.809464510892)	3.831901109 (2.792648862324,4.871153355676)	3.7792132002 (2.617837306844,4.940589093556)	3.7276081744 (2.43861266912,5.01660367968)	3.6771392428 (2.25599327474,5.09828521086)	3.6278414611 (2.070749567092,5.184933355108)	3.579746453 (1.883474086008,5.276018819992)	3.5328712114 (1.69462310488,5.37111931792)	3.4872029121 (1.504551311072,5.469854513128)	3.4427426924 (1.31356929276,5.57191609204)	3.3994805586 (1.121901927944,5.677059189256)	3.3574063515 (0.929714679304,5.785098023696)	3.3165003519 (0.737128851012,5.895871852788)
Brazil	middleSDI	1.7017546651 (1.628757737712,1.774751592488)	1.6869105844 (1.630493164516,1.743328004284)	1.672814232 (1.624075596432,1.721552867568)	1.6614353909 (1.615519454232,1.707351327568)	1.6521066647 (1.60729158222,1.69692174718)	1.647546015 (1.603379220944,1.691712809056)	1.6434107333 (1.599882866708,1.686938599892)	1.6441821762 (1.601192890952,1.687171461448)	1.6435732876 (1.601125991548,1.686020583652)	1.6453416737 (1.603327549604,1.687355797796)	1.6531939433 (1.611434568244,1.694953318356)	1.6585618371 (1.617074118632,1.700049555568)	1.6686217566 (1.627265773456,1.709977739744)	1.6787589222 (1.637504080348,1.720013764052)	1.6887488576 (1.64758080984,1.72991690536)	1.6972179107 (1.656183710948,1.738252110452)	1.7042533638 (1.6633899069,1.7451168207)	1.7118628356 (1.671156045812,1.752569625388)	1.7210184708 (1.68043220788,1.76160473372)	1.7308358315 (1.690351953688,1.771319709312)	1.7436118044 (1.703164409832,1.784059198968)	1.7613046146 (1.720794505912,1.801814723288)	1.7849085804 (1.74421747806,1.82559968274)	1.8122142718 (1.771256514792,1.853172028808)	1.8419055682 (1.80062702054,1.88318411586)	1.8827607499 (1.841011960608,1.924509539192)	1.9322008226 (1.889827978324,1.974573666876)	1.9880560874 (1.944822230608,2.031289944192)	2.036132398 (1.99214467954,2.08012011646)	2.0796854875 (2.034425740212,2.124945234788)	2.1072117847 (2.057109311552,2.157314257848)	2.1290037716 (2.063383807148,2.194623736052)	2.1559816099 (2.05168082828,2.26028239152)	2.1811483867 (2.02963075232,2.33266602108)	2.2061728763 (1.997365062064,2.414980690536)	2.2311520868 (1.95683618354,2.50546799006)	2.2561860788 (1.909078416248,2.603293741352)	2.2813537773 (1.854635809064,2.708071745536)	2.3063518484 (1.793634830412,2.819068866388)	2.3310816929 (1.726210979964,2.935952405836)	2.3556120926 (1.652518913392,3.058705271808)	2.3800257305 (1.572652238932,3.187399222068)	2.4043608612 (1.486660991372,3.322060731028)	2.428241894 (1.394450055424,3.462033732576)	2.451539062 (1.2960602718,3.6070178522)	2.4743091983 (1.191595063192,3.757023333408)	2.4966344832 (1.081130105836,3.912138860564)
Bulgaria	high-middleSDI	1.9245947669 (1.705321587152,2.143867946648)	1.9582222555 (1.768042430812,2.148402080188)	1.9923742765 (1.823534090776,2.161214462224)	2.0282200621 (1.873325360068,2.183114764132)	2.0606194603 (1.913917967908,2.207320952692)	2.0899762123 (1.947343899036,2.232608525564)	2.1172649346 (1.976091083404,2.258438785796)	2.1407023972 (1.999753029116,2.281651765284)	2.1617799774 (2.020506874352,2.303053080448)	2.1761108976 (2.034661705604,2.317560089596)	2.1913968806 (2.0495848291,2.3332089321)	2.2048314222 (2.062709717356,2.346953127044)	2.2186147851 (2.07612852496,2.36110104524)	2.2304811482 (2.0877069033,2.3732553931)	2.2461184514 (2.102765178792,2.389471724008)	2.2595108367 (2.115628331164,2.403393342236)	2.2712710455 (2.126843315788,2.415698775212)	2.2832751395 (2.138164716308,2.428385562692)	2.29171131 (2.14601558024,2.43740703976)	2.2977315031 (2.15144654932,2.44401645688)	2.3036369831 (2.156638582264,2.450635383936)	2.3120987567 (2.164135526068,2.460061987332)	2.322021476 (2.172942421288,2.471100530712)	2.3333160286 (2.18294221788,2.48368983932)	2.3477012464 (2.195585507436,2.499816985364)	2.3661945909 (2.211360940908,2.521028240892)	2.3848737435 (2.225683329068,2.544064157932)	2.4034673544 (2.236843030408,2.570091678392)	2.423924549 (2.244628934768,2.603220163232)	2.4440788419 (2.24452052756,2.64363715624)	2.4681071549 (2.237938161888,2.698276147912)	2.4880632116 (2.216006754592,2.760119668608)	2.5064994473 (2.177060605568,2.835938289032)	2.5257252642 (2.131398592692,2.920051935708)	2.5442276459 (2.075787729592,3.012667562208)	2.5620151126 (2.011274802956,3.112755422244)	2.5790621735 (1.938638386504,3.219485960496)	2.5953566396 (1.858487931108,3.332225348092)	2.6108876488 (1.771315923248,3.450459374352)	2.6256486656 (1.677506420536,3.573790910664)	2.6396458791 (1.577376325776,3.701915432424)	2.652852445 (1.471174441032,3.834530448968)	2.6652507028 (1.359133163976,3.971368241624)	2.676821438 (1.241481737548,4.112161138452)	2.6875529095 (1.118429670152,4.256676148848)	2.6974471733 (0.990177050308,4.404717296292)	2.7064779621 (0.856905781924,4.556050142276)
Burkina Faso	lowSDI	6.1814912376 (5.63933950076,6.72364297444)	6.1859906161 (5.73384899512,6.63813223708)	6.1900283803 (5.79934797774,6.58070878286)	6.1927999686 (5.839787613184,6.545812324016)	6.1978740044 (5.865666155028,6.530081853772)	6.2014397497 (5.880294273608,6.522585225792)	6.2068054611 (5.891734823512,6.521876098688)	6.212741734 (5.901744986008,6.523738481992)	6.2159388207 (5.908557978904,6.523319662496)	6.2233628521 (5.91932894668,6.52739675752)	6.2329902143 (5.93227744852,6.53370298008)	6.2492680788 (5.951613916932,6.546922240668)	6.2726052427 (5.97776703988,6.56744344552)	6.3047274836 (6.012300488264,6.597154478936)	6.340203339 (6.049970225368,6.630436452632)	6.3799778765 (6.091650775452,6.668304977548)	6.4238099345 (6.137031698952,6.710588170048)	6.4704021964 (6.1848882418,6.755916151)	6.5194893148 (6.234910121832,6.804068507768)	6.5744033228 (6.2904154879,6.8583911577)	6.6450463508 (6.361025681,6.9290670206)	6.7268364893 (6.442323033164,7.011349945436)	6.8209086156 (6.535294134364,7.106523096836)	6.9188231136 (6.6313178382,7.206328389)	7.0127597033 (6.722843044212,7.302676362388)	7.0884507743 (6.796655927964,7.380245620636)	7.1521676816 (6.859080504364,7.445254858836)	7.1874192957 (6.893218691268,7.481619900132)	7.192551922 (6.893703239896,7.491400604104)	7.182420997 (6.866594577336,7.498247416664)	7.1611210266 (6.803830413564,7.518411639636)	7.1379718951 (6.703010309748,7.572933480452)	7.1207481716 (6.546087200324,7.695409142876)	7.0970460593 (6.365510575096,7.828581543504)	7.0726600848 (6.158228275264,7.987091894336)	7.0477634023 (5.93006078088,8.16546602372)	7.0225128407 (5.68497203974,8.36005364166)	6.9969448457 (5.42556603012,8.56832366128)	6.9709943404 (5.153648400648,8.788340280152)	6.9447277283 (4.870563897204,9.018891559396)	6.9182348387 (4.577323455988,9.259146221412)	6.8916166779 (4.274732342464,9.508501013336)	6.8649025102 (3.963440120556,9.766364899844)	6.8380575953 (3.644045089,10.0320701016)	6.8111509349 (3.317090949148,10.305210920652)	6.7842859516 (2.98304318656,10.58552871664)	6.7575588517 (2.642294832484,10.872822870916)
Burundi	lowSDI	13.4278719202 (12.25004990812,14.60569393228)	13.5043077128 (12.496269573132,14.512345852468)	13.5758716416 (12.687401880148,14.464341403052)	13.6323345488 (12.82128402432,14.44338507328)	13.6783716353 (12.914326325132,14.442416945468)	13.7234557455 (12.98714899586,14.45976249514)	13.7589763323 (13.039982585472,14.477970079128)	13.7777325383 (13.0710538131,14.4844112635)	13.7842783379 (13.088033616252,14.480523059548)	13.7859061006 (13.099228379248,14.472583821952)	13.7803821199 (13.103033460724,14.457730779076)	13.7719702196 (13.103477682244,14.440462756956)	13.7562179111 (13.09638688736,14.41604893484)	13.7360282154 (13.084493587656,14.387562843144)	13.7163916672 (13.072537107572,14.360246226828)	13.689046323 (13.05262868702,14.32546395898)	13.6634418303 (13.033684301368,14.293199359232)	13.6441384533 (13.0200052359,14.2682716707)	13.6253772438 (13.0061594663,14.2445950213)	13.617847346 (13.00227168166,14.23342301034)	13.6133710888 (13.00034038058,14.22640179702)	13.6085345192 (12.996657190032,14.220411848368)	13.5868801774 (12.975638183212,14.198122171588)	13.5469154429 (12.936318493336,14.157512392464)	13.4907408437 (12.881139723096,14.100341964304)	13.4063201739 (12.798384749496,14.014255598304)	13.2972615613 (12.690577762516,13.903945360084)	13.1692160315 (12.560298551056,13.778133511944)	13.033028645 (12.412098540744,13.653958749256)	12.8947468525 (12.241084800184,13.548408904816)	12.7594455552 (12.037817393736,13.481073716664)	12.6272799023 (11.7886775951,13.4658822095)	12.4754729513 (11.44414168614,13.50680421646)	12.3348120678 (11.08523001828,13.58439411732)	12.1937678494 (10.6919023213,13.6956333775)	12.05235135 (10.271894052808,13.832808647192)	11.910539968 (9.830847013164,13.990232922836)	11.7682238216 (9.372895496728,14.163552146472)	11.6254788321 (8.901422505164,14.349535159036)	11.482411721 (8.41904234634,14.54578109566)	11.3390005026 (7.927745420456,14.750255584744)	11.1952283638 (7.429191655408,14.961265072192)	11.0510067452 (6.92480453262,15.17720895778)	10.9064512 (6.416057525044,15.396844874956)	10.7618031553 (5.904284058492,15.619322252108)	10.617248963 (5.39061331562,15.84388461038)	10.4729161332 (4.876025652312,16.069806614088)
Cambodia	low-middleSDI	1.4364887528 (1.208331322096,1.664646183504)	1.4115490347 (1.21491905836,1.60817901104)	1.3870757445 (1.215420222812,1.558731266188)	1.3634263411 (1.210836071828,1.516016610372)	1.3403463119 (1.201896078664,1.478796545136)	1.3176460801 (1.18955957736,1.44573258284)	1.2949340646 (1.17446866416,1.41539946504)	1.2729351006 (1.158184333588,1.387685867612)	1.250960911 (1.14071645192,1.36120537008)	1.2289869737 (1.122489115968,1.335484831432)	1.2070406002 (1.10380817048,1.31027302992)	1.1859392595 (1.085604240548,1.286274278452)	1.1649974823 (1.067324091212,1.262670873388)	1.1448563719 (1.049612851416,1.240099892384)	1.125335421 (1.032329620364,1.218341221636)	1.1067923014 (1.015829624364,1.197754978436)	1.0899130632 (1.000777463472,1.179048662928)	1.0748987494 (0.987384724116,1.162412774684)	1.0611447378 (0.975109656192,1.147179819408)	1.04900442 (0.964293403064,1.133715436936)	1.0382033436 (0.954687692248,1.121718994952)	1.0288562621 (0.94639799684,1.11131452736)	1.0197961018 (0.938302695932,1.101289507668)	1.0111545723 (0.930481670844,1.091827473756)	1.00248516 (0.922389648084,1.082580671916)	0.9940932523 (0.914074612172,1.074111892428)	0.9853383085 (0.904537795364,1.066138821636)	0.9764879046 (0.893440131708,1.059535677492)	0.9679854986 (0.88044840392,1.05552259328)	0.9593243677 (0.864306186456,1.054342548944)	0.9507636983 (0.844624597204,1.056902799396)	0.9420813619 (0.820925922488,1.063236801312)	0.9341026539 (0.792835407724,1.075369900076)	0.9261803263 (0.76264641702,1.08971423558)	0.9184938241 (0.73000620814,1.10698144006)	0.9110432705 (0.695347285184,1.126739255816)	0.9038281473 (0.659004448712,1.148651845888)	0.8968455424 (0.621235377052,1.172455707748)	0.8900897008 (0.582240780036,1.197938621564)	0.8835537975 (0.542172535236,1.224935059764)	0.8772336135 (0.501148460112,1.253318766888)	0.8711240263 (0.45925965856,1.28298839404)	0.8652180816 (0.416578098424,1.313858064776)	0.8595059867 (0.373162916088,1.345849057312)	0.8539769584 (0.329059144056,1.378894772744)	0.8486225757 (0.284302965048,1.412942186352)	0.8434337407 (0.238923526056,1.447943955344)
Cameroon	low-middleSDI	5.6298657413 (5.138702974632,6.121028507968)	5.6404116074 (5.232235811092,6.048587403708)	5.6518508964 (5.300934899948,6.002766892852)	5.6668371645 (5.351421637472,5.982252691528)	5.6826014446 (5.387426376776,5.977776512424)	5.701711332 (5.417614540112,5.985808123888)	5.7214156922 (5.443812241152,5.999019143248)	5.7457954507 (5.472657646208,6.018933255192)	5.7741567076 (5.504741927812,6.043571487388)	5.8074070182 (5.541380676024,6.073433360376)	5.8474808352 (5.584543683128,6.110417987272)	5.8957205637 (5.635502425352,6.155938702048)	5.9534316483 (5.695482473572,6.211380823028)	6.0154342546 (5.759515136348,6.271353372852)	6.0818467816 (5.82767450198,6.33601906122)	6.1516155658 (5.898958326392,6.404272805208)	6.2235244763 (5.972159330632,6.474889621968)	6.2970973299 (6.046754409884,6.547440249916)	6.368521489 (6.118969433492,6.618073544508)	6.4364279966 (6.187438315856,6.685417677344)	6.4900699013 (6.241784389168,6.738355413432)	6.5299239287 (6.282501296768,6.777346560632)	6.5521547799 (6.305818869772,6.798490690028)	6.5571182559 (6.312222346012,6.802014165788)	6.5417649337 (6.298807915984,6.784721951416)	6.5029069603 (6.262651444884,6.743162475716)	6.4506499237 (6.21348122914,6.68781861826)	6.3810471211 (6.146766227428,6.615328014772)	6.3032227278 (6.068766732628,6.537678722972)	6.2188740592 (5.975315221132,6.462432897268)	6.1330935189 (5.861469855568,6.404717182232)	6.046423423 (5.717883386308,6.374963459692)	5.9638880387 (5.527836354072,6.399939723328)	5.8803790577 (5.326091208424,6.434666906976)	5.7982301699 (5.1077540248,6.488706315)	5.717410355 (4.877484483712,6.557336226288)	5.637890499 (4.638323556948,6.637457441052)	5.5596407851 (4.392359544632,6.726922025568)	5.482611263 (4.141157233252,6.824065292748)	5.4067409819 (3.885847484896,6.927634478904)	5.3319608687 (3.627287490124,7.036634247276)	5.2582145547 (3.366177570184,7.150251539216)	5.1854667136 (3.10314109382,7.26779233338)	5.1136726976 (2.838772919092,7.388572476108)	5.0427935084 (2.573564393516,7.512022623284)	4.9727891715 (2.307927126004,7.637651216996)	4.9036339975 (2.042227709004,7.765040285996)
Canada	highSDI	1.1950296945 (1.08706717032,1.30299221868)	1.1624430953 (1.075184969184,1.249701221416)	1.1305059384 (1.057188797776,1.203823079024)	1.1000041445 (1.035199128448,1.164809160552)	1.0720572865 (1.012057573244,1.132056999756)	1.0451659154 (0.987918093692,1.102413737108)	1.0198605169 (0.96434937632,1.07537165748)	0.9962546308 (0.942039040812,1.050470220788)	0.9738943496 (0.92082358836,1.02696511084)	0.9532248145 (0.901228637764,1.005220991236)	0.9354810633 (0.884462496344,0.986499630256)	0.9208431439 (0.870704326668,0.970981961132)	0.9089458918 (0.859592731552,0.958299052048)	0.8992206796 (0.850568908096,0.947872451104)	0.8906257906 (0.842618831264,0.938632749936)	0.8845595492 (0.837064450528,0.932054647872)	0.8804620795 (0.833363993724,0.927560165276)	0.8766416372 (0.829904679856,0.923378594544)	0.8741439129 (0.827678365772,0.920609460028)	0.8729404626 (0.8266578752,0.91922305)	0.8726733272 (0.826508353324,0.918838301076)	0.8731947073 (0.82708759674,0.91930181786)	0.8750550808 (0.828928501364,0.921181660236)	0.8772746026 (0.83109879306,0.92345041214)	0.8806596469 (0.834362701128,0.926956592672)	0.8835098753 (0.837039262356,0.929980488244)	0.8866172324 (0.83971937552,0.93351508928)	0.889094317 (0.841164778448,0.937023855552)	0.891395169 (0.84106742188,0.94172291612)	0.8925580068 (0.83742285204,0.94769316156)	0.8932738557 (0.829680105928,0.956867605472)	0.8933959757 (0.816910802208,0.969881149192)	0.8946441412 (0.799170055332,0.990118227068)	0.8954071692 (0.778187817468,1.012626520932)	0.8962529632 (0.754035106636,1.038470819764)	0.897193044 (0.727192066504,1.067194021496)	0.8982382112 (0.697994243192,1.098482179208)	0.8993922015 (0.666674605004,1.132109797996)	0.9006522622 (0.633401721272,1.167902803128)	0.9020217625 (0.598296593144,1.205746931856)	0.9035056799 (0.561445654936,1.245565704864)	0.9051082826 (0.522911514836,1.287305050364)	0.9068278875 (0.482738918028,1.330916856972)	0.9086563578 (0.440963988432,1.376348727168)	0.9105920929 (0.397613324164,1.423570861636)	0.9126357124 (0.352704440024,1.472566984776)	0.914787529 (0.306247976932,1.523327081068)
Central African Republic	lowSDI	8.5617638977 (7.490160564872,9.633367230528)	8.5195031967 (7.596169871352,9.442836522048)	8.4774109599 (7.66687042056,9.28795149924)	8.4342983712 (7.7052256268,9.1633711156)	8.3923132049 (7.719558630492,9.065067779308)	8.3474225485 (7.712987683604,8.981857413396)	8.3079903743 (7.699612816036,8.916367932564)	8.2691910926 (7.679591566196,8.858790619004)	8.2356807551 (7.66038641982,8.81097509038)	8.2094121011 (7.645610091952,8.773214110248)	8.1848688493 (7.631021496892,8.738716201708)	8.167928077 (7.622591363288,8.713264790712)	8.1611232372 (7.622858458876,8.699388015524)	8.1594683305 (7.627138888464,8.691797772536)	8.1665764495 (7.638841352128,8.694311546872)	8.1859216344 (7.661292148012,8.710551120788)	8.2183686787 (7.69538617796,8.74135117944)	8.2600976405 (7.737465270632,8.782730010368)	8.3108352887 (7.78734879846,8.83432177894)	8.3751160136 (7.8493903292,8.900841698)	8.4548984163 (7.925578316712,8.984218515888)	8.5393896298 (8.0055769315,9.0732023281)	8.6299696125 (8.090814284264,9.169124940736)	8.7274134741 (8.182104039276,9.272722908924)	8.8155379321 (8.263924159236,9.367151704964)	8.8989993213 (8.340361991924,9.457636650676)	8.9790434053 (8.411212435048,9.546874375552)	9.0466251597 (8.464273637248,9.628976682152)	9.1118553164 (8.502798194188,9.720912438612)	9.174153382 (8.516787688204,9.831519075796)	9.2336321678 (8.4954792334,9.9717851022)	9.295729748 (8.434783738132,10.156675757868)	9.3588122719 (8.313028574536,10.404595969264)	9.4216027748 (8.162812273076,10.680393276524)	9.4851277892 (7.977219247508,10.993036330892)	9.5494699237 (7.760474041936,11.338465805464)	9.6146976602 (7.515706141016,11.713689179384)	9.680805358 (7.245150271856,12.116460444144)	9.7478036767 (6.950496065532,12.545111287868)	9.815719994 (6.632903376964,12.998536611036)	9.8846019967 (6.29316429468,13.47603969872)	9.9544758414 (5.93179906972,13.97715261308)	10.0253012648 (5.549142571808,14.501459957792)	10.0970596908 (5.145497960804,15.048621420796)	10.16975251 (4.721021134108,15.618483885892)	10.2434085102 (4.275763732336,16.211053288064)	10.318037231 (3.809691559452,16.826382902548)
Chad	lowSDI	5.6671900105 (5.072823652572,6.261556368428)	5.7611499341 (5.250666803964,6.271633064236)	5.8600607304 (5.41096887628,6.30915258452)	5.9640505751 (5.555589590168,6.372511560032)	6.0713516562 (5.6869472393,6.4557560731)	6.1887562552 (5.816684490716,6.560828019684)	6.31808285 (5.951233470628,6.684932229372)	6.4558672357 (6.090718233944,6.821016237456)	6.6019412357 (6.236932823176,6.966949648224)	6.7568438248 (6.391411386464,7.122276263136)	6.9154293553 (6.54917737942,7.28168133118)	7.0765773539 (6.709276998128,7.443877709672)	7.2341140552 (6.865806544412,7.602421565988)	7.3863201863 (7.017115437688,7.755524934912)	7.5241482378 (7.154642382228,7.893654093372)	7.6491882794 (7.279898544404,8.018478014396)	7.7583934809 (7.389810893324,8.126976068476)	7.8575017968 (7.489818684388,8.225184909212)	7.9359495071 (7.56971554166,8.30218347254)	7.9999515386 (7.635298866272,8.364604210928)	8.059913435 (7.696549834288,8.423277035712)	8.1068762741 (7.744894581776,8.468857966424)	8.1441147122 (7.78347909672,8.50475032768)	8.1727776583 (7.813451523132,8.532103793468)	8.1937296783 (7.835800853984,8.551658502616)	8.206525068 (7.850076738504,8.562973397496)	8.2100605122 (7.854930270944,8.565190753456)	8.2050217267 (7.849026340268,8.561017113132)	8.1971991441 (7.83339003088,8.56100825732)	8.1827261968 (7.795764646496,8.569687747104)	8.1687651448 (7.73106202846,8.60646826114)	8.1495581417 (7.623229311792,8.675886971608)	8.1362464196 (7.456671350952,8.815821488248)	8.119477637 (7.269985047852,8.968970226148)	8.1026194571 (7.055483873844,9.149755040356)	8.0856847602 (6.818157857572,9.353211662828)	8.0686338616 (6.561390186012,9.575877537188)	8.0514642616 (6.28760752486,9.81532099834)	8.0341079416 (5.998617649408,10.069598233792)	8.0165308769 (5.695759476344,10.337302277456)	7.9987311519 (5.380071664848,10.617390638952)	7.9806763297 (5.05236808544,10.90898457396)	7.9623843025 (4.713386201004,11.211382403996)	7.9438111567 (4.363799844256,11.523822469144)	7.9249177806 (4.00416767096,11.84566789024)	7.9056792463 (3.63497072114,12.17638777146)	7.8860386199 (3.256624599844,12.515452639956)
Chile	high-middleSDI	2.3151871793 (2.091876082816,2.538498275784)	2.2886117457 (2.103620405768,2.473603085632)	2.2607803025 (2.102871384676,2.418689220324)	2.2311359573 (2.090795567488,2.371476347112)	2.2052356449 (2.075221895916,2.335249393884)	2.1808163607 (2.056640802564,2.304991918836)	2.1534533374 (2.032879071896,2.274027602904)	2.1288583897 (2.010647697604,2.247069081796)	2.1139487039 (1.997308354004,2.230589053796)	2.1022537184 (1.987040587192,2.217466849608)	2.0961562216 (1.98215262266,2.21015982054)	2.0897680159 (1.977008331352,2.202527700448)	2.0829936439 (1.971476247336,2.194511040464)	2.0793797017 (1.9689008521,2.1898585513)	2.0752615682 (1.965789655272,2.184733481128)	2.0742788337 (1.9655837948,2.1829738726)	2.0741348984 (1.966076126264,2.182193670536)	2.0744656751 (1.966915161932,2.182016188268)	2.0700898368 (1.963194825248,2.176984848352)	2.0648748691 (1.958597035284,2.171152702916)	2.0586263825 (1.952956828412,2.164295936588)	2.0502512838 (1.945248409012,2.155254158588)	2.039703661 (1.935454208448,2.143953113552)	2.0296756434 (1.926137765516,2.133213521284)	2.016331214 (1.91364077132,2.11902165668)	1.998991606 (1.897171164004,2.100812047996)	1.9778744371 (1.876503527376,2.079245346824)	1.9549693771 (1.85259627606,2.05734247814)	1.9316037433 (1.825152936936,2.038054549664)	1.9051927233 (1.789608059392,2.020777387208)	1.8760715681 (1.74422568442,2.00791745178)	1.8485155744 (1.691888462864,2.005142685936)	1.8209781371 (1.628645123248,2.013311150952)	1.7930194084 (1.561076984848,2.024961831952)	1.7650889038 (1.488866272556,2.041311535044)	1.7371909642 (1.413210499812,2.061171428588)	1.7093331273 (1.334992674576,2.083673580024)	1.681543776 (1.254893378568,2.108194173432)	1.6538550878 (1.173452908312,2.134257267288)	1.6262693388 (1.091071117872,2.161467559728)	1.5987886162 (1.008069673428,2.189507558972)	1.5714218557 (0.924723366648,2.218120344752)	1.5441981302 (0.841284524624,2.247111735776)	1.51714778 (0.75798432082,2.27631123918)	1.4902728901 (0.67500606458,2.30553971562)	1.4635739161 (0.592509934648,2.334637897552)	1.4370603289 (0.510644304968,2.363476352832)
China	high-middleSDI	2.2297379248 (2.191953079296,2.267522770304)	2.1951800555 (2.16029659388,2.23006351712)	2.1618938184 (2.128186624124,2.195601012676)	2.1088443405 (2.075978613228,2.141710067772)	2.0494034984 (2.017288048936,2.081518947864)	2.0041909867 (1.972610503752,2.035771469648)	1.9300387499 (1.899222837864,1.960854661936)	1.8732425588 (1.843009568208,1.903475549392)	1.8245404495 (1.794810053084,1.854270845916)	1.7694996573 (1.740336199508,1.798663115092)	1.7208534849 (1.692207051784,1.749499918016)	1.6807935375 (1.652604869048,1.708982205952)	1.630559401 (1.602974838848,1.658143963152)	1.5829000011 (1.55592913298,1.60987086922)	1.5175694659 (1.491397426356,1.543741505444)	1.4433105536 (1.41805445126,1.46856665594)	1.3697003193 (1.3453384454,1.3940621932)	1.318985277 (1.295308876056,1.342661677944)	1.2953650951 (1.272088759948,1.318641430252)	1.2903110564 (1.26715774594,1.31346436686)	1.2760859986 (1.253114124556,1.299057872644)	1.2221629937 (1.199888192284,1.244437795116)	1.1838851402 (1.162113826328,1.205656454072)	1.1618116245 (1.140364159076,1.183259089924)	1.1461397859 (1.124941857876,1.167337713924)	1.1331996174 (1.11221469904,1.15418453576)	1.1245052017 (1.10367557414,1.14533482926)	1.1026391458 (1.082104042932,1.123174248668)	1.0766245594 (1.056418142848,1.096830975952)	1.0529514022 (1.032998997924,1.072903806476)	1.0293023366 (1.009274147748,1.049330525452)	1.0124429133 (0.991024890604,1.033860935996)	0.9757181916 (0.927379794304,1.024056588896)	0.9532111692 (0.889594189116,1.016828149284)	0.93082972 (0.848512550436,1.013146889564)	0.9084777363 (0.805237860736,1.011717611864)	0.88612605 (0.760497435868,1.011754664132)	0.8639308164 (0.714950695628,1.012910937172)	0.8420589166 (0.66914852412,1.01496930908)	0.8204799432 (0.623340382344,1.017619504056)	0.7990930336 (0.577648777924,1.020537289276)	0.7778558055 (0.532213017228,1.023498593772)	0.7568926906 (0.48727425368,1.02651112752)	0.7363519311 (0.443080569528,1.029623292672)	0.7161856009 (0.399705456164,1.032665745636)	0.6962692902 (0.357161870192,1.035376710208)	0.6765263568 (0.3154930926,1.037559621)
Colombia	middleSDI	2.2163402795 (2.030262051164,2.402418507836)	2.1226225842 (1.988221299756,2.257023868644)	2.022116987 (1.906731881668,2.137502092332)	1.9158233669 (1.808429937736,2.023216796064)	1.8160411615 (1.714301123212,1.917781199788)	1.7268250801 (1.629853006804,1.823797153396)	1.6549433772 (1.56139527024,1.74849148416)	1.6050852989 (1.513708029924,1.696462567876)	1.5881592001 (1.49834025088,1.67797814932)	1.6020315436 (1.513336004836,1.690727082364)	1.6367474608 (1.548187277284,1.725307644316)	1.6790091977 (1.58981760332,1.76820079208)	1.7257583016 (1.635511836396,1.816004766804)	1.7750768867 (1.683456387016,1.866697386384)	1.8187147804 (1.725753818684,1.911675742116)	1.8519433254 (1.757807934624,1.946078716176)	1.8677563267 (1.77310509352,1.96240755988)	1.857664729 (1.764055131156,1.951274326844)	1.822314733 (1.731267070756,1.913362395244)	1.7690190995 (1.68082873192,1.85720946708)	1.7163318987 (1.629859535016,1.802804262384)	1.6747478803 (1.58930403524,1.76019172536)	1.6538224412 (1.569576831948,1.738068050452)	1.6583456918 (1.575113364916,1.741578018684)	1.6754659598 (1.592001474836,1.758930444764)	1.6848167089 (1.600918674484,1.768714743316)	1.6804783095 (1.596981039616,1.763975579384)	1.6740407789 (1.590976784068,1.757104773732)	1.6773285649 (1.594385599088,1.760271530712)	1.6851874347 (1.601255089112,1.769119780288)	1.6858197306 (1.593405377212,1.778234083988)	1.6858986818 (1.56108203334,1.81071533026)	1.6871571821 (1.489770095,1.8845442692)	1.6873369253 (1.39568183794,1.97899201266)	1.687330271 (1.283543251616,2.091117290384)	1.6870994985 (1.156844747824,2.217354249176)	1.6866576127 (1.017583063732,2.355732161668)	1.68604075 (0.867081372484,2.505000127516)	1.6852692626 (0.706316536072,2.664221989128)	1.6843026429 (0.536025447184,2.832579838616)	1.683090921 (0.356822543384,3.009359298616)	1.6816379162 (0.169257097664,3.194018734736)	1.6799711142 (-0.0261834012920001,3.386125629692)	1.6781004626 (-0.229051475672,3.585252400872)	1.6759810247 (-0.43893355036,3.79089559976)	1.673563956 (-0.655426508556,4.002554420556)	1.6708563596 (-0.87815680164,4.21986952084)
Comoros	low-middleSDI	12.741364712 (9.569243363772,15.913486060228)	12.7124075053 (9.891833207864,15.532981802736)	12.6837723213 (10.152131143192,15.215413499408)	12.6388106802 (10.341172909352,14.936448451048)	12.5781480341 (10.464920004544,14.691376063656)	12.4968839433 (10.527301719292,14.466466167308)	12.4025038019 (10.543135605228,14.261871998572)	12.2772256639 (10.506631538096,14.047819789704)	12.1289361469 (10.430697938128,13.827174355672)	11.9637701677 (10.326049241544,13.601491093856)	11.7865180141 (10.200512067988,13.372523960212)	11.6053404671 (10.064075652276,13.146605281924)	11.4263503738 (9.92349251142,12.92920823618)	11.247240844 (9.778828711344,12.715652976656)	11.0719435516 (9.634312120756,12.509574982444)	10.9090091651 (9.498557747116,12.319460583084)	10.7509371986 (9.365414772676,12.136459624524)	10.6095466033 (9.246058151828,11.973035054772)	10.4800449136 (9.136484092984,11.823605734216)	10.3604047714 (9.035010657664,11.685798885136)	10.2591444947 (8.949431017964,11.568857971436)	10.1816473992 (8.883902987236,11.479391811164)	10.1147371933 (8.826174794708,11.403299591892)	10.06249456 (8.777882466144,11.347106653856)	10.0278281588 (8.739028524748,11.316627792852)	9.9948269106 (8.690989412336,11.298664408864)	9.964200636 (8.628892935364,11.299508336636)	9.9340139532 (8.5442507966,11.3237771098)	9.9028341806 (8.427540521656,11.378127839544)	9.873505436 (8.273129230096,11.473881641904)	9.8465347161 (8.074651560428,11.618417871772)	9.8191364789 (7.826198465652,11.812074492148)	9.7885174479 (7.513165944468,12.063868951332)	9.757360876 (7.168531319064,12.346190432936)	9.7252612881 (6.785925785332,12.664596790868)	9.6923436067 (6.370506341156,13.014180872244)	9.6587163497 (5.92658803762,13.39084466178)	9.6244965016 (5.457741957228,13.791251045972)	9.5898133794 (4.966934502868,14.212692255932)	9.5548190798 (4.456554552248,14.653083607352)	9.5196742741 (3.928521955852,15.110826592348)	9.4845658207 (3.384393078176,15.584738563224)	9.4497338258 (2.825450537856,16.074017113744)	9.4154561015 (2.252760877256,16.578151325744)	9.3820231169 (1.667139865076,17.096906368724)	9.3497089904 (1.069188132588,17.630229848212)	9.3187906375 (0.459331685043999,18.178249589956)
Congo	low-middleSDI	6.6200378885 (5.668002079328,7.572073697672)	6.595085164 (5.76779833272,7.42237199528)	6.5722634337 (5.843210551352,7.301316316048)	6.5488571597 (5.894006246844,7.203708072556)	6.5309906366 (5.92959935898,7.13238191422)	6.5067739622 (5.9434548653,7.0700930591)	6.4827443427 (5.946224756608,7.019263928792)	6.459811587 (5.942523614596,6.977099559404)	6.4246519437 (5.922715561928,6.926588325472)	6.3966925046 (5.906861846248,6.886523162952)	6.364985436 (5.88586267846,6.84410819354)	6.327390015 (5.858238554012,6.796541475988)	6.2946407503 (5.834416792176,6.754864708424)	6.2676537101 (5.815358113872,6.719949306328)	6.2367930418 (5.79199369646,6.68159238714)	6.2054394627 (5.767476896064,6.643402029336)	6.1705831642 (5.738988570728,6.602177757672)	6.1322116234 (5.706553539668,6.557869707132)	6.0889334315 (5.668896743996,6.508970119004)	6.0387310721 (5.6242685852,6.453193559)	5.980669398 (5.571852733044,6.389486062956)	5.9148069854 (5.511802858616,6.317811112184)	5.8477390646 (5.450395383712,6.245082745488)	5.7753423392 (5.383602542528,6.167082135872)	5.7024245826 (5.315668860912,6.089180304288)	5.6245587389 (5.24157061408,6.00754686372)	5.5456853714 (5.1634153847,5.9279553581)	5.4679141285 (5.080431218,5.855397039)	5.3911099769 (4.988543505768,5.793676448032)	5.3153141464 (4.88304660594,5.74758168686)	5.2390518385 (4.758353742524,5.719749934476)	5.1622599049 (4.612277583312,5.712242226488)	5.088544897 (4.440298304692,5.736791489308)	5.014827162 (4.258790821276,5.770863502724)	4.9420350223 (4.065165850128,5.818904194472)	4.8701044903 (3.862204467716,5.878004512884)	4.7990309354 (3.652084135744,5.945977735056)	4.7288624666 (3.436530662256,6.021194270944)	4.6595835428 (3.216878770928,6.102288314672)	4.5911645538 (2.994153903684,6.188175203916)	4.5235405813 (2.76914846504,6.27793269756)	4.4567024848 (2.542545949684,6.370859019916)	4.3906886447 (2.31495542024,6.46642186916)	4.3254820537 (2.086891938848,6.564072168552)	4.2610519184 (1.858777335888,6.663326500912)	4.1973367464 (1.630959957312,6.763713535488)	4.1343272421 (1.403770516168,6.864883968032)
Costa Rica	middleSDI	1.7977263236 (1.414580131836,2.180872515364)	1.7939971997 (1.455834346028,2.132160053372)	1.7902521573 (1.489635243948,2.090869070652)	1.7865846475 (1.5161737032,2.0569955918)	1.7835279609 (1.536477756408,2.030578165392)	1.7806664367 (1.55111029884,2.01022257456)	1.7767443006 (1.560131580752,1.993357020448)	1.7726087896 (1.56542854878,1.97978903042)	1.7684191846 (1.568171810112,1.968666559088)	1.7649752473 (1.569884159668,1.960066334932)	1.7608893117 (1.569929493448,1.951849129952)	1.7579466843 (1.570283331836,1.945610036764)	1.7555568671 (1.570671545724,1.940442188476)	1.7546248329 (1.572044366272,1.937205299528)	1.7544948045 (1.573901936632,1.935087672368)	1.754393665 (1.575577632388,1.933209697612)	1.7570825181 (1.579602209808,1.934562826392)	1.7590972133 (1.58288218732,1.93531223928)	1.7655784982 (1.590084370608,1.941072625792)	1.7720507684 (1.59720881552,1.94689272128)	1.7822342102 (1.6076692798,1.9567991406)	1.7945662381 (1.620060908164,1.969071568036)	1.8105692891 (1.635706915372,1.985431662828)	1.8307264815 (1.65483668616,2.00661627684)	1.8525636047 (1.6747762579,2.0303509515)	1.8768661068 (1.695513146816,2.058219066784)	1.9035202955 (1.71577816946,2.09126242154)	1.9309191007 (1.732462577036,2.129375624364)	1.9613941333 (1.745569562184,2.177218704416)	1.9924190139 (1.750652837696,2.234185190104)	2.0226188607 (1.744720960812,2.300516760588)	2.0550310775 (1.729467646944,2.380594508056)	2.0856716876 (1.69831927488,2.47302410032)	2.1175899867 (1.660763494732,2.574416478668)	2.1497458893 (1.614234369428,2.685257409172)	2.1821108097 (1.559398405904,2.804823213496)	2.2146691055 (1.49669681718,2.93264139382)	2.247403709 (1.426403159652,3.068404258348)	2.2803106475 (1.348694732984,3.211926562016)	2.3133520851 (1.263639012076,3.363065158124)	2.3464975949 (1.171253101792,3.521742088008)	2.3797301371 (1.0715279852,3.687932289)	2.4130322698 (0.964437490756,3.861627048844)	2.4464007198 (0.849958187248,4.042843252352)	2.4797976348 (0.728034928316,4.231560341284)	2.5131931593 (0.598607339888,4.427778978712)	2.546569566 (0.461615589552,4.631523542448)
Côte d'Ivoire	lowSDI	5.3901507996 (4.9221412254,5.8581603738)	5.4372686041 (5.052148209196,5.822388999004)	5.4839514206 (5.1513756757,5.8165271655)	5.5319504201 (5.228622568812,5.835278271388)	5.5779680445 (5.289710486996,5.866225602004)	5.6206743562 (5.340489189232,5.900859523168)	5.6645636959 (5.389354096144,5.939773295656)	5.7034400845 (5.432323569012,5.974556599988)	5.7368732815 (5.469636470176,6.004110092824)	5.7682167697 (5.504607470712,6.031826068688)	5.7966457439 (5.536401327244,6.056890160556)	5.8248984969 (5.567681070728,6.082115923072)	5.8576246381 (5.602866014288,6.112383261912)	5.8922583808 (5.639564648348,6.144952113252)	5.9257299317 (5.674873159464,6.176586703936)	5.9591918483 (5.709930993912,6.208452702688)	5.9906546779 (5.742810492304,6.238498863496)	6.026427695 (5.779454690792,6.273400699208)	6.0651320356 (5.818613105572,6.311650965628)	6.117716938 (5.871198328236,6.364235547764)	6.186787485 (5.94025412212,6.43332084788)	6.2737024948 (6.027181858788,6.520223130812)	6.3842214512 (6.136598729336,6.631844173064)	6.4959287436 (6.245467123436,6.746390363764)	6.5821117609 (6.32838952178,6.83583400002)	6.6297707823 (6.374434254056,6.885107310544)	6.637158683 (6.38297965804,6.89133770796)	6.6045983963 (6.353753687276,6.855443105324)	6.5392911057 (6.290494180372,6.788088031028)	6.4496924421 (6.194108306272,6.705276577928)	6.3595621843 (6.074462059004,6.644662309596)	6.2697764774 (5.91656315162,6.62298980318)	6.1868965592 (5.698568462524,6.675224655876)	6.0997928786 (5.456899137628,6.742686619572)	6.0142576299 (5.192730575552,6.835784684248)	5.9302782291 (4.913160017424,6.947396440776)	5.8478566489 (4.622483121116,7.073230176684)	5.7669273684 (4.323362715324,7.210492021476)	5.6873097541 (4.01760775706,7.35701175114)	5.6088807937 (3.706537561372,7.511224026028)	5.531601946 (3.391210692552,7.671993199448)	5.4554590667 (3.072501988604,7.838416144796)	5.3804310955 (2.751172220292,8.009689970708)	5.3064303421 (2.427923257052,8.184937427148)	5.2334083759 (2.10336252662,8.36345422518)	5.1613846195 (1.778031103636,8.544738135364)	5.0903902688 (1.452398648348,8.728381889252)
Croatia	high-middleSDI	2.052193914 (1.75330576906,2.35108205894)	2.0718901182 (1.809704075956,2.334076160444)	2.0898635494 (1.856593140392,2.323133958408)	2.1086580161 (1.89642718064,2.32088885156)	2.1253194102 (1.927450616644,2.323188203756)	2.1413730272 (1.95243223964,2.33031381476)	2.1564564645 (1.972568998136,2.340343930864)	2.1695645731 (1.98832260576,2.35080654044)	2.1780792245 (1.9983364004,2.3578220486)	2.1845696642 (2.0056694931,2.3634698353)	2.1888884442 (2.010576501244,2.367200387156)	2.1929702379 (2.015069108592,2.370871367208)	2.1977516044 (2.020100751804,2.375402456996)	2.1992567438 (2.022052478576,2.376461009024)	2.2007050386 (2.02386549978,2.37754457742)	2.2008943145 (2.024414836892,2.377373792108)	2.1991605666 (2.023077718316,2.375243414884)	2.1975492142 (2.021723398552,2.373375029848)	2.1950903565 (2.019429070112,2.370751642888)	2.1929810914 (2.017276754984,2.368685427816)	2.1869304421 (2.011317129652,2.362543754548)	2.1797505251 (2.004106726812,2.355394323388)	2.1702868313 (1.994522227628,2.346051434972)	2.1548907158 (1.9790247962,2.3307566354)	2.1380258282 (1.961372800824,2.314678855576)	2.1204653137 (1.941626699144,2.299303928256)	2.0965176822 (1.913596304736,2.279439059664)	2.0709531043 (1.880363403432,2.261542805168)	2.0467318972 (1.843219755612,2.250244038788)	2.0219706477 (1.799090516212,2.244850779188)	1.9988944909 (1.749077745232,2.248711236568)	1.9734265945 (1.689387021088,2.257466167912)	1.946047593 (1.618375201072,2.273719984928)	1.9189188527 (1.544502626572,2.293335078828)	1.8911594635 (1.46584412438,2.31647480262)	1.8627890618 (1.383415811752,2.342162311848)	1.8338064447 (1.298018180472,2.369594708928)	1.804248704 (1.210342931568,2.398154476432)	1.7741593493 (1.120996542892,2.427322155708)	1.7435897952 (1.030486026928,2.456693563472)	1.712556683 (0.939225595688,2.485887770312)	1.6810590166 (0.847575600632,2.514542432568)	1.6491324277 (0.755892721656,2.542372133744)	1.6168200337 (0.664524283448,2.569115783952)	1.5841705396 (0.573778330956,2.594562748244)	1.5512022923 (0.483921835904,2.618482748696)	1.5179195966 (0.395201209152,2.640637984048)
Cuba	middleSDI	1.6121836731 (1.414640394384,1.809726951816)	1.5794230064 (1.417391703484,1.741454309316)	1.5483844073 (1.410752516792,1.686016297808)	1.5166365963 (1.394434482784,1.638838709816)	1.4818663068 (1.368996771896,1.594735841704)	1.4405196015 (1.33373667294,1.54730253006)	1.3985479104 (1.295956571592,1.501139249208)	1.3567170452 (1.2574178445,1.4560162459)	1.3169796686 (1.220458126196,1.413501211004)	1.27724004 (1.183377519248,1.371102560752)	1.2384228213 (1.147107662764,1.329737979836)	1.2011776304 (1.112269151356,1.290086109444)	1.1673139564 (1.080552434308,1.254075478492)	1.1372454119 (1.052346153036,1.222144670764)	1.1090941613 (1.025891025088,1.192297297512)	1.0827615897 (1.001077945252,1.164445234148)	1.0582215734 (0.977889912648,1.138553234152)	1.0368019712 (0.95759796058,1.11600598182)	1.019372019 (0.941076574612,1.097667463388)	1.0058357502 (0.92828380104,1.08338769936)	0.9960483788 (0.91908462074,1.07301213686)	0.9882369098 (0.911798855688,1.064674963912)	0.9844257856 (0.908253494356,1.060598076844)	0.9823175711 (0.906234564716,1.058400577484)	0.9817863979 (0.905507640828,1.058065154972)	0.9817168514 (0.904811314748,1.058622388052)	0.9832900637 (0.904824099704,1.061756027696)	0.9864135253 (0.904707618584,1.068119432016)	0.9890337247 (0.901495262528,1.076572186872)	0.9909984897 (0.893753614196,1.088243365204)	0.9926610723 (0.88060545954,1.10471668506)	0.9939263108 (0.861247878312,1.126604743288)	0.9952909525 (0.8347778207,1.1558040843)	0.9964666012 (0.804257507564,1.188675694836)	0.9974714116 (0.76934680384,1.22559601936)	0.9982968818 (0.730625808368,1.265967955232)	0.9989677639 (0.688549680232,1.309385847568)	0.9995167089 (0.64346842148,1.35556499632)	0.9999424517 (0.595636107188,1.404248796212)	1.0002239932 (0.54523818094,1.45520980546)	1.0003530625 (0.49243183288,1.50827429212)	1.0003522058 (0.43736429402,1.56334011758)	1.000251477 (0.3801648658,1.6203380882)	1.0000490273 (0.3209373248,1.6791607298)	0.9997252302 (0.25976658308,1.73968387732)	0.9992728337 (0.196734838728,1.801810828672)	0.9987131757 (0.13192395954,1.86550239186)
Cyprus	highSDI	0.4662510185 (-0.294596846648,1.227098883648)	0.436905906 (-0.1699512834,1.0437630954)	0.4053523274 (-0.10004808938,0.91075274418)	0.3692256479 (-0.066866273372,0.805317569172)	0.3277264337 (-0.051845426408,0.707298293808)	0.2820948629 (-0.043029014136,0.607218739936)	0.234823318 (-0.035454843944,0.505101479944)	0.1889679504 (-0.028995531084,0.406931431884)	0.1474559328 (-0.02573148608,0.32064335168)	0.1124117118 (-0.027027189144,0.251850612744)	0.0855620584 (-0.030853250372,0.201977367172)	0.0658411763 (-0.034336613608,0.166018966208)	0.0517594095 (-0.036225533812,0.139744352812)	0.0418888417 (-0.036636543028,0.120414226428)	0.0351085336 (-0.036138503828,0.106355571028)	0.030627558 (-0.035267222756,0.096522338756)	0.0279234651 (-0.034406473536,0.090253403736)	0.026689257 (-0.033765602948,0.087144116948)	0.0267971695 (-0.033431245572,0.087025584572)	0.028289776 (-0.033362598476,0.089942150476)	0.0314152717 (-0.033333904736,0.096164448136)	0.0366680719 (-0.032858847968,0.106194991768)	0.0448662279 (-0.031025851552,0.120758307352)	0.0573106797 (-0.02632967234,0.14095103174)	0.0759652244 (-0.016518097076,0.168448545876)	0.1036535609 (0.00108086286799999,0.206226258932)	0.1439231852 (0.027617166224,0.260229204176)	0.1986202388 (0.060751495032,0.336488982568)	0.2678188528 (0.09899561206,0.43664209354)	0.3521839426 (0.14230203778,0.56206584742)	0.4477479149 (0.176138202652,0.719357627148)	0.5654405439 (0.157998556696,0.972882531104)	0.7142202242 (0.013849107496,1.414591340904)	0.9013748221 (-0.304449687832,2.107199332032)	1.1384355594 (-0.866962996852,3.143834115652)	1.4380499369 (-1.778588359188,4.654688232988)	1.8154073477 (-3.186425255508,6.817239950908)	2.2891822701 (-5.292545053644,9.870909593844)	2.8880273514 (-8.388782664092,14.164837366892)	3.6474138252 (-12.877141867536,20.171969517936)	4.6083391997 (-19.299606577148,28.516284976548)	5.8186604511 (-28.366162365464,40.003483267664)	7.3379416168 (-41.021393310404,55.697276544004)	9.265265933 (-58.678988988816,77.209520854816)	11.7226597219 (-83.259534913876,106.704854357676)	14.8448472872 (-117.238032480548,146.927727054948)	18.7816843531 (-163.725773201784,201.289141907984)
Czechia	highSDI	1.87802708 (1.65760560544,2.09844855456)	1.8628366776 (1.68286723536,2.04280611984)	1.8498983421 (1.695878951176,2.003917733024)	1.8358589137 (1.696697238096,1.975020589304)	1.82403577 (1.692407543536,1.955663996464)	1.8161679163 (1.688070991456,1.944264841144)	1.8117541516 (1.685331674748,1.938176628452)	1.8083255309 (1.68288132278,1.93376973902)	1.8029325339 (1.678352167752,1.927512900048)	1.7981409985 (1.67423649778,1.92204549922)	1.7953155185 (1.671761194516,1.918869842484)	1.7890354179 (1.6658725214,1.9121983144)	1.7820718404 (1.659293005508,1.904850675292)	1.772073075 (1.650157496628,1.893988653372)	1.7505134906 (1.630780676812,1.870246304388)	1.728916756 (1.611458360708,1.846375151292)	1.7038230985 (1.588361992012,1.819284204988)	1.6800868129 (1.565606305388,1.794567320412)	1.6619388975 (1.547401742852,1.776476052148)	1.6524174207 (1.53741097404,1.76742386736)	1.6536905882 (1.538427555,1.7689536214)	1.6675632242 (1.55228137402,1.78284507438)	1.6916737434 (1.576220209764,1.807127277036)	1.7201443232 (1.604132867332,1.836155779068)	1.7522976785 (1.63516441526,1.86943094174)	1.7907800371 (1.671733878344,1.909826195856)	1.8289040158 (1.70737193044,1.95043610116)	1.8665456959 (1.741199496404,1.991891895396)	1.9085644696 (1.775867658976,2.041261280224)	1.9502047306 (1.803368095032,2.097041366168)	1.9970323824 (1.823928443448,2.170136321352)	2.0424276597 (1.826756690844,2.258098628556)	2.0864223273 (1.805686035772,2.367158618828)	2.1321060767 (1.772710011672,2.491502141728)	2.1780632093 (1.725255920772,2.630870497828)	2.2243490536 (1.664610690696,2.784087416504)	2.2709161551 (1.5914577433,2.9503745669)	2.3177210105 (1.506154094816,3.129287926184)	2.3647273149 (1.40888350934,3.32057112046)	2.4119268889 (1.299701341264,3.524152436536)	2.4593600772 (1.178594517056,3.740125637344)	2.5069599671 (1.045437752276,3.968482181924)	2.554660489 (0.900095129588,4.209225848412)	2.6024053465 (0.742453969664,4.462356723336)	2.6501666098 (0.572391130804,4.727942088796)	2.6979662561 (0.389776619844,5.006155892356)	2.7457244507 (0.194453509796,5.296995391604)
Democratic People's Republic of Korea	low-middleSDI	1.5796473847 (1.428698499004,1.730596270396)	1.5652877727 (1.437845417492,1.692730127908)	1.550762294 (1.440338559012,1.661186028988)	1.5371672336 (1.438114264956,1.636220202244)	1.5235838633 (1.431668993764,1.615498732836)	1.5098901795 (1.422308430728,1.597471928272)	1.4967233687 (1.411800568668,1.581646168732)	1.4833298697 (1.400218977948,1.566440761452)	1.4696466679 (1.387960528764,1.551332807036)	1.4561307695 (1.375686577504,1.536574961496)	1.4421710205 (1.362913408192,1.521428632808)	1.4277766171 (1.349675944968,1.505877289232)	1.413056903 (1.336081910808,1.490031895192)	1.3979111702 (1.322028015216,1.473794325184)	1.3827176505 (1.307866707172,1.457568593828)	1.3667670943 (1.29291068496,1.44062350364)	1.351198635 (1.278248408532,1.424148861468)	1.3356086115 (1.263496049244,1.407721173756)	1.320662862 (1.24929388572,1.39203183828)	1.3056587508 (1.23499176616,1.37632573544)	1.2915230478 (1.221486779596,1.361559316004)	1.2779134469 (1.208474401672,1.347352492128)	1.2645350205 (1.195684791612,1.333385249388)	1.2514871171 (1.183192576632,1.319781657568)	1.2390799559 (1.171228528116,1.306931383684)	1.2268929928 (1.159217885244,1.294568100356)	1.215335653 (1.147199851756,1.283471454244)	1.2032258374 (1.133452187636,1.272999487164)	1.191178912 (1.117684362564,1.264673461436)	1.1791112335 (1.09879487682,1.25942759018)	1.1671039949 (1.075974570472,1.258233419328)	1.1546562246 (1.048322018636,1.260990430564)	1.1423708974 (1.014981473756,1.269760321044)	1.1301049355 (0.97953351268,1.28067635832)	1.1178332462 (0.941314302424,1.294352189976)	1.105561908 (0.900874856172,1.310248959828)	1.0932968778 (0.858635317044,1.327958438556)	1.0810435861 (0.8149220185,1.3471651537)	1.0688104241 (0.770000636628,1.367620211572)	1.0566038478 (0.724080463124,1.389127232476)	1.044427427 (0.677330228168,1.411524625832)	1.0322844776 (0.629891985868,1.434676969332)	1.0201778919 (0.581889860404,1.458465923396)	1.0081133999 (0.533439021512,1.482787778288)	0.9960949848 (0.484637507304,1.507552462296)	0.9841240779 (0.43557016864,1.53267798716)	0.972202047 (0.386313670836,1.558090423164)
Democratic Republic of the Congo	lowSDI	6.9779755166 (6.638418420456,7.317532612744)	6.8930775148 (6.623424045428,7.162730984172)	6.8032700228 (6.571552402232,7.034987643368)	6.7130149552 (6.499856689488,6.926173220912)	6.6266823249 (6.423279421364,6.830085228436)	6.5620565956 (6.364917184488,6.759196006712)	6.5128140985 (6.320817584112,6.704810612888)	6.4783162604 (6.291018826804,6.665613693996)	6.4754415239 (6.29221733702,6.65866571078)	6.4945626735 (6.314693502508,6.674431844492)	6.5262078159 (6.348788192344,6.703627439456)	6.5582214028 (6.38260782536,6.73383498024)	6.5855631601 (6.411506879884,6.759619440316)	6.6072648353 (6.434812436216,6.779717234384)	6.6125735241 (6.442089832512,6.783057215688)	6.6142357861 (6.445600172044,6.782871400156)	6.6144009924 (6.447325828424,6.781476156376)	6.6148361538 (6.449028738012,6.780643569588)	6.6238047273 (6.458964087196,6.788645367404)	6.6403678457 (6.476336714996,6.804398976404)	6.6626893452 (6.499319876392,6.826058814008)	6.6871305538 (6.524231925208,6.850029182392)	6.7073013558 (6.544658047784,6.869944663816)	6.7164193276 (6.553891570012,6.878947085188)	6.7103522143 (6.5480111767,6.8726932519)	6.6757518748 (6.514147743496,6.837356006104)	6.6193544291 (6.459009708144,6.779699150056)	6.5460471516 (6.387381318428,6.704712984772)	6.4648030519 (6.307544691592,6.622061412208)	6.3742323204 (6.215252007776,6.533212633024)	6.2875182619 (6.114775083684,6.460261440116)	6.1971737179 (5.984620340332,6.409727095468)	6.1070191852 (5.803292291828,6.410746078572)	6.0180959481 (5.608567400756,6.427624495444)	5.9298720338 (5.396610128036,6.463133939564)	5.8423344748 (5.172441911012,6.512227038588)	5.7553623448 (4.939042548872,6.571682140728)	5.6689033932 (4.698473792724,6.639332993676)	5.5830366317 (4.45245173192,6.71362153148)	5.4977399727 (4.202200671476,6.793279273924)	5.4129960897 (3.948689955164,6.877302224236)	5.3287009855 (3.692664192872,6.964737778128)	5.2448274891 (3.4348459038,7.0548090744)	5.1614668083 (3.176034544492,7.146899072108)	5.0786191222 (2.916847608984,7.240390635416)	4.9962911509 (2.657814898256,7.334767403544)	4.9144134169 (2.399365299304,7.429461534496)
Denmark	highSDI	1.4094363434 (1.187569928812,1.631302757988)	1.4398041793 (1.244396796276,1.635211562324)	1.4700740588 (1.29531785494,1.64483026266)	1.5020778779 (1.34204607604,1.66210967976)	1.5347277219 (1.384332727108,1.685122716692)	1.5680682336 (1.423280335464,1.712856131736)	1.6021254643 (1.460088516912,1.744162411688)	1.6380527408 (1.496873956088,1.779231525512)	1.6744248768 (1.533060029876,1.815789723724)	1.7125831531 (1.570330859532,1.854835446668)	1.7488468058 (1.605481405692,1.892212205908)	1.785078524 (1.640288308164,1.929868739836)	1.8203956816 (1.673951187348,1.966840175852)	1.8524108172 (1.704357666276,2.000463968124)	1.8757467428 (1.7267504926,2.024742993)	1.8921227574 (1.742835300004,2.041410214796)	1.9017088619 (1.752726029272,2.050691694528)	1.9071002392 (1.758706694096,2.055493784304)	1.9076344567 (1.760071734428,2.055197178972)	1.9041924223 (1.757585897004,2.050798947596)	1.8959960872 (1.750480283284,2.041511891116)	1.8829402241 (1.738625357068,2.027255091132)	1.8692083751 (1.725892205684,2.012524544516)	1.8547802517 (1.71225342544,1.99730707796)	1.8409388814 (1.698816551708,1.983061211092)	1.8282264439 (1.685727269516,1.970725618284)	1.8151003381 (1.670832695896,1.959367980304)	1.8017493129 (1.653067482372,1.950431143428)	1.7890294249 (1.631551957172,1.946506892628)	1.7756885368 (1.603219466936,1.948157606664)	1.7619604532 (1.566613862124,1.957307044276)	1.7475521172 (1.5206799416,1.9744242928)	1.7328584622 (1.463423151216,2.002293773184)	1.7178343443 (1.401029288992,2.034639399608)	1.7024720672 (1.332717755168,2.072226379232)	1.68678176 (1.25957721608,2.11398630392)	1.6707970656 (1.182469145324,2.159124985876)	1.6545727548 (1.102091516904,2.207053992696)	1.6381254073 (1.018993261612,2.257257552988)	1.62143776 (0.933594692228,2.309280827772)	1.6045009006 (0.846249429616,2.362752371584)	1.5873250381 (0.757272785,2.4173772912)	1.5699373623 (0.666957064052,2.472917660548)	1.5523288054 (0.575561293848,2.529096316952)	1.5344613427 (0.483308293152,2.585614392248)	1.516311353 (0.390412357912,2.642210348088)	1.497873535 (0.297083934024,2.698663135976)
Djibouti	low-middleSDI	10.3466305832 (7.4353656189,13.2578955475)	10.4444796772 (7.78439684494,13.10456250946)	10.5469101379 (8.104042955592,12.989777320208)	10.6467022001 (8.388555120576,12.904849279624)	10.7399892211 (8.636746159096,12.843232283104)	10.831593809 (8.856361890872,12.806825727128)	10.9177972997 (9.047817480944,12.787777118456)	10.9980195831 (9.214615608384,12.781423557816)	11.0743194303 (9.362392979996,12.786245880604)	11.1450476515 (9.492773291792,12.797322011208)	11.2119293782 (9.609933485332,12.813925271068)	11.2695078226 (9.710670776736,12.828344868464)	11.3204152906 (9.798854998852,12.841975582348)	11.356204653 (9.867548420636,12.844860885364)	11.3904197214 (9.930009444564,12.850829998236)	11.4139707738 (9.97768508758,12.85025646002)	11.4236271837 (10.009144268568,12.838110098832)	11.4146897101 (10.020402035404,12.808977384796)	11.3838976914 (10.008745754248,12.759049628552)	11.3334176121 (9.97611571874,12.69071950546)	11.2614887092 (9.921999258404,12.600978159996)	11.1669796652 (9.844915661632,12.489043668768)	11.0530321453 (9.747651975724,12.358412314876)	10.9216598737 (9.631146406632,12.212173340768)	10.773413222 (9.494243287468,12.052583156532)	10.6162739508 (9.341772926388,11.890774975212)	10.4533577586 (9.172284840664,11.734430676536)	10.2940338516 (8.988845502324,11.599222200876)	10.1200620175 (8.76911076032,11.47101327468)	9.9471069667 (8.519836040976,11.374377892424)	9.7742482273 (8.234095616828,11.314400837772)	9.6006630581 (7.908551361076,11.292774755124)	9.4298609763 (7.534963271432,11.324758681168)	9.2591662668 (7.141099721268,11.377232812332)	9.0898770589 (6.723301701768,11.456452416032)	8.9223109815 (6.287418835992,11.557203127008)	8.756777736 (5.838348466216,11.675207005784)	8.5935663915 (5.380103606856,11.807029176144)	8.4329150712 (4.915944129968,11.949886012432)	8.2750951431 (4.448488962192,12.101701324008)	8.1203574963 (3.979815654808,12.260899337792)	7.9689006371 (3.511557495464,12.426243778736)	7.8208704972 (3.045005472164,12.596735522236)	7.6763286506 (2.581180296864,12.771477004336)	7.5353294263 (2.120869177256,12.949789675344)	7.3978826814 (1.664664887376,13.131100475424)	7.2639520787 (1.21301612162,13.31488803578)
Dominican Republic	middleSDI	2.4173634181 (2.10200069014,2.73272614606)	2.3730283188 (2.107071741452,2.638984896148)	2.3290865721 (2.100530243764,2.557642900436)	2.2865805361 (2.084812703372,2.488348368828)	2.2447847974 (2.061443928976,2.428125665824)	2.2025329575 (2.031694832252,2.373371082748)	2.160269499 (1.99806203834,2.32247695966)	2.1190741305 (1.963125796952,2.275022464048)	2.0787284829 (1.92768980294,2.22976716286)	2.0409590661 (1.893973501108,2.187944631092)	2.0053842585 (1.861939545816,2.148828971184)	1.9720121332 (1.83175706748,2.11226719892)	1.9413769352 (1.803993376888,2.078760493512)	1.9136075335 (1.778805302244,2.048409764756)	1.8893232706 (1.75677948776,2.02186705344)	1.8673017288 (1.736789524572,1.997813933028)	1.8482539101 (1.719511008652,1.976996811548)	1.8317063996 (1.704530806272,1.958881992928)	1.8187366507 (1.692880358264,1.944592943136)	1.8089601758 (1.684234710852,1.933685640748)	1.8023466066 (1.678586457136,1.926106756064)	1.7987547543 (1.675801803788,1.921707704812)	1.7973445015 (1.675063079916,1.919625923084)	1.7977476874 (1.67595132348,1.91954405132)	1.799413234 (1.677789044908,1.921037423092)	1.800121235 (1.678153091388,1.922089378612)	1.7999670249 (1.67647402226,1.92346002754)	1.7985522103 (1.671242234864,1.925862185736)	1.7947142899 (1.659747665212,1.929680914588)	1.7891589514 (1.640761227184,1.937556675616)	1.7809170651 (1.611769856744,1.950064273456)	1.7748877868 (1.576434588472,1.973340985128)	1.7692943277 (1.53059619908,2.00799245632)	1.762902342 (1.479275851328,2.046528832672)	1.7565584383 (1.422177425404,2.090939451196)	1.7502678381 (1.360199836364,2.140335839836)	1.7440451694 (1.294033199356,2.194057139444)	1.7378947396 (1.224200009128,2.251589470072)	1.7318169966 (1.151109004708,2.312524988492)	1.7258163376 (1.075073570828,2.376559104372)	1.7198915898 (0.996333517864,2.443449661736)	1.7140489343 (0.915084342728,2.513013525872)	1.708285626 (0.831484599696,2.585086652304)	1.7025983191 (0.745675040404,2.659521597796)	1.6969883672 (0.657771666888,2.736205067512)	1.6914519561 (0.567868721004,2.815035191196)	1.6859917651 (0.476049649928,2.895933880272)
Ecuador	middleSDI	3.901401327 (3.436460718056,4.366341935944)	3.7572885384 (3.428423049392,4.086154027408)	3.6144371895 (3.325293091852,3.903581287148)	3.4971569318 (3.219423718756,3.774890144844)	3.4345686173 (3.163516761232,3.705620473368)	3.4462896893 (3.180035242128,3.712544136472)	3.4898338326 (3.225285853156,3.754381812044)	3.5127193888 (3.250285641952,3.775153135648)	3.5306881508 (3.270269486616,3.791106814984)	3.5497002752 (3.29071883864,3.80868171176)	3.5417303022 (3.285771430444,3.797689173956)	3.5224681202 (3.269555677424,3.775380562976)	3.4902892107 (3.24050010848,3.74007831292)	3.4765597083 (3.229643163852,3.723476252748)	3.4784860144 (3.233327434916,3.723644593884)	3.4458633312 (3.201471105444,3.690255556956)	3.3300630151 (3.091905427628,3.568220602572)	3.1395751168 (2.91361721456,3.36553301904)	2.9322335472 (2.71840939638,3.14605769802)	2.7059616162 (2.505462971084,2.906460261316)	2.4860565548 (2.298442803468,2.673670306132)	2.2758659019 (2.09981344616,2.45191835764)	2.1052347227 (1.935461037192,2.275008408208)	2.0030283386 (1.835332241332,2.170724435868)	1.9962747922 (1.831669729396,2.160879855004)	2.0768831554 (1.914671629504,2.239094681296)	2.2212480649 (2.052088910932,2.390407218868)	2.3434196189 (2.166022073568,2.520817164232)	2.4330462973 (2.253095953496,2.612996641104)	2.5033501 (2.322161040116,2.684539159884)	2.5723098769 (2.375223695664,2.769396058136)	2.635420152 (2.360240395988,2.910599908012)	2.6998161544 (2.226303408428,3.173328900372)	2.7647614684 (2.015127214052,3.514395722748)	2.8307607312 (1.739779813292,3.921741649108)	2.8978597114 (1.406791234516,4.388928188284)	2.966008221 (1.01851642062,4.91350002138)	3.0351583322 (0.57567899898,5.49463766542)	3.1054492453 (0.0782574898799999,6.13264100072)	3.177018868 (-0.474340766636,6.828378502636)	3.249907582 (-1.08309137682,7.58290654082)	3.3240634695 (-1.74918053066,8.39730746966)	3.3994321371 (-2.4739178867,9.2727821609)	3.4761487759 (-3.258848506372,10.211146058172)	3.5543487484 (-4.105746718288,11.214444215088)	3.6340667313 (-5.016470281804,12.284603744404)	3.7152414834 (-5.992846619796,13.423329586596)
Egypt	low-middleSDI	1.0461651592 (0.959351024436,1.132979293964)	1.0292956966 (0.960093549124,1.098497844076)	1.012263198 (0.953425694968,1.071100701032)	0.9961763338 (0.94274719636,1.04960547124)	0.981776927 (0.931125046056,1.032428807944)	0.9694856283 (0.920473686804,1.018497569796)	0.9591079593 (0.911302940332,1.006912978268)	0.9514188101 (0.904605132868,0.998232487332)	0.9469955271 (0.900995002712,0.992996051488)	0.9466575202 (0.901292786688,0.992022253712)	0.9505003577 (0.905632823464,0.995367891936)	0.9590637761 (0.91457055404,1.00355699816)	0.9723217245 (0.928066086192,1.016577362808)	0.9895051775 (0.9452998716,1.0337104834)	1.0078137827 (0.963505998004,1.052121567396)	1.0264720735 (0.981921426576,1.071022720424)	1.0426883475 (0.997909523648,1.087467171352)	1.0560800081 (1.011144517528,1.101015498672)	1.0656225362 (1.02066158954,1.11058348286)	1.0712845479 (1.026422104372,1.116146991428)	1.0718632762 (1.02724695242,1.11647959998)	1.0674266681 (1.023159425612,1.111693910588)	1.0606611923 (1.016729480056,1.104592904544)	1.050123181 (1.006566497116,1.093679864884)	1.0369090592 (0.993756734684,1.080061383716)	1.0205051957 (0.977841261828,1.063169129572)	1.0007754953 (0.95870943826,1.04284155234)	0.9791484182 (0.937660447088,1.020636389312)	0.9564015695 (0.915016916848,0.997786222152)	0.9329457524 (0.890012779912,0.975878724888)	0.9100010533 (0.861754982392,0.958247124208)	0.8872335226 (0.827894190772,0.946572854428)	0.8647329198 (0.786476570552,0.942989269048)	0.8424943726 (0.742329566712,0.942659178488)	0.8205832822 (0.695744796596,0.945421767804)	0.7989986852 (0.647698613368,0.950298757032)	0.7777413149 (0.598836651676,0.956645978124)	0.7568241642 (0.549624652268,0.964023676132)	0.7362549656 (0.500415065976,0.972094865224)	0.7160363059 (0.45147602628,0.98059658552)	0.6961633354 (0.403017259184,0.989309411616)	0.6766336976 (0.355213384624,0.998054010576)	0.6574567293 (0.308218807428,1.006694651172)	0.6386386694 (0.262167593384,1.015109745416)	0.6201818036 (0.217168390728,1.023195216472)	0.6020819657 (0.173309220488,1.030854710912)	0.5843361189 (0.130664981344,1.038007256456)
El Salvador	low-middleSDI	1.7731082815 (1.471647722996,2.074568840004)	1.7373482159 (1.479632324292,1.995064107508)	1.7023396473 (1.478756308776,1.925922985824)	1.6680057136 (1.469890607824,1.866120819376)	1.6344759484 (1.454590821244,1.814361075556)	1.6013655928 (1.434166959996,1.768564225604)	1.5701767478 (1.411608231372,1.728745264228)	1.5400689587 (1.387489460608,1.692648456792)	1.5123450145 (1.364012737036,1.660677291964)	1.4866609182 (1.34152524766,1.63179658874)	1.4626685442 (1.32012484332,1.60521224508)	1.4409097323 (1.300545590816,1.581273873784)	1.4209607574 (1.28253246362,1.55938905118)	1.4034421292 (1.2667021461,1.5401821123)	1.3876987851 (1.252501877072,1.522895693128)	1.3741596494 (1.240332390156,1.507986908644)	1.3628036644 (1.230174159784,1.495433169016)	1.3528187702 (1.221294776732,1.484342763668)	1.3442981337 (1.213773285904,1.474822981496)	1.3372176492 (1.207579991484,1.466855306916)	1.3308212745 (1.20201861128,1.45962393772)	1.3256864409 (1.197563296352,1.453809585448)	1.3210922441 (1.193470685112,1.448713803088)	1.3170622676 (1.18957869124,1.44454584396)	1.3136748904 (1.185643077344,1.441706703456)	1.3105347709 (1.180786735588,1.440282806212)	1.3070571678 (1.173742713744,1.440371621856)	1.3033029166 (1.163591881612,1.443013951588)	1.3006699912 (1.150511571936,1.450828410464)	1.2970112625 (1.13154392396,1.46247860104)	1.2927389764 (1.106372326812,1.479105625988)	1.2883719866 (1.07521863892,1.50152533428)	1.2841704532 (1.037023381196,1.531317525204)	1.2795358819 (0.994909711064,1.564162052736)	1.2746716874 (0.948451868328,1.600891506472)	1.2695812178 (0.898247458976,1.640914976624)	1.2642741019 (0.84478363582,1.68376456798)	1.2587622398 (0.788458712372,1.729065767228)	1.253055829 (0.729604218136,1.776507439864)	1.2471534351 (0.668485382004,1.825821488196)	1.2410557074 (0.605326228596,1.876785186204)	1.2347698162 (0.540323294984,1.929216337416)	1.2283047706 (0.473651830412,1.982957710788)	1.2216683153 (0.405472682628,2.037863947972)	1.2148561542 (0.335924088888,2.093788219512)	1.2078661289 (0.265133037348,2.150599220452)	1.2007022871 (0.19321956596,2.20818500824)
Equatorial Guinea	middleSDI	6.9932151424 (5.043571782596,8.942858502204)	6.7838194683 (5.08063793216,8.48700100444)	6.5807342275 (5.083289900016,8.078178554984)	6.3841680589 (5.055222165464,7.713113952336)	6.1944130938 (5.001126552164,7.387699635436)	6.0117958814 (4.926291567268,7.097300195532)	5.8366500256 (4.836182736184,6.837117315016)	5.6694463408 (4.736100776264,6.602791905336)	5.5105944318 (4.630757419788,6.390431443812)	5.3604181897 (4.524030741888,6.196805637512)	5.2190868883 (4.418866881252,6.019306895348)	5.0866085501 (4.317336422084,5.855880678116)	4.9614278816 (4.219610498076,5.703245265124)	4.8480873758 (4.130430083,5.5657446686)	4.7411325334 (4.045607397332,5.436657669468)	4.6390989622 (3.964250174832,5.313947749568)	4.5429528084 (3.887345208732,5.198560408068)	4.4506465805 (3.813240796016,5.088052364984)	4.3595084195 (3.739680036928,4.979336802072)	4.2723541825 (3.668971714028,4.875736650972)	4.1867807733 (3.599111123656,4.774450422944)	4.1043575513 (3.531119461428,4.677595641172)	4.0254723796 (3.464964481888,4.585980277312)	3.9500545224 (3.399938033716,4.500171011084)	3.8823182861 (3.338845417532,4.425791154668)	3.8155488356 (3.274416438116,4.356681233084)	3.7547212771 (3.209279611856,4.300162942344)	3.694664486 (3.136625094216,4.252703877784)	3.6384025005 (3.05685955684,4.21994544416)	3.5826826678 (2.964998205748,4.200367129852)	3.5257607082 (2.858448806832,4.193072609568)	3.4703570917 (2.739101487852,4.201612695548)	3.4165232618 (2.601842222852,4.231204300748)	3.3631456148 (2.459053451672,4.267237777928)	3.3103620723 (2.307745210508,4.312978934092)	3.2581093042 (2.149703390844,4.366515217556)	3.2063475417 (1.986439852588,4.426255230812)	3.1550376127 (1.819210954044,4.490864271356)	3.1041456169 (1.649071870676,4.559219363124)	3.0536307374 (1.476875607128,4.630385867672)	3.0034624711 (1.30332800878,4.70359693342)	2.9536330271 (1.12903009072,4.77823596348)	2.904138656 (0.95450137298,4.85377593902)	2.8549832561 (0.780208249376,4.929758262824)	2.8061654536 (0.606544416252,5.005786490948)	2.7576973604 (0.433852026968,5.081542693832)	2.7096052252 (0.262433001675999,5.156777448724)
Eritrea	lowSDI	12.4807326135 (10.827973553828,14.133491673172)	12.5846847255 (11.103303895928,14.066065555072)	12.6779542379 (11.330826964044,14.025081511756)	12.7670655625 (11.522938193176,14.011192931824)	12.856345716 (11.689763576172,14.022927855828)	12.9450866211 (11.83737774274,14.05279549946)	13.0365835536 (11.97406412654,14.09910298066)	13.1213178594 (12.095732392648,14.146903326152)	13.1994030875 (12.20483959464,14.19396658036)	13.2765077328 (12.308543831532,14.244471634068)	13.3482795024 (12.403452403688,14.293106601112)	13.4138596936 (12.489222676212,14.338496710988)	13.4777765677 (12.570728452132,14.384824683268)	13.545482927 (12.652676923288,14.438288930712)	13.6052067305 (12.72454226862,14.48587119238)	13.6670713924 (12.795367680668,14.538775104132)	13.7219143956 (12.856843410304,14.586985380896)	13.771853965 (12.91080317902,14.63290475098)	13.8123576622 (12.953259215952,14.671456108448)	13.8495777919 (12.990408504392,14.708747079408)	13.882106261 (13.020858353312,14.743354168688)	13.9074371513 (13.042676752504,14.772197550096)	13.928853646 (13.059288249384,14.798419042616)	13.9467500715 (13.071049497584,14.822450645416)	13.9559201952 (13.073233380036,14.838607010364)	13.9539375323 (13.062951488744,14.844923575856)	13.9408904066 (13.038648259444,14.843132553756)	13.9172623771 (12.996926408996,14.837598345204)	13.8854974011 (12.933023896684,14.837970905516)	13.836720006 (12.828337456112,14.845102555888)	13.7856635308 (12.683703350668,14.887623710932)	13.7335173235 (12.488767919364,14.978266727636)	13.6705527933 (12.208455544268,15.132650042332)	13.6061615166 (11.895640926864,15.316682106336)	13.5380562847 (11.538429325356,15.537683244044)	13.4667142442 (11.144007464576,15.789421023824)	13.3925901114 (10.718256939792,16.066923283008)	13.316092942 (10.265897363164,16.366288520836)	13.237758315 (9.7909183282,16.6845983018)	13.1581094348 (9.296469361488,17.019749508112)	13.0776273427 (8.785052655544,17.370202029856)	12.9967228387 (8.258680262552,17.734765414848)	12.9157134261 (7.719012968088,18.112413884112)	12.835031861 (7.167610308536,18.502453413464)	12.755152467 (6.605752157696,18.904552776304)	12.676534987 (6.034461273172,19.318608700828)	12.5995489613 (5.45452633068,19.74457159192)
Estonia	highSDI	6.0268346734 (4.804252706192,7.249416640608)	6.1761547938 (5.226784295332,7.125525292268)	6.3137385307 (5.512502093132,7.114974968268)	6.4199824616 (5.66634207074,7.17362285246)	6.4473000673 (5.692847947732,7.201752186868)	6.3631231086 (5.60839147696,7.11785474024)	6.1851160775 (5.44916214354,6.92107001146)	5.9427393001 (5.24161315886,6.64386544134)	5.6505221037 (4.991508077736,6.309536129664)	5.3303659912 (4.71129816154,5.94943382086)	5.0254376982 (4.437652495972,5.613222900428)	4.7330583601 (4.171345228792,5.294771491408)	4.468970216 (3.929250516936,5.008689915064)	4.2187830634 (3.6996650535,4.7379010733)	3.9936778635 (3.492509558688,4.494846168312)	3.7764059979 (3.292250264944,4.260561730856)	3.5747385978 (3.105706406732,4.043770788868)	3.3789296543 (2.924467137932,3.833392170668)	3.1914425203 (2.750631619532,3.632253421068)	3.0209312416 (2.591982727508,3.449879755692)	2.8652987847 (2.447410898116,3.283186671284)	2.7344772284 (2.32655322408,3.14240123272)	2.6228898815 (2.224929877436,3.020849885564)	2.529578505 (2.141131178068,2.918025831932)	2.4514414043 (2.07134707738,2.83153573122)	2.3854697443 (2.011359851276,2.759579637324)	2.3299056181 (1.957364406568,2.702446829632)	2.2820263813 (1.903435519224,2.660617243376)	2.2405120062 (1.842854071064,2.638169941336)	2.2055401462 (1.768180002224,2.642900290176)	2.1731700279 (1.66873189566,2.67760816014)	2.1403501453 (1.538391436508,2.742308854092)	2.1053142845 (1.374769143216,2.835859425784)	2.0692668013 (1.192764179116,2.945769423484)	2.031678429 (0.995740760472,3.067616097528)	1.9926098714 (0.788496839544,3.196722903256)	1.9522578293 (0.574543813664,3.329971844936)	1.9107418753 (0.35648854992,3.46499520068)	1.8681375504 (0.13644497128,3.59983012952)	1.8245304456 (-0.083810297156,3.732871188356)	1.7800260421 (-0.302720063732,3.862772147932)	1.7348108696 (-0.518909332364,3.988531071564)	1.6889950703 (-0.731147618776,4.109137759376)	1.6426533035 (-0.938282047284,4.223588654284)	1.5958635511 (-1.1392748381,4.3310019403)	1.5487173969 (-1.333192525292,4.430627319092)	1.5013673429 (-1.519249006872,4.521983692672)
Eswatini	low-middleSDI	3.9298957843 (2.84875855146,5.01103301714)	4.0024109642 (3.01539699934,4.98942492906)	4.0743636184 (3.169321381728,4.979405855072)	4.1486308148 (3.312266392676,4.984995236924)	4.2189088669 (3.439096651116,4.998721082684)	4.288687242 (3.553452192724,5.023922291276)	4.3561850874 (3.654967781464,5.057402393336)	4.4229372195 (3.746475180044,5.099399258956)	4.487823751 (3.82896131712,5.14668618488)	4.5494195297 (3.902554245824,5.196284813576)	4.6087116246 (3.969518278564,5.247904970636)	4.6672072188 (4.032272452376,5.302141985224)	4.7216650442 (4.088855631804,5.354474456596)	4.7734683938 (4.14110640256,5.40583038504)	4.8230193081 (4.189806888344,5.456231727856)	4.8700586233 (4.23517598386,5.50494126274)	4.9115365864 (4.274734588148,5.548338584652)	4.9486420551 (4.309741963088,5.587542147112)	4.9810388068 (4.340033819632,5.622043793968)	5.0101198746 (4.366914793704,5.653324955496)	5.0321595188 (4.38707223638,5.67724680122)	5.0487663663 (4.401715595472,5.695817137128)	5.0571363256 (4.40793375858,5.70633889262)	5.0588250607 (4.406241192624,5.711408928776)	5.0542037638 (4.395565027856,5.712842499744)	5.0438904827 (4.374381694556,5.713399270844)	5.0300555583 (4.341776270184,5.718334846416)	5.0105891892 (4.2925316252,5.7286467532)	4.9879233614 (4.22509001488,5.75075670792)	4.9631751694 (4.137009225272,5.789341113528)	4.9369653932 (4.026314465804,5.847616320596)	4.9110333246 (3.89356508652,5.92850156268)	4.8897772367 (3.736098853696,6.043455619704)	4.8673411556 (3.564419873644,6.170262437556)	4.8462609983 (3.377138984416,6.315383012184)	4.8266350655 (3.176391577432,6.476878553568)	4.80853836 (2.963876323804,6.653200396196)	4.7920195199 (2.740911046892,6.843127992908)	4.7771175884 (2.508532776032,7.045702400768)	4.7638545643 (2.2674534214,7.2602557072)	4.7522541935 (2.01814574314,7.48636264386)	4.7423198559 (1.760897696688,7.723742015112)	4.7340462208 (1.495880692776,7.972211748824)	4.7274270151 (1.223206067516,8.231647962684)	4.7224517791 (0.942861554088,8.502042004112)	4.7191099246 (0.654743920776,8.783475928424)	4.7173736679 (0.358686751316,9.076060584484)
Ethiopia	lowSDI	16.8065801641 (16.108469094192,17.504691234008)	16.6601866363 (16.08582622436,17.23454704824)	16.5209473096 (16.021642607088,17.020252012112)	16.3707178879 (15.918348462196,16.823087313604)	16.2068688214 (15.787893348848,16.625844293952)	16.0309350016 (15.638719312812,16.423150690388)	15.8344659985 (15.465021570504,16.203910426496)	15.6344292611 (15.284146060448,15.984712461752)	15.4320369641 (15.097680112712,15.766393815488)	15.2297512829 (14.908510382444,15.550992183356)	15.0266149877 (14.71635153294,15.33687844246)	14.8213305729 (14.520334127108,15.122327018692)	14.6054707747 (14.312562032532,14.898379516868)	14.3790855223 (14.09342173354,14.66474931106)	14.135836914 (13.85701558618,14.41465824182)	13.8834056335 (13.61113526954,14.15567599746)	13.6170581569 (13.351217715236,13.882898598564)	13.3474517203 (13.087842251132,13.607061189468)	13.0790828242 (12.82540344538,13.33276220302)	12.8134117909 (12.565452973724,13.061370608076)	12.5580207538 (12.315536309724,12.800505197876)	12.3193437463 (12.081979743228,12.556707749372)	12.0908403662 (11.858280797448,12.323399934952)	11.8786779163 (11.650466097948,12.106889734652)	11.6984693273 (11.473877702644,11.923060951956)	11.522238727 (11.300884658372,11.743592795628)	11.354312432 (11.135962925968,11.572661938032)	11.2096847371 (10.994036298052,11.425333176148)	11.0684242336 (10.85487015314,11.28197831406)	10.9255223342 (10.709651542364,11.141393126036)	10.7747382517 (10.540895673024,11.008580830376)	10.6294040222 (10.344024353472,10.914783690928)	10.4885886126 (10.081055078892,10.896122146308)	10.3487170775 (9.804291696364,10.893142458636)	10.2118505425 (9.506557211156,10.917143873844)	10.0780238863 (9.194179976904,10.961867795696)	9.9474013068 (8.87114316174,11.02365945186)	9.8199809069 (8.540006468416,11.099955345384)	9.6955714463 (8.202593453528,11.188549439072)	9.5741071732 (7.860266579644,11.287947766756)	9.4555707284 (7.514055383148,11.397086073652)	9.3400384183 (7.164823153756,11.515253682844)	9.2274604 (6.813209648108,11.641711151892)	9.1176134673 (6.45974274396,11.77548419064)	9.0104534956 (6.10492377354,11.91598321766)	8.9060911556 (5.749222278844,12.062960032356)	8.80480927 (5.393105407832,12.216513132168)
Fiji	middleSDI	1.7933966649 (1.233070438804,2.353722890996)	1.8141860405 (1.30389261602,2.32447946498)	1.8337136305 (1.366998276052,2.300428984948)	1.8519981157 (1.422073417924,2.281922813476)	1.8690947353 (1.469186732512,2.269002738088)	1.8863448397 (1.509811521728,2.262878157672)	1.901189999 (1.542493018344,2.259886979656)	1.915069229 (1.569268185552,2.260870272448)	1.9268757631 (1.590164320984,2.263587205216)	1.9407502349 (1.609606335464,2.271894134336)	1.9530405486 (1.625358056204,2.280723040996)	1.9639934793 (1.638317171168,2.289669787432)	1.9776958563 (1.65249155478,2.30290015782)	1.9904479058 (1.665152288076,2.315743523524)	2.0036250884 (1.67774357748,2.32950659932)	2.0172781647 (1.690488011696,2.344068317704)	2.0313890169 (1.703467345116,2.359310688684)	2.0461874832 (1.716876464436,2.375498501964)	2.0609130411 (1.73011358148,2.39171250072)	2.0757243898 (1.743103609588,2.408345170012)	2.089757781 (1.754990830776,2.424524731224)	2.1032162079 (1.765600992732,2.440831423068)	2.1177192601 (1.775794162124,2.459644358076)	2.1272898897 (1.77983935788,2.47474042152)	2.1358525529 (1.780088682452,2.491616423348)	2.144206507 (1.775953534976,2.512459479024)	2.1515531964 (1.76532048268,2.53778591012)	2.1581868232 (1.74689607886,2.56947756754)	2.1644677958 (1.719534290224,2.609401301376)	2.1706514334 (1.68224653138,2.65905633542)	2.1777307048 (1.634969560056,2.720491849544)	2.1854401368 (1.577091886808,2.793788386792)	2.1964038213 (1.506123424732,2.886684217868)	2.2078368507 (1.428877778228,2.986795923172)	2.2209939938 (1.342755562492,3.099232425108)	2.2359789557 (1.248108392244,3.223849519156)	2.2528887955 (1.145131650768,3.360645940232)	2.2718081937 (1.033880794964,3.509735592436)	2.2928147811 (0.91429284582,3.67133671638)	2.3159807106 (0.786168970556,3.845792450644)	2.3413769389 (0.64920105854,4.03355281926)	2.3690540085 (0.50298481624,4.23512320076)	2.3990445668 (0.347045884528,4.451043249072)	2.4313758038 (0.1808631632,4.6818884444)	2.4660941112 (0.00384456670400013,4.928343655696)	2.5032493184 (-0.1846696622,5.191168299)	2.5428660856 (-0.385386868824,5.471119040024)
Finland	highSDI	1.5918555821 (1.345869619192,1.837841545008)	1.6104581476 (1.395858978088,1.825057317112)	1.6272831363 (1.437031847856,1.817534424744)	1.6450848113 (1.472145706976,1.818023915624)	1.6629537146 (1.501438896968,1.824468532232)	1.6835872898 (1.5287833783,1.8383912013)	1.7059408642 (1.554677759732,1.857203968668)	1.7305397383 (1.580782058284,1.880297418316)	1.755345553 (1.606011956028,1.904679149972)	1.7817718938 (1.632138196328,1.931405591272)	1.8062995924 (1.656139437556,1.956459747244)	1.8313526724 (1.680364866396,1.982340478404)	1.852394652 (1.700673734652,2.004115569348)	1.8699858095 (1.717672679132,2.022298939868)	1.8829793787 (1.73037329556,2.03558546184)	1.8919418742 (1.73935882792,2.04452492048)	1.8911634752 (1.739388303288,2.042938647112)	1.8863309421 (1.73562949974,2.03703238446)	1.8788762925 (1.72933935278,2.02841323222)	1.8672037643 (1.718987734044,2.015419794556)	1.852674155 (1.705815369472,1.999532940528)	1.8351431052 (1.689656063108,1.980630147292)	1.8141390115 (1.670070796552,1.958207226448)	1.7930755216 (1.650089421084,1.936061622116)	1.7684145561 (1.626258717268,1.910570394932)	1.74546253 (1.603062996136,1.887862063864)	1.7226067519 (1.5783483264,1.8668651774)	1.6994026295 (1.550594032836,1.848211226164)	1.6766820712 (1.519157409808,1.834206732592)	1.6549071891 (1.482933418096,1.826880960104)	1.6331645391 (1.43980912888,1.82651994932)	1.6109794723 (1.388845874628,1.833113069972)	1.5887358027 (1.328591742552,1.848879862848)	1.5663061385 (1.264265415488,1.868346861512)	1.5437283607 (1.19531568448,1.89214103692)	1.5210029904 (1.122742877996,1.919263102804)	1.4980984365 (1.047318779732,1.948878093268)	1.4750046273 (0.969682054468,1.980327200132)	1.4517314449 (0.89038220386,2.01308068594)	1.4282698872 (0.80985548822,2.04668428618)	1.4046102543 (0.728468036668,2.080752471932)	1.3807179369 (0.64652873402,2.11490713978)	1.3565833838 (0.56433462776,2.14883213984)	1.3322179461 (0.48217880762,2.18225708458)	1.3076193264 (0.400318775376,2.214919877424)	1.2827901077 (0.318992736212,2.246587479188)	1.2577144835 (0.238421777068,2.277007189932)
France	highSDI	2.4229153968 (2.294007796552,2.551822997048)	2.4123125046 (2.315738620788,2.508886388412)	2.3991781195 (2.314890634652,2.483465604348)	2.3890289848 (2.307896386904,2.470161582696)	2.3912206872 (2.31063371528,2.47180765912)	2.3996001243 (2.31920950518,2.47999074342)	2.4170392541 (2.336621064052,2.497457444148)	2.4457216663 (2.364972371688,2.526470960912)	2.4900088544 (2.408848942336,2.571168766464)	2.5570132149 (2.475456692328,2.638569737472)	2.6435709374 (2.560886041064,2.726255833736)	2.7205983603 (2.636141621808,2.805055098792)	2.7811903818 (2.69517247626,2.86720828734)	2.8103863183 (2.724252152028,2.896520484572)	2.8097713382 (2.724705483256,2.894837193144)	2.7891855199 (2.705465071284,2.872905968516)	2.7553818457 (2.672956980408,2.837806710992)	2.7142404706 (2.633131118108,2.795349823092)	2.6698731535 (2.590153085856,2.749593221144)	2.6266359348 (2.54819519228,2.70507667732)	2.5751242854 (2.498075205012,2.652173365788)	2.510310749 (2.434996544776,2.585624953224)	2.4486448346 (2.374880040168,2.522409629032)	2.3837553583 (2.311514066772,2.455996649828)	2.3310456495 (2.259982049256,2.402109249744)	2.2877081066 (2.217536374956,2.357879838244)	2.2424623404 (2.173143906908,2.311780773892)	2.2062701767 (2.13755387324,2.27498648016)	2.1701409232 (2.101942659108,2.238339187292)	2.1327620781 (2.063882186376,2.201641969824)	2.0908152141 (2.015208928716,2.166421499484)	2.0435543267 (1.945833504396,2.141275149004)	2.0008174022 (1.855047774364,2.146587030036)	1.9577363133 (1.753449804524,2.162022822076)	1.9158554661 (1.644227531536,2.187483400664)	1.8751274719 (1.530139948012,2.220114995788)	1.8353924589 (1.412697727784,2.258087190016)	1.7966811184 (1.293024997544,2.300337239256)	1.7590340666 (1.171989572676,2.346078560524)	1.7225703407 (1.050277112072,2.394863569328)	1.687220992 (0.928289934724,2.446152049276)	1.6528234019 (0.806293671252,2.499353132548)	1.619362723 (0.684590512684,2.554134933316)	1.5868370051 (0.563466502596,2.610207507604)	1.5553095509 (0.443159574004,2.667459527796)	1.5246913249 (0.323800260212,2.725582389588)	1.494833648 (0.20549209394,2.78417520206)
Gabon	middleSDI	6.8077418705 (5.485685118148,8.129798622852)	6.7305246078 (5.575472379064,7.885576836536)	6.6565942546 (5.63761814442,7.67557036478)	6.5784613983 (5.667289244968,7.489633551632)	6.5077735262 (5.678153034248,7.337394018152)	6.4367736934 (5.667535879888,7.206011506912)	6.3657672124 (5.640278466376,7.091255958424)	6.2970420619 (5.602845977724,6.991238146076)	6.2281052905 (5.556793049908,6.899417531092)	6.1589714045 (5.505006685848,6.812936123152)	6.0935428876 (5.45301087646,6.73407489874)	6.0286479335 (5.399321848588,6.657974018412)	5.9637714923 (5.344389457784,6.583153526816)	5.8975686301 (5.28747178806,6.50766547214)	5.8307776967 (5.229552012816,6.432003380584)	5.7638826498 (5.171248152576,6.356517147024)	5.6956056349 (5.111473656288,6.279737613512)	5.6266272065 (5.050906693328,6.202347719672)	5.5580923463 (4.990591450436,6.125593242164)	5.4884221888 (4.929094313204,6.047750064396)	5.4190088532 (4.867586795384,5.970430911016)	5.3498299489 (4.805843700472,5.893816197328)	5.2827222828 (4.745159756012,5.820284809588)	5.2179759773 (4.685102179564,5.750849775036)	5.1543350782 (4.623344091156,5.685326065244)	5.0933580678 (4.559551146208,5.627164989392)	5.0321432845 (4.48868557222,5.57560099678)	4.9723104532 (4.40918068936,5.53544021704)	4.9124082519 (4.316456977604,5.508359526196)	4.8537303774 (4.20877568506,5.49868506974)	4.7944515675 (4.082645436436,5.506257698564)	4.737647596 (3.940302838392,5.534992353608)	4.683635795 (3.77735483382,5.58991675618)	4.6301610445 (3.605191316648,5.655130772352)	4.5782092904 (3.42216356236,5.73425501844)	4.5277577562 (3.230280693332,5.825234819068)	4.4787776965 (3.031136295756,5.926419097244)	4.4312392359 (2.825988006864,6.036490464936)	4.3850981938 (2.615829714976,6.154366672624)	4.3403259606 (2.40143429036,6.27921763084)	4.2968916295 (2.18339759286,6.41038566614)	4.2547629697 (1.962185331832,6.547340607568)	4.213911759 (1.738171726584,6.689651791416)	4.1742960316 (1.511662333428,6.836929729772)	4.1358872216 (1.282893150008,6.988881293192)	4.0986554303 (1.05204224852,7.14526861208)	4.0625727628 (0.819247554572,7.305897971028)
Gambia	lowSDI	5.715879362 (4.480834308688,6.950924415312)	5.7369002231 (4.637586131952,6.836214314248)	5.758311827 (4.772889561284,6.743734092716)	5.7800430225 (4.887089881588,6.672996163412)	5.8035766963 (4.98310786418,6.62404552842)	5.8299233665 (5.064369856128,6.595476876872)	5.8600961345 (5.134851800084,6.585340468916)	5.8948011127 (5.198391982332,6.591210243068)	5.9394177967 (5.262799449008,6.616036144392)	5.9862163844 (5.323345246996,6.649087521804)	6.0311436328 (5.3784379666,6.683849299)	6.0798934502 (5.43442264674,6.72536425366)	6.1321038772 (5.491818238648,6.772389515752)	6.1857923875 (5.549321464216,6.822263310784)	6.2432885318 (5.609418547528,6.877158516072)	6.2951343624 (5.663861350492,6.926407374308)	6.3385094379 (5.71030320526,6.96671567054)	6.3755388327 (5.750749119768,7.000328545632)	6.4053420596 (5.784296418636,7.026387700564)	6.4311631129 (5.813746526792,7.048579699008)	6.4558729777 (5.841595594232,7.070150361168)	6.4774003643 (5.865930127524,7.088870601076)	6.5112439786 (5.900799700296,7.121688256904)	6.5599769621 (5.94835714322,7.17159678098)	6.6160331475 (6.000554900648,7.231511394352)	6.6732855876 (6.05013510342,7.29643607178)	6.7422601488 (6.103506445856,7.381013851744)	6.8168034323 (6.1502465,7.4833603646)	6.8919740138 (6.179936110188,7.604011917412)	6.9653672281 (6.183559557876,7.747174898324)	7.0375330842 (6.155169756256,7.919896412144)	7.1148913629 (6.096371190468,8.133411535332)	7.1937056465 (5.987179365036,8.400231927964)	7.2737898152 (5.857490840116,8.690088790284)	7.3551998996 (5.697815173288,9.012584625912)	7.4378520571 (5.510462619028,9.365241495172)	7.5217541288 (5.297253967476,9.746254290124)	7.6068772185 (5.059519708068,10.154234728932)	7.6931107801 (4.798207447548,10.588014112652)	7.7802840193 (4.513896780164,11.046671258436)	7.8682793452 (4.206960238888,11.529598451512)	7.9570620874 (3.877640971756,12.036483203044)	8.0465914658 (3.526063014088,12.567119917512)	8.1367607099 (3.152272111804,13.121249307996)	8.2273931778 (2.7561943909,13.6985919647)	8.3183466195 (2.337716805572,14.298976433428)	8.4095941362 (1.896727834216,14.922460438184)
Georgia	highSDI	1.89769065930294 (1.61260409614909,2.18277722245679)	1.91967835587859 (1.67280773115945,2.16654898059772)	1.93927857442133 (1.72069626570481,2.15786088313786)	1.95779806323659 (1.75818741458898,2.1574087118842)	1.97404629878755 (1.78593122115674,2.16216137641836)	1.98673047035776 (1.80480443494066,2.16865650577485)	2.00014423667366 (1.82059868144535,2.17968979190196)	2.00807999623923 (1.82925229279595,2.1869076996825)	2.01328163283591 (1.83434595163322,2.19221731403859)	2.01191413244102 (1.83305044874881,2.19077781613323)	2.00746515456212 (1.82875985287937,2.18617045624488)	2.00095930659016 (1.82238332119955,2.17953529198077)	1.99000663560761 (1.81161213216288,2.16840113905234)	1.97988860211296 (1.80116382097308,2.15861338325284)	1.97117064586507 (1.79166764678407,2.15067364494607)	1.96522629387755 (1.78461303557324,2.14583955218186)	1.96101983856038 (1.7793934138141,2.14264626330665)	1.95986388785262 (1.77752914845304,2.1421986272522)	1.96831364340766 (1.7851083230419,2.15151896377341)	1.97929796250307 (1.79540379631934,2.16319212868681)	1.99229382535993 (1.80750577689158,2.17708187382827)	2.0060930083645 (1.81994329308784,2.19224272364116)	2.02024123608172 (1.83202068515549,2.20846178700796)	2.03479541340908 (1.84354159947209,2.22604922734608)	2.04732570857875 (1.85208876960028,2.24256264755723)	2.0544102109363 (1.85416693344011,2.2546534884325)	2.0608707941716 (1.85334660366805,2.26839498467515)	2.05590398329813 (1.83845550899508,2.27335245760118)	2.04434525607909 (1.81182262474513,2.27686788741304)	2.03076079803113 (1.77508426911377,2.28643732694848)	2.0147306108112 (1.72608674751144,2.30337447411096)	1.99917537628086 (1.66649517581029,2.33185557675143)	1.9829736590092 (1.59333418953794,2.37261312848046)	1.96536108183319 (1.51235141837247,2.41837074529391)	1.94721166231196 (1.42387478342458,2.47054854119935)	1.9285873854945 (1.32944045190096,2.52773431908805)	1.90953911572947 (1.23027433807342,2.58880389338552)	1.89006890690906 (1.12730405029384,2.65283376352429)	1.87021863457141 (1.02128080519041,2.71915646395241)	1.8500175578167 (0.912786742508731,2.78724837312466)	1.82949309559222 (0.802291371644931,2.85669481953952)	1.80867007314 (0.690190062483018,2.92715008379699)	1.78753883811283 (0.57682044188031,2.99825723434535)	1.76613222965184 (0.462509022397089,3.0697554369066)	1.74447675606084 (0.347543609031572,3.14140990309011)	1.7225978922552 (0.232183088695034,3.21301269581536)	1.70051876193249 (0.116665563964622,3.28437195990036)
Germany	highSDI	1.5073236402 (1.428350539532,1.586296740868)	1.5560870235 (1.492950318484,1.619223728516)	1.6066074029 (1.550838879432,1.662375926368)	1.6586923126 (1.604936247748,1.712448377452)	1.7142762051 (1.66033838004,1.76821403016)	1.7810619779 (1.72620753532,1.83591642048)	1.8468443858 (1.791048484072,1.902640287528)	1.9091648494 (1.852493461928,1.965836236872)	1.969652841 (1.912118680344,2.027187001656)	2.0226457142 (1.964462300408,2.080829127992)	2.0648100026 (2.006256198396,2.123363806804)	2.1024722224 (2.04357034454,2.16137410026)	2.1404850368 (2.081120906856,2.199849166744)	2.1730844636 (2.113307918688,2.232861008512)	2.1869525593 (2.127343798032,2.246561320568)	2.1918361666 (2.132631501472,2.251040831728)	2.1911517035 (2.132319456208,2.249983950792)	2.1913607899 (2.132732754028,2.249988825772)	2.1952132323 (2.136688444916,2.253738019684)	2.2003178231 (2.14190309736,2.25873254884)	2.2095683927 (2.151248474904,2.267888310496)	2.2258827405 (2.167538000872,2.284227480128)	2.2420488704 (2.183679642924,2.300418097876)	2.2575371159 (2.199049686312,2.316024545488)	2.2749272964 (2.21608407056,2.33377052224)	2.2874438543 (2.228136407556,2.346751301044)	2.2863281799 (2.226892008784,2.345764351016)	2.2709731911 (2.211931358264,2.330015023936)	2.2417984665 (2.183332803888,2.300264129112)	2.2096527096 (2.15040147742,2.26890394178)	2.1808265313 (2.11555487786,2.24609818474)	2.1430848542 (2.06041684248,2.22575286592)	2.1102722967 (1.988040182052,2.232504411348)	2.0751096315 (1.907108591356,2.243110671644)	2.0396551368 (1.818768575604,2.260541697996)	2.0039960067 (1.72531114682,2.28268086658)	1.9680075601 (1.627948115368,2.308067004832)	1.9317164761 (1.527620647936,2.335812304264)	1.8951302662 (1.42514355082,2.36511698158)	1.8583682735 (1.321227138872,2.395509408128)	1.8215127033 (1.216415536864,2.426609869736)	1.7844270926 (1.111023681752,2.457830503448)	1.7470981047 (1.005433004552,2.488763204848)	1.7095549603 (0.900094483664,2.519015436936)	1.671944933 (0.795449334084,2.548440531916)	1.6343410285 (0.691829171556,2.576852885444)	1.5965960535 (0.58943566122,2.60375644578)
Ghana	low-middleSDI	2.4906272146 (2.175126392488,2.806128036712)	2.4468848801 (2.208929387444,2.684840372756)	2.4044325218 (2.202768239596,2.606096804004)	2.3638569632 (2.17660967052,2.55110425588)	2.3259200485 (2.145615462136,2.506224634864)	2.2918738077 (2.116892344372,2.466855271028)	2.2634498847 (2.093349626932,2.433550142468)	2.2428282256 (2.076716590568,2.408939860632)	2.2390850615 (2.074916818016,2.403253304984)	2.2590114525 (2.094472776856,2.423550128144)	2.3137272783 (2.147203961144,2.480250595456)	2.4167526246 (2.247800189872,2.585705059328)	2.5650660799 (2.39344586722,2.73668629258)	2.7521450395 (2.576106428808,2.928183650192)	2.9609793774 (2.777448298816,3.144510455984)	3.1669154527 (2.973669495544,3.360161409856)	3.336909846 (3.135777386668,3.538042305332)	3.4515919168 (3.247804145312,3.655379688288)	3.4877452138 (3.287717412232,3.687773015368)	3.4800846159 (3.284474547708,3.675694684092)	3.4506973694 (3.258183620224,3.643211118576)	3.4224280392 (3.232084369096,3.612771709304)	3.4020420977 (3.213894078984,3.590190116416)	3.3945311018 (3.208429378944,3.580632824656)	3.3948814781 (3.21031508028,3.57944787592)	3.3932942358 (3.209792910212,3.576795561388)	3.3857546127 (3.203015423116,3.568493802284)	3.366131853 (3.184563793208,3.547699912792)	3.3337373374 (3.154182188004,3.513292486796)	3.2927267013 (3.113875307936,3.471578094664)	3.2433601719 (3.051232818496,3.435487525304)	3.1913618332 (2.940448032412,3.442275633988)	3.1424197162 (2.7516371506,3.5332022818)	3.0927860031 (2.524547428896,3.661024577304)	3.0439998639 (2.26876238004,3.81923734776)	2.9960649389 (1.9927165124,3.9994133654)	2.9489689975 (1.701280102964,4.196657892036)	2.9026745426 (1.397699614052,4.407649471148)	2.8571457558 (1.084417630212,4.629873881388)	2.8123849882 (0.763359720988,4.861410255412)	2.7683885914 (0.436084236264,5.100692946536)	2.7251519895 (0.103888807872,5.346415171128)	2.6826565644 (-0.232115918096,5.597429046896)	2.6408887127 (-0.5709399339,5.8527173593)	2.599857717 (-0.911734886036,6.111450320036)	2.5595553203 (-1.253767129756,6.372877770356)	2.5199771404 (-1.596399507116,6.636353787916)
Greece	high-middleSDI	0.5463234615 (0.452677594248,0.639969328752)	0.5574890682 (0.473647093704,0.641331042696)	0.5687766194 (0.492970805624,0.644582433176)	0.5799834468 (0.510419889044,0.649547004556)	0.5914587897 (0.526386620944,0.656530958456)	0.6034907289 (0.54138462638,0.66559683142)	0.6156721256 (0.555351517224,0.675992733976)	0.6281951236 (0.5687853872,0.68760486)	0.6410980138 (0.582003540068,0.700192487532)	0.6545804166 (0.595407761016,0.713753072184)	0.6683014391 (0.608830600092,0.727772278108)	0.6826611204 (0.622740616232,0.742581624568)	0.6975355345 (0.637078791188,0.757992277812)	0.7126551939 (0.651622097104,0.773688290696)	0.7280688644 (0.666428374188,0.789709354612)	0.7433339283 (0.681090284348,0.805577572252)	0.7586378235 (0.695773588472,0.821502058528)	0.7747515456 (0.711178096332,0.838324994868)	0.7914727578 (0.727111470656,0.855834044944)	0.8088075047 (0.743573884864,0.874041124536)	0.8266605783 (0.760465816016,0.892855340584)	0.8452940016 (0.7780222838,0.9125657194)	0.865213454 (0.79670034766,0.93372656034)	0.8858083415 (0.815859778396,0.955756904604)	0.9083583895 (0.836571525736,0.980145253264)	0.9320124613 (0.857814127608,1.006210794992)	0.9552601986 (0.877744439272,1.032775957928)	0.9802046262 (0.897705541588,1.062703710812)	1.0040049758 (0.914165511064,1.093844440536)	1.0274770958 (0.926833507384,1.128120684216)	1.0505756717 (0.934676386828,1.166474956572)	1.0733583939 (0.936943688088,1.209773099712)	1.0977929442 (0.933417542828,1.262168345572)	1.1218414922 (0.925553138568,1.318129845832)	1.1461441076 (0.91289451732,1.37939369788)	1.1706876507 (0.89567169718,1.44570360422)	1.1954646836 (0.87403978834,1.51688957886)	1.2204735877 (0.848095193172,1.592851982228)	1.2456951867 (0.817879212744,1.673511160656)	1.2711182341 (0.783397003012,1.758839465188)	1.2967246553 (0.744620084324,1.848829226276)	1.3225015278 (0.701505022272,1.943498033328)	1.3484409099 (0.654000864132,2.042880955668)	1.3745170963 (0.602045999952,2.146988192648)	1.4007138525 (0.54557426972,2.25585343528)	1.4270092701 (0.484511444404,2.369507095796)	1.4533855336 (0.418783827924,2.487987239276)
Guatemala	low-middleSDI	4.3239266506 (3.877213771764,4.770639529436)	4.2365613794 (3.86549760646,4.60762515234)	4.1480927295 (3.829969436796,4.466216022204)	4.0573182223 (3.774295038052,4.340341406548)	3.9733113715 (3.712734633708,4.233888109292)	3.885334214 (3.639886926908,4.130781501092)	3.810016676 (3.575036031752,4.044997320248)	3.7455180166 (3.518591151512,3.972444881688)	3.6920290734 (3.471938679296,3.912119467504)	3.6455270815 (3.431736215204,3.859317947796)	3.6099938243 (3.401808514492,3.818179134108)	3.5858198928 (3.382276110344,3.789363675256)	3.5571079148 (3.357841923484,3.756373906116)	3.5319685759 (3.336214554528,3.727722597272)	3.5022083278 (3.309825424304,3.694591231296)	3.4666365674 (3.277740255768,3.655532879032)	3.4213676183 (3.236311333376,3.606423903224)	3.3737098977 (3.192324706496,3.555095088904)	3.3281158202 (3.149912891856,3.506318748544)	3.2790003447 (3.103831719796,3.454168969604)	3.2384974871 (3.06585386336,3.41114111084)	3.2069990324 (3.036450692368,3.377547372432)	3.1748993652 (3.006378323728,3.343420406672)	3.1426060038 (2.975959197824,3.309252809776)	3.1082158456 (2.943419147912,3.273012543288)	3.0671415415 (2.90430429952,3.22997878348)	3.0194295491 (2.8582382573,3.1806208409)	2.9675467657 (2.806310840388,3.128782691012)	2.913559134 (2.748183603624,3.078934664376)	2.8603161009 (2.6831345607,3.0374976411)	2.7963315025 (2.596652796924,2.996010208076)	2.7371314294 (2.500953213784,2.973309645016)	2.6830163026 (2.391770717844,2.974261887356)	2.6288924278 (2.275936443356,2.981848412244)	2.5767887136 (2.154365042056,2.999212385144)	2.5266884915 (2.029151394996,3.024225588004)	2.4786191988 (1.901796010208,3.055442387392)	2.4325354355 (1.773275278028,3.091795592972)	2.3883835149 (1.644252771208,3.132514258592)	2.3460990321 (1.515148244244,3.177049819956)	2.3056260602 (1.38623249616,3.22501962424)	2.2669566987 (1.257703396664,3.276210000736)	2.2300303837 (1.12965820772,3.33040255968)	2.1947779146 (1.002156277484,3.387399551716)	2.1611205406 (0.875206465196,3.447034616004)	2.1289895686 (0.748791330188,3.509187807012)	2.0983633144 (0.622888876228,3.573837752572)
Guinea	lowSDI	5.8070987862 (5.234110821728,6.380086750672)	5.8661779626 (5.380137568908,6.352218356292)	5.9241809594 (5.501318200228,6.347043718572)	5.9842177388 (5.602637196016,6.365798281584)	6.0460472063 (5.6886006637,6.4034937489)	6.113235411 (5.76811306028,6.45835776172)	6.1875713057 (5.847760422876,6.527382188524)	6.2662872819 (5.92826938924,6.60430517456)	6.357390124 (6.019275008872,6.695505239128)	6.4563026866 (6.117480586732,6.795124786468)	6.5617612274 (6.221951721084,6.901570733716)	6.6732095823 (6.33215971762,7.01425944698)	6.7869298522 (6.444431365436,7.129428338964)	6.90171682 (6.55758759834,7.24584604166)	7.0131223908 (6.667309587548,7.358935194052)	7.1133996203 (6.766207248312,7.460591992288)	7.207136216 (6.858653323368,7.555619108632)	7.2898703752 (6.940424087884,7.639316662516)	7.3551975489 (7.00539179386,7.70500330394)	7.4108202488 (7.060814118452,7.760826379148)	7.4569411809 (7.106821120064,7.807061241736)	7.4921364046 (7.142099434044,7.842173375156)	7.5167232815 (7.167038124672,7.866408438328)	7.5301592795 (7.18118391864,7.87913464036)	7.5353603804 (7.187383446088,7.883337314712)	7.5254741776 (7.178933519528,7.872014835672)	7.5041022059 (7.15839953544,7.84980487636)	7.4719145381 (7.124058372716,7.819770703484)	7.4306929139 (7.072677172796,7.788708655004)	7.3887186148 (7.0041474852,7.7732897444)	7.3428761299 (6.905730828384,7.780021431416)	7.292976657 (6.770034360172,7.815918953828)	7.2471345344 (6.585836198016,7.908432870784)	7.1972271555 (6.383907960616,8.010546350384)	7.1465160067 (6.159168155056,8.133863858344)	7.0950140198 (5.916121507268,8.273906532332)	7.0427561797 (5.658003434996,8.427508924404)	6.9897474898 (5.38718345918,8.59231152042)	6.9360144972 (5.105544576592,8.766484417808)	6.8815907393 (4.814538585532,8.948642893068)	6.8264928181 (4.515318521872,9.137667114328)	6.7707846142 (4.2088839953,9.3326852331)	6.7145002776 (3.896104248116,9.532896307084)	6.6576907149 (3.577813435848,9.737567993952)	6.600403651 (3.25472813222,9.94607916978)	6.5426287828 (2.927453013336,10.157804552264)	6.4843860182 (2.5965570025,10.3722150339)
Guinea-Bissau	lowSDI	6.9276845718 (5.4924739201,8.3628952235)	6.9846825726 (5.703367377496,8.265997767704)	7.0438719201 (5.889976834988,8.197767005212)	7.1062401967 (6.053609371832,8.158871021568)	7.1729572272 (6.197349662072,8.148564792328)	7.2450840928 (6.325445351576,8.164722834024)	7.3251640899 (6.444155739552,8.206172440248)	7.4127170828 (6.557137264616,8.268296900984)	7.5029778269 (6.663684154004,8.342271499796)	7.5988919405 (6.769384423536,8.428399457464)	7.7014081602 (6.877186539208,8.525629781192)	7.8014097582 (6.980270932028,8.622548584372)	7.9025273204 (7.082896482164,8.722158158636)	8.0015898276 (7.18269298016,8.82048667504)	8.1012489252 (7.28245840188,8.92003944852)	8.1915099979 (7.37325369904,9.00976629676)	8.2763886489 (7.458721025848,9.094056271952)	8.3533658827 (7.53667518578,9.17005657962)	8.4221634276 (7.606795604652,9.237531250548)	8.4847667684 (7.67082226864,9.29871126816)	8.5436952745 (7.730903820984,9.356486728016)	8.5908134582 (7.779716492696,9.401910423704)	8.6297068726 (7.820070529672,9.439343215528)	8.6603250783 (7.851149148192,9.469501008408)	8.6895622243 (7.877816999772,9.501307448828)	8.7135041973 (7.894324202576,9.532684192024)	8.7287105887 (7.893867353936,9.563553823464)	8.7446850875 (7.879403907688,9.609966267312)	8.7534684329 (7.836459495608,9.670477370192)	8.7587919693 (7.760669379472,9.756914559128)	8.7598612173 (7.644368924924,9.875353509676)	8.7632775267 (7.489237903144,10.037317150256)	8.7699564741 (7.278568514472,10.261344433728)	8.7728478327 (7.042692102712,10.503003562688)	8.7752424186 (6.774519714788,10.775965122412)	8.7770055216 (6.477944346812,11.076066696388)	8.7779679968 (6.156088657616,11.399847335984)	8.7779841367 (5.811485399848,11.744482873552)	8.7768797284 (5.446208872608,12.107550584192)	8.7745108945 (5.061921821832,12.487099967168)	8.7707226163 (4.659968239368,12.881476993232)	8.7653815821 (4.241490475988,13.289272688212)	8.7584133331 (3.807526035576,13.709300630624)	8.7497259934 (3.35904067156,14.14041131524)	8.7392582432 (2.896893212404,14.581623273996)	8.7269259336 (2.42185488006,15.03199698714)	8.7126632524 (1.934660732244,15.490665772556)
Guyana	middleSDI	5.0490555275 (3.819081547692,6.279029507308)	5.054528468 (3.958083126932,6.150973809068)	5.0608428689 (4.0753630225,6.0463227153)	5.0682848793 (4.1716820463,5.9648877123)	5.0757133784 (4.247724495504,5.903702261296)	5.0754770498 (4.299326094808,5.851628004792)	5.076269997 (4.33716259062,5.81537740338)	5.0651982544 (4.353194755452,5.777201753348)	5.0563065325 (4.362609814772,5.750003250228)	5.0375671847 (4.3575260453,5.7176083241)	5.012570483 (4.343016589964,5.682124376036)	4.9794979578 (4.318897828884,5.640098086716)	4.9437483138 (4.290739947552,5.596756680048)	4.9059471272 (4.2596711675,5.5522230869)	4.8621843754 (4.222665836356,5.501702914444)	4.8144445874 (4.181583648956,5.447305525844)	4.764477489 (4.138107654252,5.390847323748)	4.7171376025 (4.096489645144,5.337785559856)	4.6726416304 (4.057067558168,5.288215702632)	4.6313322278 (4.020144716712,5.242519738888)	4.5936501882 (3.985947678828,5.201352697572)	4.5591797028 (3.953681723224,5.164677682376)	4.5294250154 (3.923871651124,5.134978379676)	4.5034233922 (3.894542320128,5.112304464272)	4.4765131425 (3.85995439704,5.09307188796)	4.4497868229 (3.818961076916,5.080612568884)	4.4225817882 (3.768490825164,5.076672751236)	4.3940332827 (3.70509394126,5.08297262414)	4.3649328031 (3.626926323232,5.102939282968)	4.3349754719 (3.531642840988,5.138308102812)	4.3033495247 (3.417403540784,5.189295508616)	4.2712053284 (3.28505535506,5.25735530174)	4.2373234883 (3.129588853972,5.345058122628)	4.2028913336 (2.964161258416,5.441621408784)	4.1673527941 (2.785874573376,5.548831014824)	4.1306762925 (2.596671046412,5.664681538588)	4.0928734189 (2.39825543538,5.78749140242)	4.0539562142 (2.192099059784,5.915813368616)	4.0139288264 (1.979481782036,6.048375870764)	3.972773455 (1.761489369836,6.184057540164)	3.9304959485 (1.539079158388,6.321912738612)	3.8871417118 (1.313117156768,6.461166266832)	3.8427558921 (1.084387641896,6.601124142304)	3.7973808937 (0.853617826196,6.741143961204)	3.7510433622 (0.62146274538,6.88062397902)	3.7037908759 (0.388530366444,7.019051385356)	3.655702768 (0.155390348928,7.156015187072)
Haiti	lowSDI	7.3712904931 (6.703257856416,8.039323129784)	7.2674771998 (6.708860079396,7.826094320204)	7.1734329711 (6.693217431044,7.653648511156)	7.0795773028 (6.652049498628,7.507105106972)	6.9866017832 (6.592703492428,7.380500073972)	6.9020111531 (6.529064572016,7.274957734184)	6.8180860723 (6.459082780492,7.177089364108)	6.7408027065 (6.391905681352,7.089699731648)	6.6588551487 (6.31863603296,6.99907426444)	6.5913249637 (6.25848467858,6.92416524882)	6.5251040237 (6.199218180004,6.850989867396)	6.4645664142 (6.145124924672,6.784007903728)	6.4046156593 (6.091318257232,6.717913061368)	6.3469749977 (6.03940255434,6.65454744106)	6.2910324026 (5.988765396804,6.593299408396)	6.2350298478 (5.937692123816,6.532367571784)	6.1797210958 (5.886904560656,6.472537630944)	6.1297018863 (5.840786040844,6.418617731756)	6.0832259124 (5.797698229764,6.368753595036)	6.0397647725 (5.7571778231,6.3223517219)	6.0006978878 (5.720601652892,6.280794122708)	5.9749906688 (5.69672449432,6.25325684328)	5.949027193 (5.672576659228,6.225477726772)	5.9229831211 (5.648365522096,6.197600720104)	5.8992648675 (5.626408614852,6.172121120148)	5.8721041005 (5.600898984976,6.143309216024)	5.8451211407 (5.574422252996,6.115820028404)	5.8153479932 (5.542084324368,6.088611662032)	5.7865384297 (5.503677340392,6.069399519008)	5.7554873379 (5.45049179768,6.06048287812)	5.7205900262 (5.374820800804,6.066359251596)	5.6843107718 (5.274829717608,6.093791825992)	5.652144289 (5.144953626252,6.159334951748)	5.6179110107 (5.002148894892,6.233673126508)	5.5836986106 (4.843933828648,6.323463392552)	5.5495182862 (4.673176332272,6.425860240128)	5.5153975316 (4.491957537296,6.538837525904)	5.4813345206 (4.301801534556,6.660867506644)	5.4472962094 (4.103882051272,6.790710367528)	5.4133098827 (3.89912945312,6.92749031228)	5.3793818108 (3.688259787552,7.070503834048)	5.3455373291 (3.471872238964,7.219202419236)	5.3117659273 (3.250465433124,7.373066421476)	5.2780305447 (3.024495169756,7.531565919644)	5.2443486379 (2.794371674172,7.694325601628)	5.2107213976 (2.56043599872,7.86100679648)	5.1771708232 (2.323000835104,8.031340811296)
Honduras	low-middleSDI	4.5739353455 (4.030643579168,5.117227111832)	4.5299882907 (4.06492206516,4.99505451624)	4.4865535143 (4.081219568248,4.891887460352)	4.4420022631 (4.080069226796,4.803935299404)	4.3978852459 (4.066086114348,4.729684377452)	4.3548177528 (4.043459458896,4.666176046704)	4.3116603941 (4.014369785576,4.608951002624)	4.2670341662 (3.980040030184,4.554028302216)	4.2218565355 (3.942986243352,4.500726827648)	4.1763111965 (3.90440009956,4.44822229344)	4.1304873564 (3.864901297648,4.396073415152)	4.0848169571 (3.825135685488,4.344498228712)	4.0402719201 (3.786138182508,4.294405657692)	3.9956113216 (3.7467317515,4.2444908917)	3.9498757174 (3.70602286326,4.19372857154)	3.905195409 (3.666009565544,4.144381252456)	3.8614117787 (3.626528436692,4.096295120708)	3.8177273095 (3.586846712812,4.048607906188)	3.7744885156 (3.547320689876,4.001656341324)	3.7332548561 (3.509460591588,3.957049120612)	3.6945018032 (3.473773213888,3.915230392512)	3.658815889 (3.44087801864,3.87675375936)	3.624928117 (3.409608151412,3.840248082588)	3.5939461852 (3.38097146212,3.80692090828)	3.5655004749 (3.354417743544,3.776583206256)	3.5380189871 (3.327996840164,3.748041134036)	3.5107145188 (3.299942948812,3.721486088788)	3.4831030975 (3.268077443552,3.698128751448)	3.454981215 (3.229613721012,3.680348708988)	3.425770145 (3.180881506908,3.670658783092)	3.396734989 (3.120210113604,3.673259864396)	3.3687934067 (3.046907484748,3.690679328652)	3.3417608699 (2.956074628092,3.727447111708)	3.3153722436 (2.858767558168,3.771976929032)	3.2897690573 (2.753040607532,3.826497507068)	3.2650013848 (2.640491966764,3.889510802836)	3.2411030043 (2.522294839288,3.959911169312)	3.2180904217 (2.399312944728,4.036867898672)	3.1959817573 (2.272211705928,4.119751808672)	3.1748075899 (2.1414861525,4.2081290273)	3.1546016313 (2.007501915188,4.301701347412)	3.1353812491 (1.87051964032,4.40024285788)	3.1171477573 (1.730727812096,4.503567702504)	3.0999019819 (1.588278818024,4.611525145776)	3.0836571338 (1.44327579498,4.72403847262)	3.0684306456 (1.295779013716,4.841082277484)	3.054227624 (1.145809858732,4.962645389268)
Hungary	high-middleSDI	2.1205539579 (1.884105867728,2.357002048072)	2.1105329649 (1.918407851972,2.302658077828)	2.0989061798 (1.93391935682,2.26389300278)	2.0895206738 (1.938643187964,2.240398159636)	2.0828032557 (1.938409373032,2.227197138368)	2.0833378686 (1.941657876412,2.225017860788)	2.087180062 (1.9468017848,2.2275583392)	2.0967826632 (1.956704889672,2.236860436728)	2.0988106578 (1.958992847108,2.238628468492)	2.0976309401 (1.957949755716,2.237312124484)	2.0850797396 (1.946151076048,2.224008403152)	2.0723414192 (1.9340528303,2.2106300081)	2.0530117184 (1.915678830596,2.190344606204)	2.0262791273 (1.8903146623,2.1622435923)	1.9950372293 (1.860678118176,2.129396340424)	1.9609438848 (1.828408669904,2.093479099696)	1.9178210553 (1.787893101788,2.047749008812)	1.8703915253 (1.743401057892,1.997381992708)	1.8152182418 (1.691256167256,1.939180316344)	1.7629030208 (1.640871616032,1.884934425568)	1.7127797976 (1.591772354652,1.833787240548)	1.6712039029 (1.550617813892,1.791789991908)	1.6422789539 (1.522027811448,1.762530096352)	1.6207781114 (1.501323473944,1.740232748856)	1.609688065 (1.491133233752,1.728242896248)	1.6083441733 (1.490247319376,1.726441027224)	1.6130337862 (1.494256483976,1.731811088424)	1.6206885918 (1.499049962212,1.742327221388)	1.6329458641 (1.504183505928,1.761708222272)	1.6460890798 (1.503072368396,1.789105791204)	1.6641734606 (1.495518453324,1.832828467876)	1.6801950625 (1.4718515901,1.8885385349)	1.6958705858 (1.429832744108,1.961908427492)	1.7131297207 (1.378397527352,2.047861914048)	1.7308790723 (1.316324683744,2.145433460856)	1.7492147847 (1.245046861588,2.253382707812)	1.7681594778 (1.16538483708,2.37093411852)	1.7877279252 (1.077797810684,2.497658039716)	1.8079433609 (0.982549895108,2.633336826692)	1.8289123416 (0.879782486836,2.778042196364)	1.8507209982 (0.769496429132,2.931945567268)	1.8733800983 (0.6515739477,3.0951862489)	1.8968889807 (0.525853163696,3.267924797704)	1.9212572509 (0.39216418876,3.45035031304)	1.9465686066 (0.25030208962,3.64283512358)	1.9728909839 (0.099999234892,3.845782732908)	2.0002253228 (-0.0590603176400002,4.05951096324)
India	low-middleSDI	3.9478664484 (3.881331651204,4.014401245596)	3.8996227953 (3.8387129092,3.9605326814)	3.8975684674 (3.837841641808,3.957295292992)	3.9033676979 (3.844333119416,3.962402276384)	3.9301883267 (3.871588808632,3.988787844768)	3.9725041409 (3.914000805912,4.031007475888)	3.9879095575 (3.930009696712,4.045809418288)	3.9421316835 (3.885303491128,3.998959875872)	3.8477689418 (3.792347541192,3.903190342408)	3.8600596945 (3.805009438904,3.915109950096)	3.8008153102 (3.747016393672,3.854614226728)	3.7664386915 (3.713379218684,3.819498164316)	3.7300192677 (3.67769604654,3.78234248886)	3.7766047134 (3.724432571196,3.828776855604)	3.7516341375 (3.699592715144,3.803675559856)	3.7165812137 (3.665512895476,3.767649531924)	3.5696850957 (3.52027807818,3.61909211322)	3.5381804736 (3.48947736264,3.58688358456)	3.4122105894 (3.364943468128,3.459477710672)	3.3161839131 (3.270017572124,3.362350254076)	3.2610883547 (3.215658464516,3.306518244884)	3.1737910847 (3.129372181724,3.218209987676)	3.1206780343 (3.076889410092,3.164466658508)	3.1816458558 (3.137950793956,3.225340917644)	3.1920247627 (3.148276276352,3.235773249048)	3.2255866663 (3.181536768408,3.269636564192)	3.1997960935 (3.156246162796,3.243346024204)	3.1568941199 (3.11425007552,3.19953816428)	3.0116903493 (2.97055910936,3.05282158924)	2.9449788791 (2.904633377288,2.985324380912)	2.8500321629 (2.810518596416,2.889545729384)	2.7209314773 (2.680473786656,2.761389167944)	2.6141900275 (2.47173262836,2.75664742664)	2.5152936432 (2.306736900064,2.723850386336)	2.4212730126 (2.134121995048,2.708424030152)	2.3318138784 (1.95926007426,2.70436768254)	2.2467469465 (1.78487656172,2.70861733128)	2.1664134409 (1.612845838704,2.719981043096)	2.0907658032 (1.444246530668,2.737285075732)	2.0195954989 (1.279599531616,2.759591466184)	1.9527276961 (1.119157564636,2.786297827564)	1.8900280281 (0.962962886664,2.817093169536)	1.8316161024 (0.811023275244,2.852208929556)	1.7771809886 (0.663134210728,2.891227766472)	1.7262086018 (0.51896229062,2.93345491298)	1.6784477429 (0.378254592392,2.978640893408)	1.6336681371 (0.24070975322,3.02662652098)
Indonesia	middleSDI	0.8301160719 (0.782969580788,0.877262563012)	0.8291100024 (0.790557393536,0.867662611264)	0.8280639531 (0.794759666616,0.861368239584)	0.826993053 (0.796514255672,0.857471850328)	0.8257012242 (0.796666182472,0.854736265928)	0.8244133633 (0.796188126148,0.852638600452)	0.8229584205 (0.795309180112,0.850607660888)	0.821385551 (0.794231998336,0.848539103664)	0.8196347508 (0.79294414014,0.84632536146)	0.817931282 (0.79166297392,0.84419959008)	0.8159986626 (0.790112656636,0.841884668564)	0.8141996792 (0.788646687232,0.839752671168)	0.81294147 (0.787659629528,0.838223310472)	0.8116072128 (0.786557590972,0.836656834628)	0.8099836341 (0.785139532384,0.834827735816)	0.8080827447 (0.78342261074,0.83274287866)	0.8058985277 (0.781407448052,0.830389607348)	0.8038337064 (0.779483235976,0.828184176824)	0.8023855195 (0.778141117416,0.826629921584)	0.8015096174 (0.777343083568,0.825676151232)	0.8008384753 (0.776738239448,0.824938711152)	0.8008676919 (0.77681051274,0.82492487106)	0.8025927053 (0.778508181984,0.826677228616)	0.8042691966 (0.780105649024,0.828432744176)	0.804809715 (0.78056969528,0.82904973472)	0.8014609163 (0.777290181796,0.825631650804)	0.7959151507 (0.771926513524,0.819903787876)	0.7889545781 (0.7651450371,0.8127641191)	0.7807968949 (0.756875246212,0.804718543588)	0.7719633291 (0.746981047776,0.796945610424)	0.7627615851 (0.734675819588,0.790847350612)	0.7534357419 (0.719101072048,0.787770411752)	0.7448131893 (0.699325192956,0.790301185644)	0.7360886441 (0.677781113112,0.794396175088)	0.7275851369 (0.6544633434,0.8007069304)	0.7192982541 (0.629853503572,0.808743004628)	0.7112466719 (0.604280813208,0.818212530592)	0.7034490998 (0.57796937354,0.82892882606)	0.695899676 (0.551065379372,0.840733972628)	0.6885806063 (0.52366029886,0.85350091374)	0.6814805966 (0.495822720448,0.867138472752)	0.6746132614 (0.467620877956,0.881605644844)	0.6679932737 (0.439111030292,0.896875517108)	0.661613854 (0.410330744328,0.912896963672)	0.6554589425 (0.3813007036,0.9296171814)	0.6495192344 (0.352038058016,0.947000410784)	0.6438085547 (0.32256638436,0.96505072504)
Iran (Islamic Republic of)	middleSDI	1.8187386841 (1.702464250524,1.935013117676)	1.7817396024 (1.68758504204,1.87589416276)	1.7476697074 (1.66680309346,1.82853632134)	1.714220326 (1.640720707808,1.787719944192)	1.6805390659 (1.6112477984,1.7498303334)	1.6472987454 (1.580824694288,1.713772796512)	1.6136364294 (1.549479517532,1.677793341268)	1.5806639608 (1.518603231496,1.642724690104)	1.5479947684 (1.487893349568,1.608096187232)	1.5158400156 (1.457549987216,1.574130043984)	1.4846309023 (1.427980309252,1.541281495348)	1.4547886604 (1.399595859296,1.509981461504)	1.4273526294 (1.373418410544,1.481286848256)	1.4022733551 (1.349451059532,1.455095650668)	1.3801270018 (1.32830111202,1.43195289158)	1.3601898548 (1.309291469948,1.411088239652)	1.3425232235 (1.292459298652,1.392587148348)	1.3253277691 (1.276043932092,1.374611606108)	1.3077767507 (1.259240961608,1.356312539792)	1.2894248699 (1.241619559676,1.337230180124)	1.2698583523 (1.222778990796,1.316937713804)	1.2482709027 (1.201940551472,1.294601253928)	1.2254387559 (1.17985277014,1.27102474166)	1.2004770327 (1.155674853488,1.245279211912)	1.1712668599 (1.127394269684,1.215139450116)	1.1401639182 (1.097280588396,1.183047248004)	1.1043757639 (1.062562999228,1.146188528572)	1.0669033288 (1.025830249116,1.107976408484)	1.0275785416 (0.98627718248,1.06887990072)	0.986686091 (0.94308705426,1.03028512774)	0.9435881956 (0.894401581648,0.992774809552)	0.9025415881 (0.843572554172,0.961510622028)	0.8647565526 (0.790765322504,0.938747782696)	0.8270782578 (0.736916989876,0.917239525724)	0.7908150792 (0.683284012956,0.898346145444)	0.7559442376 (0.630621177864,0.881267297336)	0.7224437551 (0.57940489746,0.86548261274)	0.690284814 (0.529924087292,0.850645540708)	0.6594081155 (0.482337471708,0.836478759292)	0.6297602309 (0.43673224358,0.82278821822)	0.6013064479 (0.39316059446,0.80945230134)	0.5740161599 (0.351646727972,0.796385591828)	0.5478590613 (0.312194499748,0.783523622852)	0.5227855605 (0.27478647042,0.77078465058)	0.4987505334 (0.23939225254,0.75810881426)	0.4757240056 (0.205977080488,0.745470930712)	0.4536791526 (0.174498941332,0.732859363868)
Iraq	middleSDI	1.8725827548 (1.691483261624,2.053682247976)	1.8452452528 (1.693278779008,1.997211726592)	1.8178509319 (1.686765646016,1.948936217784)	1.7909140904 (1.673884640128,1.907943540672)	1.7648434429 (1.656887590168,1.872799295632)	1.7393121796 (1.637256511928,1.841367847272)	1.7131690121 (1.61525832342,1.81107970078)	1.6866762442 (1.59202387324,1.78132861516)	1.6584713195 (1.566711695684,1.750230943316)	1.6299260567 (1.54084511118,1.71900700222)	1.6004284386 (1.513913580352,1.686943296848)	1.5710216215 (1.48692011086,1.65512313214)	1.5412612956 (1.459430443196,1.623092148004)	1.511822032 (1.432071204508,1.591572859492)	1.4819362049 (1.404094113216,1.559778296584)	1.451524406 (1.375430932432,1.527617879568)	1.4194333121 (1.344992818644,1.493873805556)	1.3856944689 (1.312848487972,1.458540449828)	1.3501168546 (1.278888253912,1.421345455288)	1.3130370658 (1.243479304156,1.382594827444)	1.2754902831 (1.207610095844,1.343370470356)	1.2377076654 (1.17150621246,1.30390911834)	1.1998108527 (1.13530431466,1.26431739074)	1.1624718257 (1.099639539456,1.225304111944)	1.1257721171 (1.064544485208,1.186999748992)	1.0906788503 (1.030839013656,1.150518686944)	1.0565966102 (0.997725476704,1.115467743696)	1.0237044571 (0.9649430544,1.0824658598)	0.9921635241 (0.931965816348,1.052361231852)	0.9619605991 (0.897950463204,1.025970734996)	0.9317223509 (0.86085757972,1.00258712208)	0.9031252142 (0.821956578176,0.984293850224)	0.8753845731 (0.779574388,0.9711947582)	0.8484842091 (0.736781198576,0.960187219624)	0.8224557482 (0.693307252976,0.951604243424)	0.7972694942 (0.649660073752,0.944878914648)	0.7728966049 (0.606199881252,0.939593328548)	0.7493093734 (0.563185723632,0.935433023168)	0.726486167 (0.520814002316,0.932158331684)	0.7044079821 (0.4792251648,0.9295907994)	0.68305542 (0.438518690892,0.927592149108)	0.6624094525 (0.398766174952,0.926052730048)	0.6424509484 (0.360019902692,0.924881994108)	0.6231645362 (0.322322020772,0.924007051628)	0.6045357576 (0.285698124276,0.923373390924)	0.5865485636 (0.250160172996,0.922936954204)	0.5691858717 (0.215710782236,0.922660961164)
Ireland	highSDI	1.657889238 (1.357580872748,1.958197603252)	1.6878675182 (1.421806101236,1.953928935164)	1.7176725277 (1.479437572168,1.955907483232)	1.7475441312 (1.530552951032,1.964535311368)	1.7776844602 (1.575799365572,1.979569554828)	1.8079948906 (1.616022954024,1.999966827176)	1.8376307356 (1.651637499724,2.023623971476)	1.8660053706 (1.683276474544,2.048734266656)	1.8929058629 (1.71172487508,2.07408685072)	1.9188556844 (1.738176365244,2.099535003556)	1.9425170858 (1.761893249932,2.123140921668)	1.9623493325 (1.781776488972,2.142922176028)	1.9805186461 (1.799947366652,2.161089925548)	1.9935379159 (1.813332423216,2.173743408584)	2.0034626356 (1.823845054716,2.183080216484)	2.0075503218 (1.82900066142,2.18609998218)	2.0052055601 (1.828218456996,2.182192663204)	2.0005641178 (1.825222257512,2.175905978088)	1.9921500133 (1.81862821156,2.16567181504)	1.9797100083 (1.80819320424,2.15122681236)	1.9622028348 (1.792949526156,2.131456143444)	1.9431398381 (1.77607164506,2.11020803114)	1.9223268224 (1.757323445456,2.087330199344)	1.898234857 (1.735155110296,2.061314603704)	1.8726488547 (1.710893532524,2.034404176876)	1.8467352443 (1.68503370766,2.00843678094)	1.8186049676 (1.65495873268,1.98225120252)	1.7889175428 (1.620003900784,1.957831184816)	1.7588582359 (1.579767962244,1.937948509556)	1.7276512767 (1.532162583468,1.923139969932)	1.6956538998 (1.476630961876,1.914676837724)	1.6634325942 (1.4135910218,1.9132741666)	1.632575409 (1.343119719372,1.922031098628)	1.6012785858 (1.268922135696,1.933635035904)	1.5702776616 (1.191191935196,1.949363388004)	1.5395985551 (1.110967642544,1.968229467656)	1.509272201 (1.029053240744,1.989491161256)	1.4793300546 (0.946075483548,2.012584625652)	1.4497844921 (0.862523133388,2.037045850812)	1.4206479951 (0.778782010508,2.062513979692)	1.3919277263 (0.695160094488,2.088695358112)	1.363635442 (0.611913511684,2.115357372316)	1.3357830768 (0.529258977888,2.142307175712)	1.3083653698 (0.447378885736,2.169351853864)	1.2813797942 (0.3664272893,2.1963322991)	1.2548203513 (0.286534191536,2.223106511064)	1.2286866114 (0.207813637524,2.249559585276)
Israel	high-middleSDI	0.9951149639 (0.798256734976,1.191973192824)	1.0283579183 (0.85189590782,1.20481992878)	1.0625215116 (0.903052261296,1.221990761904)	1.0965684042 (0.950525846952,1.242610961448)	1.1322587476 (0.995899055852,1.268618439348)	1.1685772891 (1.038651743448,1.298502834752)	1.2048392862 (1.078727163,1.3309514094)	1.2409772216 (1.116692995576,1.365261447624)	1.2765597665 (1.152749436332,1.400370096668)	1.3100944885 (1.186036672072,1.434152304928)	1.3415412698 (1.216892102948,1.466190436652)	1.3694226492 (1.244236100132,1.494609198268)	1.3935898188 (1.268094105212,1.519085532388)	1.4145413296 (1.288982962456,1.540099696744)	1.4318124262 (1.306496636104,1.557128216296)	1.4453131865 (1.320538657852,1.570087715148)	1.4548871124 (1.330927256576,1.578846968224)	1.460750907 (1.337811448344,1.583690365656)	1.4640160984 (1.342166103588,1.585866093212)	1.4649261607 (1.344205127064,1.585647194336)	1.4638042931 (1.344244408544,1.583364177656)	1.4614256135 (1.3430249094,1.5798263176)	1.4582644476 (1.340997555088,1.575531340112)	1.4535713749 (1.337435299488,1.569707450312)	1.4479687413 (1.332770752072,1.563166730528)	1.4427161038 (1.327833441136,1.557598766464)	1.436529439 (1.3207976522,1.5522612258)	1.4291311679 (1.310339613732,1.547922722068)	1.4203387975 (1.29480902264,1.54586857236)	1.4094514949 (1.271893111056,1.547009878744)	1.39825878 (1.241830649036,1.554686910964)	1.3860714879 (1.203396189024,1.568746786776)	1.3748327471 (1.156577400056,1.593088094144)	1.3627229093 (1.104923123616,1.620522694984)	1.3504229213 (1.048501691256,1.652344151344)	1.3379526939 (0.988246959816,1.687658427984)	1.3253223954 (0.92485989646,1.72578489434)	1.3125437587 (0.858882703972,1.766204813428)	1.2996243654 (0.790747227512,1.808501503288)	1.2865738606 (0.720800086944,1.852347634256)	1.2734018503 (0.6493276485,1.8974760521)	1.2601086957 (0.576570195412,1.943647195988)	1.2466974156 (0.502743185,1.9906516462)	1.2331686376 (0.428045749352,2.038291525848)	1.21952449 (0.352656847184,2.086392132816)	1.2057665117 (0.2767398299,2.1347931935)	1.1918890097 (0.200445851736,2.183332167664)
Italy	high-middleSDI	0.719363373 (0.65615137772,0.78257536828)	0.7100004951 (0.660776232684,0.759224757516)	0.7006459534 (0.659455816048,0.741836090752)	0.6933694169 (0.655923142188,0.730815691612)	0.6888059344 (0.652783905448,0.724827963352)	0.6889507363 (0.653332557508,0.724568915092)	0.6920500842 (0.656536564704,0.727563603696)	0.6986153563 (0.663099056152,0.734131656448)	0.7089073744 (0.673302681976,0.744512066824)	0.7221414966 (0.686392981336,0.757890011864)	0.7389971431 (0.703034917668,0.774959368532)	0.7603362107 (0.72409211708,0.79658030432)	0.7878130047 (0.751112829664,0.824513179736)	0.8204606007 (0.78302722612,0.85789397528)	0.8518460844 (0.813684587656,0.890007581144)	0.8827569293 (0.843946148256,0.921567710344)	0.9140907602 (0.874679572944,0.953501947456)	0.9447321787 (0.904771248488,0.984693108912)	0.9771413861 (0.936548505632,1.017734266568)	1.0101328158 (0.968872520052,1.051393111548)	1.0430813744 (1.001136171156,1.085026577644)	1.0767427286 (1.0340446333,1.1194408239)	1.1117947082 (1.068225832332,1.155363584068)	1.1434665789 (1.099067333156,1.187865824644)	1.1732462861 (1.127997941112,1.218494631088)	1.2021691206 (1.156027045208,1.248311195992)	1.2259134724 (1.1789947768,1.272832168)	1.2493329774 (1.2015725108,1.297093444)	1.275094711 (1.226091705536,1.324097716464)	1.298522608 (1.246846096484,1.350199119516)	1.3261543295 (1.26700136976,1.38530728924)	1.3509456427 (1.274873177392,1.427018108008)	1.3775134276 (1.267505445656,1.487521409544)	1.4036167533 (1.251621340304,1.555612166296)	1.4297507037 (1.226712736092,1.632788671308)	1.4559240362 (1.193845863732,1.718002208668)	1.4821225801 (1.153568699536,1.810676460664)	1.5083745351 (1.106205841264,1.910543228936)	1.5346954805 (1.051953814044,2.017437146956)	1.561051521 (0.990876642216,2.131226399784)	1.5874450523 (0.923005646964,2.251884457636)	1.6138448576 (0.848316741576,2.379372973624)	1.6402488519 (0.766790878624,2.513706825176)	1.6666683898 (0.67842490028,2.65491187932)	1.6930603723 (0.583172092716,2.802948651884)	1.7194126353 (0.480988180172,2.957837090428)	1.7456738364 (0.371812650388,3.119535022412)
Jamaica	middleSDI	2.3759496044 (1.91164966732,2.84024954148)	2.3969100965 (1.986067656884,2.807752536116)	2.4189414059 (2.051541975068,2.786340836732)	2.4396907503 (2.106108996788,2.773272503812)	2.4584881524 (2.149883963472,2.767092341328)	2.476024365 (2.18475889428,2.76728983572)	2.4916530742 (2.2118074249,2.7714987235)	2.5007911013 (2.22871920988,2.77286299272)	2.505881395 (2.239157918064,2.772604871936)	2.5081198978 (2.245333524412,2.770906271188)	2.502149875 (2.243171004668,2.761128745332)	2.4910458394 (2.235692244456,2.746399434344)	2.479030874 (2.226758919436,2.731302828564)	2.4685971536 (2.21870525918,2.71848904802)	2.456991258 (2.2092167898,2.7047657262)	2.4456645062 (2.199760460904,2.691568551496)	2.4367593837 (2.192441106196,2.681077661204)	2.4305473796 (2.187608694744,2.673486064456)	2.4251974369 (2.18364245148,2.66675242232)	2.4265086632 (2.185689535476,2.667327790924)	2.421597012 (2.182074256696,2.661119767304)	2.4193821164 (2.180709201612,2.658055031188)	2.4132346756 (2.175467310996,2.651002040204)	2.4128871093 (2.174793050328,2.650981168272)	2.4148448277 (2.174915235784,2.654774419616)	2.4157149806 (2.171779276672,2.659650684528)	2.416922507 (2.165278045456,2.668566968544)	2.4173540008 (2.15263615482,2.68207184678)	2.4164170379 (2.13133984382,2.70149423198)	2.4176187783 (2.102593311656,2.732644244944)	2.416665345 (2.061226580144,2.772104109856)	2.4162242602 (2.008960207872,2.823488312528)	2.4143134228 (1.941443438052,2.887183407548)	2.4123335529 (1.866859039428,2.957808066372)	2.4098839501 (1.783566232732,3.036201667468)	2.4069287165 (1.692633109272,3.121224323728)	2.403483902 (1.594962853952,3.212004950048)	2.3995795096 (1.49129594194,3.30786307726)	2.3952572503 (1.382248072784,3.408266427816)	2.390528853 (1.268298301908,3.512759404092)	2.3853593978 (1.149819166756,3.620899628844)	2.379762487 (1.027155755608,3.732369218392)	2.3737643756 (0.900619596368,3.846909154832)	2.3674014952 (0.77049976738,3.96430322302)	2.3606816535 (0.637039181872,4.084324125128)	2.3535688324 (0.500447289596,4.206690375204)	2.3460732578 (0.3609354738,4.3312110418)
Japan	highSDI	0.3967501099 (0.358637006144,0.434863213656)	0.4166043638 (0.387671440816,0.445537286784)	0.4380521814 (0.410910350908,0.465194011892)	0.4632007488 (0.435593592356,0.490807905244)	0.4922380878 (0.46366297242,0.52081320318)	0.5161665749 (0.486479313772,0.545853836028)	0.5255582839 (0.4958357953,0.5552807725)	0.5233288953 (0.49423669566,0.55242109494)	0.5143124963 (0.485874870216,0.542750122384)	0.5049988996 (0.477054557104,0.532943242096)	0.4941076434 (0.466710827688,0.521504459112)	0.4842434886 (0.45736187006,0.51112510714)	0.4752519296 (0.44886313444,0.50164072476)	0.4694305561 (0.443425570688,0.495435541512)	0.4662377311 (0.440496224372,0.491979237828)	0.4636397282 (0.438162672708,0.489116783692)	0.4625090477 (0.437232072928,0.487786022472)	0.465383385 (0.440137767876,0.490629002124)	0.4748815477 (0.449492362928,0.500270732472)	0.4900529795 (0.464295716724,0.515810242276)	0.5061003464 (0.479884440488,0.532316252312)	0.5240654451 (0.49725655138,0.55087433882)	0.5389574955 (0.511901590232,0.566013400768)	0.5507363116 (0.523562934712,0.577909688488)	0.5686251144 (0.54064991092,0.59660031788)	0.5985537999 (0.5693812481,0.6277263517)	0.6480513542 (0.61770249664,0.67840021176)	0.7142468488 (0.681843673884,0.746650023716)	0.7779130698 (0.742611016272,0.813215123328)	0.8244405967 (0.787334363564,0.861546829836)	0.8427079033 (0.80460238396,0.88081342264)	0.8494367053 (0.799121246204,0.899752164396)	0.8580461292 (0.759467624028,0.956624634372)	0.8653236065 (0.699121647416,1.031525565584)	0.8723966648 (0.624786539464,1.120006790136)	0.8792461929 (0.538938694684,1.219553691116)	0.885908126 (0.442642820328,1.329173431672)	0.8924034192 (0.336537998656,1.448268839744)	0.8987214542 (0.221110232444,1.576332675956)	0.9048679184 (0.0967534466760001,1.712982390124)	0.9108085041 (-0.036209263484,1.857826271684)	0.9165596054 (-0.17749488494,2.01061409574)	0.9221189434 (-0.326853801508,2.171091688308)	0.927463399 (-0.484022848612,2.338949646612)	0.9325772933 (-0.648748666928,2.513903253528)	0.9373988189 (-0.82074470012,2.69554233792)	0.9419124199 (-0.999743219212,2.883568059012)
Jordan	high-middleSDI	1.3256534247 (1.043961758416,1.607345090984)	1.3201456897 (1.07105488942,1.56923648998)	1.3147072234 (1.0922917987,1.5371226481)	1.3083654035 (1.107140672268,1.509590134732)	1.3013874383 (1.116446294164,1.486328582436)	1.2928984046 (1.120310799032,1.465486010168)	1.2831129421 (1.119802272704,1.446423611496)	1.271916412 (1.11568583512,1.42814698888)	1.2592304856 (1.10861857016,1.40984240104)	1.2449685076 (1.099079926188,1.390857089012)	1.2291712026 (1.087486964856,1.370855440344)	1.2116186671 (1.073924417624,1.349312916576)	1.1924722748 (1.058681021932,1.326263527668)	1.171864613 (1.04195997016,1.30176925584)	1.1497254938 (1.023737749652,1.275713237948)	1.1267222865 (1.004638032488,1.248806540512)	1.1030536285 (0.984851422616,1.221255834384)	1.0784371642 (0.964109249744,1.192765078656)	1.0530235792 (0.942499748776,1.163547409624)	1.0272807584 (0.920442708956,1.134118807844)	1.0009188153 (0.897689680732,1.104147949868)	0.9736020871 (0.873922384152,1.073281790048)	0.9455857243 (0.849323774488,1.041847674112)	0.9180823385 (0.824932545876,1.011232131124)	0.8903159765 (0.799889567616,0.980742385384)	0.8622684231 (0.773907909684,0.950628936516)	0.8347388702 (0.74733809352,0.92213964688)	0.8070320687 (0.719064374172,0.894999763228)	0.7799161186 (0.689257627488,0.870574609712)	0.7536510367 (0.657712501392,0.849589572008)	0.7279644177 (0.62393271664,0.83199611876)	0.7030051879 (0.588122267692,0.817888108108)	0.6788468179 (0.549807640108,0.807885995692)	0.6553657058 (0.511323154308,0.799408257292)	0.6326341322 (0.472479890904,0.792788373496)	0.6106405978 (0.433705296712,0.787575898888)	0.5893739776 (0.395316536736,0.783431418464)	0.5688248441 (0.357552107012,0.780097581188)	0.5489876929 (0.320598397136,0.777376988664)	0.5298492939 (0.284579268228,0.775119319572)	0.5113878194 (0.249573458424,0.773202180376)	0.4935820345 (0.215634195772,0.771529873228)	0.4764130063 (0.182799992032,0.770026020568)	0.4598658705 (0.151102437844,0.768629303156)	0.4439216342 (0.12055310886,0.76729015954)	0.4285550132 (0.09114936868,0.76596065772)	0.4137418916 (0.062882587952,0.764601195248)
Kazakhstan	high-middleSDI	1.7583237706 (1.5393633359,1.9772842053)	2.0020166063 (1.82357708224,2.18045613036)	2.2704158683 (2.099663405244,2.441168331356)	2.5436449379 (2.363176602356,2.724113273444)	2.8010241671 (2.607680465528,2.994367868672)	3.0259344614 (2.822091050216,3.229777872584)	3.1946358144 (2.984575727744,3.404695901056)	3.3070081463 (3.093574606036,3.520441686564)	3.3738512486 (3.158075524212,3.589626972988)	3.4174455187 (3.199413869788,3.635477167612)	3.4550682665 (3.235230636348,3.674905896652)	3.4882996266 (3.267459748096,3.709139505104)	3.5083175291 (3.287367087388,3.729267970812)	3.5132496821 (3.292485563476,3.734013800724)	3.4833058429 (3.263552372208,3.703059313592)	3.4122815909 (3.194682530648,3.629880651152)	3.2891311691 (3.076612070756,3.501650267444)	3.1096126206 (2.906970687848,3.312254553352)	2.8870244673 (2.696931192684,3.077117741916)	2.681042352 (2.500366602984,2.861718101016)	2.5259197074 (2.351846399292,2.699993015508)	2.4192205351 (2.250435084336,2.588005985864)	2.3566096259 (2.1917220485,2.5214972033)	2.3342571426 (2.171689932564,2.496824352636)	2.3517841916 (2.189501724484,2.514066658716)	2.389454731 (2.225862506232,2.553046955768)	2.4488681465 (2.281873820568,2.615862472432)	2.5079451931 (2.337078028296,2.678812357904)	2.5434653193 (2.37112510356,2.71580553504)	2.5548700477 (2.381320784988,2.728419310412)	2.5441467324 (2.354275190624,2.734018274176)	2.5326612732 (2.275629827704,2.789692718696)	2.5192968703 (2.115086383116,2.923507357484)	2.5054011192 (1.910278139532,3.100524098868)	2.4911595426 (1.671693391404,3.310625693796)	2.4767443701 (1.406945886416,3.546542853784)	2.4622222537 (1.120354274304,3.804090233096)	2.4474909155 (0.814769894072,4.080211936928)	2.4324990615 (0.492444446232,4.372553676768)	2.4173849576 (0.1552083423,4.6795615729)	2.4022789316 (-0.19549007342,5.00004793662)	2.3872263754 (-0.558473252856,5.332926003656)	2.3721262764 (-0.932677061324,5.676929614124)	2.3569237447 (-1.317068937996,6.030916427396)	2.3417341771 (-1.710816896744,6.394285250944)	2.3266677858 (-2.1132579646,6.7665935362)	2.3117593925 (-2.523802477968,7.147321262968)
Kenya	low-middleSDI	10.4732391921 (9.865899818788,11.080578565412)	10.4065527361 (9.909416431372,10.903689040828)	10.3441372377 (9.915040467444,10.773234007956)	10.2826553236 (9.891775894408,10.673534752792)	10.2300348723 (9.860161414612,10.599908329988)	10.1883314156 (9.831220533388,10.545442297812)	10.1531037757 (9.805369213616,10.500838337784)	10.1293720551 (9.789326939928,10.469417170272)	10.1153341909 (9.781937818892,10.448730562908)	10.1151691911 (9.787420080264,10.442918301936)	10.1367508628 (9.813457420944,10.460044304656)	10.163910284 (9.844358368268,10.483462199732)	10.2090375971 (9.892237061356,10.525838132844)	10.2662604331 (9.95145486552,10.58106600068)	10.3306311202 (10.01717439914,10.64408784126)	10.3997513024 (10.08703543684,10.71246716796)	10.4665077932 (10.154041681228,10.778973905172)	10.5196230548 (10.207363608756,10.831882500844)	10.5503796091 (10.238616265908,10.862142952292)	10.5608606613 (10.249954853584,10.871766469016)	10.5477742877 (10.23819946326,10.85734911214)	10.5121667627 (10.20429176786,10.82004175754)	10.4530449741 (10.147150355616,10.758939592584)	10.3816129983 (10.07754990064,10.68567609596)	10.3056984718 (10.0031844425,10.6082125011)	10.2335096842 (9.932313049104,10.534706319296)	10.1706494419 (9.87074739092,10.47055149288)	10.1218927408 (9.823022039664,10.420763441936)	10.0807744392 (9.7808824391,10.3806664393)	10.0505393142 (9.74129903138,10.35977959702)	10.0226245134 (9.68258090194,10.36266812486)	9.9966356539 (9.586820568276,10.406450739524)	9.9786948612 (9.427591970568,10.529797751832)	9.9581149256 (9.241516064552,10.674713786648)	9.9394372713 (9.02561206726,10.85326247534)	9.9224934024 (8.785898626356,11.059088178444)	9.9070036769 (8.526026359264,11.287980994536)	9.8928371848 (8.24846919814,11.53720517146)	9.879940476 (7.955087006076,11.804793945924)	9.8683634437 (7.647231001808,12.089495885592)	9.8580716166 (7.325803836292,12.390339396908)	9.8489431759 (6.991409669436,12.706476682364)	9.8409770837 (6.644623745676,13.037330421724)	9.8342218036 (6.286040601076,13.382403006124)	9.8288052216 (5.91614048338,13.74146995982)	9.8247847156 (5.535226914148,14.114342517052)	9.8221109152 (5.143460747484,14.500761082916)
Kuwait	highSDI	0.9326417306 (0.658891347512,1.206392113688)	0.9269127484 (0.681008306596,1.172817190204)	0.9198230276 (0.69786114984,1.14178490536)	0.9118338982 (0.709876142844,1.113791653556)	0.9028569679 (0.717205634228,1.088508301572)	0.8937929757 (0.721029613208,1.066556338192)	0.8822463744 (0.719861804416,1.044630944384)	0.868511069 (0.714507949408,1.022514188592)	0.8535129187 (0.706290444,1.0007353934)	0.8388751481 (0.696986521556,0.980763774644)	0.8239683445 (0.686501408768,0.961435280232)	0.8084540291 (0.674850809616,0.942057248584)	0.7920311761 (0.661968052168,0.922094300032)	0.7753024882 (0.648556813228,0.902048163172)	0.7591677473 (0.635454831288,0.882880663312)	0.7425194483 (0.621810163884,0.863228732716)	0.7262887183 (0.608461349872,0.844116086728)	0.708951097 (0.594074428996,0.823827765004)	0.6918782923 (0.579848646796,0.803907937804)	0.6743919265 (0.565136715484,0.783647137516)	0.6565799673 (0.54994889758,0.76321103702)	0.6389728349 (0.53466264234,0.74328302746)	0.6216102248 (0.519179109916,0.724041339684)	0.6039169448 (0.502837886132,0.704996003468)	0.5867159091 (0.48612389044,0.68730792776)	0.5700252365 (0.46882105594,0.67122941706)	0.5533425662 (0.450295691836,0.656389440564)	0.5367359623 (0.430406128508,0.643065796092)	0.5206939883 (0.409401447836,0.631986528764)	0.505344559 (0.3873302493,0.6233588687)	0.4898468393 (0.36358996716,0.61610371144)	0.4743700866 (0.338497511888,0.610242661312)	0.460039146 (0.312626856472,0.607451435528)	0.4458745831 (0.286564757236,0.605184408964)	0.4321297556 (0.260292881776,0.603966629424)	0.4187939983 (0.234032642808,0.603555353792)	0.4058569108 (0.207961314636,0.603752506964)	0.3933091999 (0.18221924908,0.60439915072)	0.3811434748 (0.156917299004,0.605369650596)	0.3693521079 (0.132138191436,0.606566024364)	0.3579234664 (0.10794172362,0.60790520918)	0.3468465167 (0.084372588284,0.609320445116)	0.3361121334 (0.0614644195840001,0.610759847216)	0.3257124886 (0.039242183948,0.612182793252)	0.3156394254 (0.01772152064,0.61355733016)	0.3058818139 (-0.00308929976799999,0.614852927568)	0.2964290075 (-0.023186408508,0.616044423508)
Kyrgyzsta	low-middleSDI	4.2926471837 (3.67290215444,4.91239221296)	4.5818291467 (4.080288493828,5.083369799572)	4.8721532635 (4.424110593656,5.320195933344)	5.1444116564 (4.708464658312,5.580358654488)	5.3916071592 (4.952220072796,5.830994245604)	5.5985729983 (5.154532669232,6.042613327368)	5.7794034478 (5.330555076052,6.228251819548)	5.9416628892 (5.487143324092,6.396182454308)	6.1208894312 (5.66039522122,6.58138364118)	6.3269253247 (5.86174108854,6.79210956086)	6.5266977975 (6.056552816628,6.996842778372)	6.7044550903 (6.224485082972,7.184425097628)	6.8126236775 (6.320109993572,7.305137361428)	6.8066552387 (6.309190022256,7.304120455144)	6.6707131724 (6.1844470753,7.1569792695)	6.4238601889 (5.962808824616,6.884911553184)	6.0735929956 (5.6413136334,6.5058723578)	5.7232380578 (5.30713312422,6.13934299138)	5.4396271936 (5.031990777532,5.847263609668)	5.212616744 (4.813993686244,5.611239801756)	5.0379873784 (4.649991806772,5.425982950028)	4.9231048853 (4.54612589606,5.30008387454)	4.8545319048 (4.48730291988,5.22176088972)	4.8191496866 (4.458206483224,5.180092889976)	4.801560758 (4.442231705568,5.160889810432)	4.7734604407 (4.4135527702,5.1333681112)	4.7354372811 (4.374904118348,5.095970443852)	4.6562584055 (4.300446611288,5.012070199712)	4.5312804798 (4.183228167808,4.879332791792)	4.3851936013 (4.032934563456,4.737452639144)	4.250499055 (3.856113255584,4.644884854416)	4.1258229785 (3.623106568864,4.628539388136)	3.997583306 (3.30274935472,4.69241725728)	3.8740431014 (2.946926527996,4.801159674804)	3.7529799193 (2.565704622204,4.940255216396)	3.634449683 (2.170625293336,5.098274072664)	3.5185050202 (1.768862023336,5.268148017064)	3.4051412604 (1.365306473564,5.444976047236)	3.2944010052 (0.963620656492,5.625181353908)	3.1862956512 (0.566602777472,5.805988524928)	3.0808333204 (0.17646108712,5.98520555368)	2.9780244575 (-0.205033905152,6.161082820152)	2.8778351617 (-0.57644041144,6.33211073484)	2.7802706536 (-0.93656884802,6.49711015522)	2.6853120136 (-1.284474076544,6.655098103744)	2.5929374425 (-1.619413948384,6.805288833384)	2.50312783 (-1.940820111076,6.947075771076)
Lao People's Democratic Republic	low-middleSDI	1.3136765882 (1.029058537644,1.598294638756)	1.3074048137 (1.055456588024,1.559353039376)	1.3006116445 (1.07584865822,1.52537463078)	1.2942414699 (1.091295844164,1.497187095636)	1.2865023629 (1.100727618612,1.472277107188)	1.2781091595 (1.10545122874,1.45076709026)	1.2690357308 (1.106222808696,1.431848652904)	1.2592771638 (1.103812156256,1.414742171344)	1.2488378835 (1.098905677244,1.398770089756)	1.2378162851 (1.092145711156,1.383486859044)	1.2261454164 (1.083875943432,1.368414889368)	1.2133707307 (1.073986427712,1.352755033688)	1.1997185851 (1.062877672976,1.336559497224)	1.1851791695 (1.050671202452,1.319687136548)	1.1701320879 (1.03778010282,1.30248407298)	1.153551056 (1.023362521272,1.283739590728)	1.1363924936 (1.008310854012,1.264474133188)	1.118540598 (0.992538831424,1.244542364576)	1.1001485566 (0.976196698948,1.224100414252)	1.0813905362 (0.959441902624,1.203339169776)	1.0624384192 (0.942414681828,1.182462156572)	1.0434673539 (0.925232315664,1.161702392136)	1.0246598674 (0.907975342044,1.141344392756)	1.0060953086 (0.89056754506,1.12162307214)	0.9881428805 (0.873117061788,1.103168699212)	0.9708070241 (0.855288350452,1.086325697748)	0.9541373025 (0.836675335696,1.071599269304)	0.9382966566 (0.816886667872,1.059706645328)	0.9228674298 (0.794980737692,1.050754121908)	0.9081116215 (0.770712356728,1.045510886272)	0.8937380579 (0.743517431372,1.043958684428)	0.8794718239 (0.713116842324,1.045826805476)	0.8652546514 (0.678834461472,1.051674841328)	0.8515439433 (0.643220041304,1.059867845296)	0.8381173061 (0.605792454992,1.070442157208)	0.8249812261 (0.5669593144,1.0830031378)	0.8121422332 (0.527052597824,1.097231868576)	0.7996035094 (0.48633832934,1.11286868946)	0.787365144 (0.445030523036,1.129699764964)	0.775422676 (0.403295482716,1.147549869284)	0.7637689496 (0.361263671628,1.166274227572)	0.7523978452 (0.319040157052,1.185755533348)	0.7413011431 (0.276709708548,1.205892577652)	0.7304686633 (0.234342806976,1.226594519624)	0.7198871561 (0.191994578216,1.247779733984)	0.7095423333 (0.149709875304,1.269374791296)	0.699422182 (0.107527340952,1.291317023048)
Latvia	highSDI	3.8360434358 (3.103639078108,4.568447793492)	3.9966221132 (3.421991722432,4.571252503968)	4.1510596452 (3.661516905752,4.640602384648)	4.2904906713 (3.8264635966,4.754517746)	4.3718383854 (3.905804650156,4.837872120644)	4.384550949 (3.915150402588,4.853951495412)	4.3318271576 (3.868066951796,4.795587363404)	4.2399579758 (3.787785086744,4.692130864856)	4.1128647616 (3.67556798266,4.55016154054)	3.9649120139 (3.542656437836,4.387167589964)	3.8049253833 (3.396857363276,4.212993403324)	3.6513146862 (3.255478386432,4.047150985968)	3.4951673669 (3.111211681416,3.879123052384)	3.3392233571 (2.96672576968,3.71172094452)	3.187373329 (2.825522441588,3.549224216412)	3.0358497798 (2.684293755932,3.387405803668)	2.8858539018 (2.544239150812,3.227468652788)	2.7438182314 (2.411051463332,3.076584999468)	2.5949999549 (2.271313829004,2.918686080796)	2.4537917601 (2.1373557626,2.7702277576)	2.3296452102 (2.018493096732,2.640797323668)	2.2282643932 (1.921494697044,2.535034089356)	2.14556113 (1.843615055584,2.447507204416)	2.0797323618 (1.78324695244,2.37621777116)	2.0321382492 (1.740952229628,2.323324268772)	1.9997280218 (1.712492527856,2.286963515744)	1.9808178468 (1.693669561292,2.267966132308)	1.9686474801 (1.674804904164,2.262490056036)	1.9590785792 (1.64733468646,2.27082247194)	1.9534149602 (1.605577145904,2.301252774496)	1.9502562225 (1.540680409364,2.359832035636)	1.9481075323 (1.446337535516,2.449877529084)	1.9414350376 (1.316068504508,2.566801570692)	1.9344267903 (1.165171384024,2.703682196576)	1.9257230386 (0.995586556976,2.855859520224)	1.9153659017 (0.8112362744,3.019495529)	1.903411184 (0.614904425692,3.191917942308)	1.8898618299 (0.408669597996,3.371054061804)	1.8747406718 (0.194250672276,3.555230671324)	1.8581106397 (-0.02686837972,3.74308965912)	1.8400548828 (-0.253362538092,3.933472303692)	1.8206481314 (-0.484015865676,4.125312128476)	1.7999125788 (-0.717671131408,4.317496289008)	1.7778879057 (-0.95320640276,4.50898221416)	1.7546417874 (-1.18956767912,4.69885125392)	1.7302552326 (-1.4257650649,4.8862755301)	1.7048012498 (-1.66085313992,5.07045563952)
Lebanon	high-middleSDI	2.7437945188 (2.282853367668,3.204735669932)	2.7362381556 (2.33514761974,3.13732869146)	2.7284398864 (2.374930800344,3.081948972456)	2.720200169 (2.402751849532,3.037648488468)	2.7115034784 (2.420135054368,3.002871902432)	2.7019217587 (2.428742259716,2.975101257684)	2.6922333201 (2.431405234848,2.953061405352)	2.6814753467 (2.429143950824,2.933806742576)	2.6696031737 (2.423351979084,2.915854368316)	2.6561466224 (2.414600480892,2.897692763908)	2.6413853038 (2.403761645612,2.879008961988)	2.6239310011 (2.389924413936,2.857937588264)	2.6053020726 (2.374654818812,2.835949326388)	2.5836626375 (2.356375221984,2.810950053016)	2.5589990557 (2.33516120804,2.78283690336)	2.5287929978 (2.308782406076,2.748803589524)	2.493922079 (2.278099003952,2.709745154048)	2.4545633197 (2.243308129316,2.665818510084)	2.4113736363 (2.205011651772,2.617735620828)	2.364443791 (2.163287028844,2.565600553156)	2.314316339 (2.118604676756,2.510028001244)	2.2616781965 (2.071548881992,2.451807511008)	2.2077219283 (2.02312232906,2.39232152754)	2.1549819716 (1.975503990344,2.334459952856)	2.1049231401 (1.929671992336,2.280174287864)	2.0553201358 (1.882826399336,2.227813872264)	2.0072241787 (1.834901047888,2.179547309512)	1.9599814435 (1.783984882648,2.135978004352)	1.9129255997 (1.728019785152,2.097831414248)	1.8673669927 (1.66687827812,2.06785570728)	1.8217564119 (1.598446407528,2.045066416272)	1.7775169513 (1.524031575632,2.031002326968)	1.7336159785 (1.441747197436,2.025484759564)	1.6905106165 (1.357185228048,2.023836004952)	1.6480868525 (1.269923627928,2.026250077072)	1.6063337389 (1.181024360728,2.031643117072)	1.5652515271 (1.09131489232,2.03918816188)	1.5248428775 (1.001443274452,2.048242480548)	1.4851134242 (0.911928305876,2.058298542524)	1.4460717479 (0.823181373164,2.068962122636)	1.4077168824 (0.73552708748,2.07990667732)	1.3700557506 (0.649234164416,2.090877336784)	1.3330961353 (0.564525736676,2.101666533924)	1.2968466888 (0.481590704628,2.112102672972)	1.261316668 (0.400582058244,2.122051277756)	1.2265053952 (0.321620670792,2.131390119608)	1.192417149 (0.24480663116,2.14002766684)
Lesotho	low-middleSDI	3.1643372859 (2.41567052734,3.91300404446)	3.2426456668 (2.56724684914,3.91804448446)	3.3204444583 (2.707003282568,3.933885634032)	3.4013608764 (2.837276645284,3.965445107516)	3.4812867114 (2.954959108256,4.007614314544)	3.5621090563 (3.062678237588,4.061539875012)	3.6426063764 (3.161140334784,4.124072418016)	3.7217752777 (3.251382693164,4.192167862236)	3.798730539 (3.334376366172,4.263084711828)	3.8753901754 (3.413316833404,4.337463517396)	3.9482502087 (3.486198674448,4.410301742952)	4.015739907 (3.552446745872,4.479033068128)	4.0793092136 (3.613820187444,4.544798239756)	4.1362234841 (3.668299205964,4.604147762236)	4.1855302156 (3.715256874132,4.655803557068)	4.2236902924 (3.751859041012,4.695521543788)	4.2511371958 (3.778600040416,4.723674351184)	4.2665852714 (3.794433998464,4.738736544336)	4.2741010451 (3.802929658288,4.745272431912)	4.2712023172 (3.80181899958,4.74058563482)	4.2601702275 (3.792972987844,4.727367467156)	4.2413393237 (3.776508449668,4.706170197732)	4.2180073804 (3.755091706256,4.680923054544)	4.1931702687 (3.730908705748,4.655431831652)	4.16687839 (3.703201167068,4.630555612932)	4.140244772 (3.671498821292,4.608990722708)	4.1140774973 (3.634369213868,4.593785780732)	4.0862326813 (3.586634040724,4.585831321876)	4.0595720569 (3.527230936596,4.591913177204)	4.033044203 (3.451514220036,4.614574185964)	4.0069158535 (3.356965430252,4.656866276748)	3.9807300515 (3.242071372812,4.719388730188)	3.9581731285 (3.105225609524,4.811120647476)	3.9355517598 (2.956281165568,4.914822354032)	3.9142125346 (2.794137164424,5.034287904776)	3.8941563122 (2.6207948655,5.1675177589)	3.875388292 (2.437782154368,5.312994429632)	3.8579127669 (2.246250763984,5.469574769816)	3.8417185679 (2.047069275072,5.636367860728)	3.8267671793 (1.840850684948,5.812683673652)	3.8130065642 (1.62802853162,5.99798459678)	3.800391973 (1.408918287028,6.191865658972)	3.7888843437 (1.1837556896,6.3940129978)	3.7784365039 (0.952724977668,6.604148030132)	3.768981913 (0.71594033988,6.82202348612)	3.7604462656 (0.473471665488,7.047420865712)	3.7527642952 (0.225365333316,7.280163257084)
Liberia	lowSDI	6.7673292182 (5.79577013166,7.73888830474)	6.6692580617 (5.841846000728,7.496670122672)	6.5772303865 (5.858604375264,7.295856397736)	6.4858978981 (5.845128745384,7.126667050816)	6.3915122647 (5.803668746004,6.979355783396)	6.3000056272 (5.74682162268,6.85318963172)	6.2177600355 (5.687181055352,6.748339015648)	6.1390335813 (5.624387306304,6.653679856296)	6.0716356432 (5.568853194304,6.574418092096)	6.0099644586 (5.51717618514,6.50275273206)	5.9611044763 (5.476784815804,6.445424136796)	5.9225298966 (5.445763328952,6.399296464248)	5.8975126485 (5.427334722184,6.367690574816)	5.8809428971 (5.416628465232,6.345257328968)	5.8700933648 (5.411061495728,6.329125233872)	5.8598732762 (5.406100172584,6.313646379816)	5.8564536744 (5.407387902784,6.305519446016)	5.860228923 (5.415161491604,6.305296354396)	5.868305387 (5.426416206344,6.310194567656)	5.8785589523 (5.439241332804,6.317876571796)	5.8872741811 (5.450108299192,6.324440063008)	5.8933518286 (5.458044101956,6.328659555244)	5.8975762022 (5.463850755136,6.331301649264)	5.8959479885 (5.4639400569,6.3279559201)	5.8815144334 (5.451359401324,6.311669465476)	5.8591898307 (5.430026065096,6.288353596304)	5.8298231517 (5.399080388732,6.260565914668)	5.7916111887 (5.353679457176,6.229542920224)	5.7501278529 (5.29398354442,6.20627216138)	5.7126666437 (5.220632689568,6.204700597832)	5.6742232234 (5.122758603596,6.225687843204)	5.6335849778 (4.995136215184,6.272033740416)	5.5943033891 (4.828612014092,6.359994764108)	5.5545160265 (4.647920379676,6.461111673324)	5.5146100173 (4.44776619128,6.58145384332)	5.4744624591 (4.23156308544,6.71736183276)	5.4339776196 (4.001962156372,6.865993082828)	5.3930537575 (3.761024038656,7.025083476344)	5.3514762755 (3.510345764952,7.192606786048)	5.3090111472 (3.251167902904,7.366854391496)	5.2655182035 (2.984556490736,7.546479916264)	5.2209327945 (2.7114596668,7.7304059222)	5.1752932602 (2.43277214684,7.91781437356)	5.1286140866 (2.149322802148,8.107905371052)	5.080942712 (1.861849994936,8.300035429064)	5.0324284646 (1.57104415766,8.49381277154)	4.9832985941 (1.277540532248,8.689056655952)
Libya	high-middleSDI	1.8116880025 (1.477126761332,2.146249243668)	1.778765848 (1.488090066996,2.069441629004)	1.745695882 (1.490462624392,2.000929139608)	1.7143644558 (1.4866608041,1.9420681075)	1.6840851317 (1.477215987372,1.890954276028)	1.6542206757 (1.462863034288,1.845578317112)	1.6251339459 (1.4452340082,1.8050338836)	1.5962330385 (1.424934111372,1.767531965628)	1.5677469043 (1.403090958328,1.732402850272)	1.5399196515 (1.380598963904,1.699240339096)	1.5122629343 (1.35745373864,1.66707212996)	1.4850583329 (1.334208203568,1.635908462232)	1.4584022977 (1.311127534512,1.605677060888)	1.4323843214 (1.288398129316,1.576370513484)	1.4070923218 (1.266162953164,1.548021690436)	1.3824290427 (1.244371090528,1.520486994872)	1.3588386571 (1.223450214344,1.494227099856)	1.3363252284 (1.203439990824,1.469210465976)	1.3137133751 (1.183258403068,1.444168347132)	1.2925449848 (1.164335796644,1.420754172956)	1.271802474 (1.145718355476,1.397886592524)	1.2520650839 (1.127904967624,1.376225200176)	1.2333922907 (1.110848757924,1.355935823476)	1.215623625 (1.094236033388,1.337011216612)	1.1986941856 (1.07772551106,1.31966286014)	1.1827886111 (1.061061205076,1.304516017124)	1.167102912 (1.042930919496,1.291274904504)	1.1518077243 (1.022787038324,1.280828410276)	1.1365513817 (0.999581789108,1.273520974292)	1.1218845061 (0.973153726728,1.270615285472)	1.1075075852 (0.942831533156,1.272183637244)	1.0935286192 (0.90864306968,1.27841416872)	1.0792426472 (0.869208248108,1.289277046292)	1.0653739158 (0.82783030754,1.30291752406)	1.0516879819 (0.783948077188,1.319427886612)	1.0381838579 (0.738051610996,1.338316104804)	1.0248585951 (0.690534923572,1.359182266628)	1.0117108126 (0.641717369396,1.381704255804)	0.9987420955 (0.591862636528,1.405621554472)	0.985952535 (0.54118176254,1.43072330746)	0.9733361046 (0.489843254032,1.456828955168)	0.9608860006 (0.437986818088,1.483785183112)	0.9485976164 (0.385733006652,1.511462226148)	0.9364695977 (0.333189494736,1.539749700664)	0.9245001685 (0.280446958168,1.568553378832)	0.9126827263 (0.227581772224,1.597783680376)	0.901010343 (0.17466161934,1.62735906666)
Lithuania	highSDI	4.4701518054 (3.700783704416,5.239519906384)	4.8320605959 (4.257893100488,5.406228091312)	5.1929886739 (4.667104794176,5.718872553624)	5.4788443652 (4.928900086232,6.028788644168)	5.5998733652 (5.025787773876,6.173958956524)	5.5169289077 (4.953741825228,6.080115990172)	5.249466875 (4.726451918424,5.772481831576)	4.895016311 (4.41020494746,5.37982767454)	4.5315159858 (4.066515712496,4.996516259104)	4.2273820379 (3.768487202816,4.686276872984)	4.0292205153 (3.57758998686,4.48085104374)	3.9317103115 (3.49273869884,4.37068192416)	3.9012233625 (3.47475880874,4.32768791626)	3.9158833329 (3.495692682496,4.336073983304)	3.9501575097 (3.52688587924,4.37342914016)	3.9755987935 (3.5410075672,4.4101900198)	3.9609522557 (3.514794186028,4.407110325372)	3.8704932965 (3.426880523988,4.314106069012)	3.6839029039 (3.263451138964,4.104354668836)	3.4583939655 (3.06277569476,3.85401223624)	3.2404777318 (2.860864171124,3.620091292476)	3.0560033055 (2.685611584024,3.426395026976)	2.9236947364 (2.559798128584,3.287591344216)	2.8339191204 (2.475709482376,3.192128758424)	2.7783744556 (2.424188418668,3.132560492532)	2.753070484 (2.400270796816,3.105870171184)	2.7461889043 (2.392519671152,3.099858137448)	2.7583312799 (2.40102404038,3.11563851942)	2.7727622457 (2.408973097628,3.136551393772)	2.7972529318 (2.412753138164,3.181752725436)	2.8262905139 (2.37815660782,3.27442441998)	2.8501450435 (2.253672786112,3.446617300888)	2.8744667193 (2.01499544734,3.73393799126)	2.8946632072 (1.6956468586,4.0936795558)	2.9123314414 (1.311275081,4.5133878018)	2.9275080214 (0.872866243456,4.982149799344)	2.9401978461 (0.387282089855999,5.493113602344)	2.9503731343 (-0.140533973212,6.041280241812)	2.9579175715 (-0.706504783996,6.622339926996)	2.9628322373 (-1.307041479564,7.232705954164)	2.9651342083 (-1.938852930716,7.869121347316)	2.9648191582 (-2.598797829764,8.528436146164)	2.9618676681 (-3.283781908052,9.207517244252)	2.9561948865 (-3.990598561248,9.902988334248)	2.947820087 (-4.716142520644,10.611782694644)	2.9367710885 (-5.457335239884,11.330877416884)	2.9230657802 (-6.211078078052,12.057209638452)
Luxembourg	highSDI	0.0250123869 (-0.015997923392,0.066022697192)	0.031154385 (-0.01605010408,0.07835887408)	0.0388798678 (-0.015353064268,0.093112799868)	0.0485136968 (-0.01355628684,0.11058368044)	0.0604830217 (-0.01024298736,0.13120903076)	0.0753222519 (-0.00492021611200001,0.155564719912)	0.0936449357 (0.002971041536,0.184318829864)	0.1161131871 (0.014061898068,0.218164476132)	0.1432541371 (0.029008722768,0.257499551432)	0.1757134997 (0.04848790246,0.30293909694)	0.2142135289 (0.073156095236,0.355270962564)	0.2594535564 (0.1035306858,0.415376427)	0.3131291356 (0.140446505312,0.485811765888)	0.3726590395 (0.18307317478,0.56224490422)	0.4380405334 (0.231549593416,0.644531473384)	0.509492254 (0.286386094528,0.732598413472)	0.5867506702 (0.347760489428,0.825740850972)	0.6690813952 (0.415346856296,0.922815934104)	0.757395005 (0.489794351036,1.024995658964)	0.8504560475 (0.570163742228,1.130748352772)	0.9469913671 (0.65508237546,1.23890035874)	1.0470910805 (0.744096929992,1.350085231008)	1.1526784304 (0.837948546652,1.467408314148)	1.2612752951 (0.934527317768,1.588023272432)	1.3736479116 (1.03382274312,1.71347308008)	1.490924893 (1.1351861229,1.8466636631)	1.6128119482 (1.235238978608,1.990384917792)	1.7437470697 (1.332586811576,2.154907327824)	1.883633461 (1.421303307456,2.345963614544)	2.036376797 (1.496003394032,2.576750199968)	2.2082603868 (1.54970224684,2.86681852676)	2.4074036952 (1.573350635024,3.241456755376)	2.6533585873 (1.551669958504,3.755047216096)	2.9365861204 (1.482534542988,4.390637697812)	3.2718743713 (1.349585954748,5.194162787852)	3.6717102341 (1.13500773192,6.20841273628)	4.1503387708 (0.813751537604,7.486926003996)	4.7228440829 (0.3545964243,9.0910917415)	5.3986686993 (-0.274728511356,11.072065909956)	6.1927171774 (-1.116040627256,13.501474982056)	7.1242932761 (-2.223666934132,16.472253486332)	8.211494253 (-3.663249857656,20.086238363656)	9.4668655239 (-5.500789108268,24.434520156068)	10.8834456645 (-7.775907168068,29.542798497068)	12.4598494577 (-10.536256407928,35.455955323328)	14.1972331504 (-13.8408175483,42.2352838491)	16.0938359342 (-17.760365493252,49.948037361652)
Madagascar	lowSDI	9.9416080346 (9.239851610672,10.643364458528)	9.9233381234 (9.334926997916,10.511749248884)	9.9060953718 (9.39379048458,10.41840025902)	9.8898873836 (9.424036743324,10.355738023876)	9.8661133951 (9.427411007452,10.304815782748)	9.8433892038 (9.420813041904,10.265965365696)	9.8117279258 (9.399902118904,10.223553732696)	9.7727028363 (9.369469756624,10.175935915976)	9.7243439815 (9.328993750756,10.119694212244)	9.6676507131 (9.279827363144,10.055474063056)	9.6064519589 (9.225704857508,9.987199060292)	9.5406227328 (9.166438512264,9.914806953336)	9.4757701332 (9.107408656164,9.844131610236)	9.4129907172 (9.049732407492,9.776249026908)	9.3546409436 (8.99578589698,9.71349599022)	9.3034888675 (8.948383968456,9.658593766544)	9.2576669177 (8.90572834652,9.60960548888)	9.2175764811 (8.868234629444,9.566918332756)	9.181245642 (8.833898378856,9.528592905144)	9.1419609996 (8.79627000878,9.48765199042)	9.0960819669 (8.75175329956,9.44041063424)	9.044858509 (8.701685033712,9.388031984288)	8.9835311343 (8.641491742648,9.325570525952)	8.9121158553 (8.571315035472,9.252916675128)	8.8389911449 (8.49943800384,9.17854428596)	8.7581987439 (8.420071712364,9.096325775436)	8.6715179393 (8.334816191932,9.008219686668)	8.5816572342 (8.245044967104,8.918269501296)	8.4865309972 (8.14567055574,8.82739143866)	8.3860403556 (8.030257506668,8.741823204532)	8.2859866985 (7.894938325148,8.677035071852)	8.1858221695 (7.729936751932,8.641707587068)	8.0867111929 (7.518543123424,8.654879262376)	7.9900952522 (7.29316710462,8.68702339978)	7.8952875835 (7.048506482264,8.742068684736)	7.8023752986 (6.78943688218,8.81531371502)	7.7113994015 (6.519360388104,8.903438414896)	7.6223975525 (6.240711544532,9.004083560468)	7.5354212077 (5.95534136706,9.11550104834)	7.4505171651 (5.664599261652,9.236435068548)	7.367691901 (5.369468701496,9.365915100504)	7.2868992775 (5.070675488812,9.503123066188)	7.2081211303 (4.76883471864,9.64740754196)	7.1313393344 (4.46449843096,9.79818023784)	7.0565780361 (4.158115854128,9.955040218072)	6.9838542603 (3.850029614124,10.117678906476)	6.9131557767 (3.540495584344,10.285815969056)
Malawi	lowSDI	16.1859225953 (15.025480587064,17.346364603536)	16.2941877009 (15.314430877708,17.273944524092)	16.412531651 (15.552840614236,17.272222687764)	16.5342985151 (15.747697845784,17.320899184416)	16.6473025683 (15.903160763936,17.391444372664)	16.740441057 (16.021866284476,17.459015829524)	16.8046242692 (16.10403181048,17.50521672792)	16.841310552 (16.155532282292,17.527088821708)	16.8603602554 (16.187467384372,17.533253126428)	16.8645170789 (16.203018387004,17.526015770796)	16.859296721 (16.207596097916,17.510997344084)	16.8280762761 (16.185323682176,17.470828870024)	16.7871360427 (16.152016635652,17.422255449748)	16.7252051168 (16.097187695468,17.353222538132)	16.6454850778 (16.023928079892,17.267042075708)	16.5429329295 (15.927625831024,17.158240027976)	16.4401111747 (15.830268256344,17.049954093056)	16.3234250503 (15.718921813648,16.927928286952)	16.2062542072 (15.606616664276,16.805891750124)	16.0987991142 (15.503393079368,16.694205149032)	15.9971939506 (15.405417284812,16.588970616388)	15.8844693083 (15.296138248816,16.472800367784)	15.7595819153 (15.174535025544,16.344628805056)	15.6209288169 (15.03923624684,16.20262138696)	15.4753075908 (14.897089903368,16.053525278232)	15.3214348814 (14.746945992048,15.895923770752)	15.1565208508 (14.58598278774,15.72705891386)	14.9823933165 (14.414209685016,15.550576947984)	14.7947770049 (14.222372931288,15.367181078512)	14.5985771128 (14.004120873388,15.193033352212)	14.3954325522 (13.743047426752,15.047817677648)	14.1899819258 (13.425392317556,14.954571534044)	13.9896171225 (13.02595749158,14.95327675342)	13.7937349899 (12.601239275728,14.986230704072)	13.6017217582 (12.143207020296,15.060236496104)	13.4135338537 (11.660959887536,15.166107819864)	13.2291244342 (11.160761934584,15.297486933816)	13.0485699649 (10.647127949816,15.450011979984)	12.8719494171 (10.123455774688,15.620443059512)	12.6992707474 (9.592168933892,15.806372560908)	12.5304462465 (9.055016249888,16.005876243112)	12.3654431719 (8.51339601028,16.21749033352)	12.2042777992 (7.968498307816,16.440057290584)	12.0469281147 (7.421371213924,16.672485015476)	11.8933397461 (6.872810540016,16.913868952184)	11.7433878119 (6.323401779544,17.163373844256)	11.5970349527 (5.773666021796,17.420403883604)
Malaysia	high-middleSDI	1.2744953014 (1.123191381304,1.425799221496)	1.2582763883 (1.129553706604,1.386999069996)	1.2420608154 (1.130453639664,1.353667991136)	1.2262711421 (1.126935368192,1.325606916008)	1.2106291862 (1.119726267408,1.301532104992)	1.1956700249 (1.1104243133,1.2809157365)	1.1805454727 (1.099191909696,1.261899035704)	1.1664133184 (1.087840660824,1.244985975976)	1.1521896229 (1.075824470204,1.228554775596)	1.1384823205 (1.06398197668,1.21298266432)	1.125035532 (1.052201305388,1.197869758612)	1.111574457 (1.040274627364,1.182874286636)	1.0975764208 (1.027756576776,1.167396264824)	1.0831042523 (1.0146918684,1.1515166362)	1.0677772877 (1.000740025492,1.134814549908)	1.0510684794 (0.985409983308,1.116726975492)	1.0333217675 (0.969032346892,1.097611188108)	1.015152108 (0.952172347632,1.078131868368)	0.9972042598 (0.935446645868,1.058961873732)	0.9797839043 (0.919165635232,1.040402173368)	0.9628650207 (0.90333245404,1.02239758736)	0.9463416587 (0.88788021832,1.00480309908)	0.9309189425 (0.87348134536,0.98835653964)	0.9163752296 (0.859911532744,0.972838926456)	0.9026293364 (0.847031943668,0.958226729132)	0.8892900761 (0.834319493524,0.944260658676)	0.8762606651 (0.8214101141,0.9311112161)	0.8627967108 (0.80713235898,0.91846106262)	0.8493492557 (0.791275497636,0.907423013764)	0.8360520931 (0.773230991792,0.898873194408)	0.821629829 (0.75121847246,0.89204118554)	0.809592984 (0.728201509304,0.890984458696)	0.796239703 (0.699954472896,0.892524933104)	0.7834746847 (0.670727216048,0.896222153352)	0.7708967669 (0.63983921972,0.90195431408)	0.7585070596 (0.6077149104,0.9092992088)	0.7463100917 (0.574677434588,0.917942748812)	0.734305268 (0.540971263136,0.927639272864)	0.7224960926 (0.506793018944,0.938199166256)	0.7108825844 (0.472292621712,0.949472547088)	0.6994607345 (0.437586036296,0.961335432704)	0.6882296799 (0.40276939108,0.97368996872)	0.6771841583 (0.367921344888,0.986446971712)	0.6663236849 (0.333114198892,0.999533170908)	0.6556456431 (0.298406191748,1.012885094452)	0.6451446458 (0.263844877916,1.026444413684)	0.6348181001 (0.229472471468,1.040163728732)
Mali	lowSDI	6.3151989089 (5.771574963728,6.858822854072)	6.3346877628 (5.87881163132,6.79056389428)	6.3558538196 (5.961121482188,6.750586157012)	6.3765236998 (6.020165106748,6.732882292852)	6.402049566 (6.067239448344,6.736859683656)	6.4303877458 (6.106788152532,6.753987339068)	6.465579462 (6.147560962264,6.783597961736)	6.5068397265 (6.191886352184,6.821793100816)	6.5619422792 (6.248859244292,6.875025314108)	6.6266496251 (6.31520252046,6.93809672974)	6.7044843759 (6.394550437712,7.014418314088)	6.7921533935 (6.48372790032,7.10057888668)	6.8956307205 (6.588242718824,7.203018722176)	7.003553742 (6.696871955764,7.310235528236)	7.1126674936 (6.80640702132,7.41892796588)	7.2180494561 (6.912047203824,7.524051708376)	7.3165719012 (7.01088508466,7.62225871774)	7.4067618785 (7.101563276596,7.711960480404)	7.4860456443 (7.181596642632,7.790494645968)	7.554110901 (7.250592195104,7.857629606896)	7.6121707088 (7.309669134712,7.914672282888)	7.6613046888 (7.359792388844,7.962816988756)	7.7073675172 (7.40655534414,8.00817969026)	7.7468460399 (7.446653310532,8.047038769268)	7.7823562162 (7.482799961552,8.081912470848)	7.8089835534 (7.510298277672,8.107668829128)	7.8339674999 (7.53594895404,8.13198604576)	7.8471487462 (7.548605761964,8.145691730436)	7.8491394563 (7.545244150516,8.153034762084)	7.840785059 (7.519104870016,8.162465247984)	7.8248206213 (7.461411920596,8.188229322004)	7.8057395034 (7.365764606724,8.245714400076)	7.7961415741 (7.21730588926,8.37497725894)	7.7794869382 (7.047622769836,8.511351106564)	7.762211919 (6.851866477988,8.672557360012)	7.7443442097 (6.6348738715,8.8538145479)	7.7259519054 (6.39995844248,9.05194536832)	7.7069886643 (6.149373848564,9.264603480036)	7.6872678792 (5.884751410972,9.489784347428)	7.6667003568 (5.60733270114,9.72606801246)	7.6452620647 (5.318109907664,9.972414221736)	7.6229853753 (5.017931324288,10.228039426312)	7.5998044913 (4.707493123704,10.492115858896)	7.5755510817 (4.387448189432,10.763653973968)	7.550137435 (4.058399103744,11.041875766256)	7.523528662 (3.720903559136,11.326153764864)	7.4957573929 (3.375506719144,11.616008066656)
Mauritania	low-middleSDI	4.6355464105 (3.842821707268,5.428271113732)	4.6702866472 (3.97273352716,5.36783976724)	4.7052834919 (4.084157064048,5.326409919752)	4.7385567779 (4.176087357268,5.301026198532)	4.7735232162 (4.253384201924,5.293662230476)	4.8113214331 (4.320102643752,5.302540222448)	4.8501666794 (4.378101301308,5.322232057492)	4.8950082721 (4.434812637544,5.355203906656)	4.9445361559 (4.491463433392,5.397608878408)	4.9983048259 (4.549534651684,5.447075000116)	5.0565012339 (4.610321854716,5.502680613084)	5.1176996771 (4.672844327896,5.562555026304)	5.1769371425 (4.732938597496,5.620935687504)	5.2340461792 (4.790620709776,5.677471648624)	5.2910201107 (4.847668837468,5.734371383932)	5.3378843958 (4.895131550552,5.780637241048)	5.3744837207 (4.93282961676,5.81613782464)	5.40104474 (4.961071876432,5.841017603568)	5.4186768318 (4.9809629237,5.8563907399)	5.429254363 (4.994125430496,5.864383295504)	5.4275078269 (4.9957281373,5.8592875165)	5.4191117102 (4.990953973984,5.847269446416)	5.4039961546 (4.979655992508,5.828336316692)	5.3814607909 (4.960887551436,5.802034030364)	5.3555167903 (4.937742778736,5.773290801864)	5.3286770906 (4.911424508224,5.745929672976)	5.3003944774 (4.87955335572,5.72123559908)	5.2750986258 (4.842846750052,5.707350501548)	5.2516807789 (4.79581295096,5.70754860684)	5.2335628246 (4.736401112,5.7307245372)	5.212900641 (4.652774205348,5.773027076652)	5.193556061 (4.545922410672,5.841189711328)	5.1714880349 (4.402010413036,5.940965656764)	5.1496621049 (4.246540426364,6.052783783436)	5.1271932495 (4.073232526804,6.181153972196)	5.1040716236 (3.884813053364,6.323330193836)	5.0802930721 (3.683431118704,6.477155025496)	5.0558608754 (3.470802019908,6.640919730892)	5.0307873191 (3.24833847708,6.81323616112)	5.0050685291 (3.0171572226,6.9929798356)	4.9786766432 (2.778157503864,7.179195782536)	4.9516024595 (2.532110892812,7.371094026188)	4.923863972 (2.279711025236,7.568016918764)	4.8955086169 (2.021608998324,7.769408235476)	4.8665691877 (1.758361928116,7.974776447284)	4.8370527966 (1.490455409264,8.183650183936)	4.8069762442 (1.218338876696,8.395613611704)
Mauritius	high-middleSDI	3.36905703 (2.522851116832,4.215262943168)	3.3684711138 (2.619141638276,4.117800589324)	3.3680385189 (2.698311369508,4.037765668292)	3.3657339169 (2.759385684228,3.972082149572)	3.3656509174 (2.807600619392,3.923701215408)	3.3698455549 (2.847071940768,3.892619169032)	3.3856084133 (2.88691628566,3.88430054094)	3.4004473694 (2.918830485596,3.882064253204)	3.4204137111 (2.950098897992,3.890728524208)	3.4445970236 (2.981427018288,3.907767028912)	3.4713881725 (3.012504652496,3.930271692504)	3.5021935419 (3.045225397988,3.959161685812)	3.5316742024 (3.075536367212,3.987812037588)	3.5625951014 (3.106356269764,4.018833933036)	3.5911776633 (3.13483618372,4.04751914288)	3.609526881 (3.154266080936,4.064787681064)	3.6240873167 (3.1704288674,4.077745766)	3.6360370792 (3.184084519428,4.087989638972)	3.6502567205 (3.199382006672,4.101131434328)	3.6650394086 (3.214697280672,4.115381536528)	3.6855857927 (3.23475949538,4.13641209002)	3.7138874502 (3.261521399812,4.166253500588)	3.7485458314 (3.293766473584,4.203325189216)	3.79585494 (3.336864785412,4.254845094588)	3.8559080311 (3.38993279186,4.32188327034)	3.9294705986 (3.451690569244,4.407250627956)	4.0149662979 (3.517650145532,4.512282450268)	4.1034281715 (3.575473845972,4.631382497028)	4.2064790836 (3.630047602576,4.782910564624)	4.3157111359 (3.667959884788,4.963462387012)	4.42502314 (3.678516201284,5.171530078716)	4.5344596601 (3.65789710582,5.41102221438)	4.6524079597 (3.604138199512,5.700677719888)	4.773236727 (3.525844776776,6.020628677224)	4.8981325234 (3.419834573712,6.376430473088)	5.0272351615 (3.287218380648,6.767251942352)	5.1607305835 (3.128670919292,7.192790247708)	5.2988236005 (2.944399740236,7.653247460764)	5.4417843799 (2.734231505216,8.149337254584)	5.5898193032 (2.497547300296,8.682091306104)	5.7431214667 (2.23339506316,9.25284787024)	5.9019399797 (1.94058566726,9.86329429214)	6.0665409297 (1.61772042882,10.51536143058)	6.2372456523 (1.26324824644,11.21124305816)	6.4142940656 (0.875393659008,11.953194472192)	6.5979057764 (0.45220735124,12.74360420156)	6.7883590228 (-0.00840802559999965,13.5851260712)
Mexico	middleSDI	2.9010678908 (2.77344886766,3.02868691394)	2.8508102235 (2.752062716544,2.949557730456)	2.8124049725 (2.72745425854,2.89735568646)	2.7790783027 (2.699840622808,2.858315982592)	2.7546305003 (2.677881071964,2.831379928636)	2.7315445171 (2.656267222224,2.806821811976)	2.6997581321 (2.625879903452,2.773636360748)	2.6622969156 (2.589936371204,2.734657459996)	2.6155362933 (2.54498220466,2.68609038194)	2.5626203717 (2.494024291504,2.631216451896)	2.5088721912 (2.442080927612,2.575663454788)	2.453959905 (2.388729510932,2.519190299068)	2.3997573467 (2.335896194716,2.463618498684)	2.3595115525 (2.29672762808,2.42229547692)	2.329216435 (2.267444173792,2.390988696208)	2.3083449894 (2.247442364512,2.369247614288)	2.2903056723 (2.230194301764,2.350417042836)	2.2772900639 (2.217804399844,2.336775727956)	2.272610413 (2.21350431784,2.33171650816)	2.2617863518 (2.203241536548,2.320331167052)	2.253111755 (2.195093284028,2.311130225972)	2.2425948801 (2.185119882044,2.300069878156)	2.2386523833 (2.181542787064,2.295761979536)	2.2432179475 (2.186238264572,2.300197630428)	2.2436501013 (2.186835803956,2.300464398644)	2.24900642 (2.192214135024,2.305798704976)	2.2498532213 (2.19321647134,2.30648997126)	2.2511515209 (2.194671163064,2.307631878736)	2.2570889829 (2.200385210152,2.313792755648)	2.2714384688 (2.212551052408,2.330325885192)	2.2883082872 (2.221280671916,2.355335902484)	2.3047906468 (2.21780168474,2.39177960886)	2.3188741251 (2.191318016392,2.446430233808)	2.3346047595 (2.158285649876,2.510923869124)	2.3500956636 (2.115591399312,2.584599927888)	2.3651691828 (2.064667825952,2.665670539648)	2.3795993295 (2.006263399708,2.752935259292)	2.3935079721 (1.941090577944,2.845925366256)	2.4070516262 (1.869738836144,2.944364416256)	2.4201271038 (1.7924411855,3.0478130221)	2.4325639928 (1.70931025026,3.15581773534)	2.4441273909 (1.620396268532,3.267858513268)	2.4549262381 (1.525986824516,3.383865651684)	2.4651287199 (1.426421373608,3.503836066192)	2.4746481835 (1.321836921156,3.627459445844)	2.4833294862 (1.212322745476,3.754336226924)	2.490945649 (1.09795235556,3.88393894244)
Mongolia	low-middleSDI	2.6894623411 (2.175385865544,3.203538816656)	2.7069037377 (2.25078901052,3.16301846488)	2.7239178424 (2.31529162594,3.13254405886)	2.7402941928 (2.368868873164,3.111719512436)	2.7534350482 (2.410141330048,3.096728766352)	2.7661388065 (2.4430432778,3.0892343352)	2.7774070987 (2.468316313704,3.086497883696)	2.7857960594 (2.486318370568,3.085273748232)	2.793424229 (2.500375728836,3.086472729164)	2.7982438714 (2.509640459156,3.086847283644)	2.8008938566 (2.515482226544,3.086305486656)	2.8010375786 (2.518082929868,3.083992227332)	2.7958053503 (2.515150436208,3.076460264392)	2.7864372163 (2.508055976688,3.064818455912)	2.7719098296 (2.496018558896,3.047801100304)	2.7513757159 (2.478347069884,3.024404361916)	2.7259361088 (2.456086673336,2.995785544264)	2.6966569015 (2.430179972376,2.963133830624)	2.6632546509 (2.400340966104,2.926168335696)	2.6279663156 (2.368594440572,2.887338190628)	2.589750533 (2.333951583328,2.845549482672)	2.5486093172 (2.296332905008,2.800885729392)	2.5063631989 (2.257245739876,2.755480657924)	2.4637868635 (2.217046004436,2.710527722564)	2.4203606792 (2.174782996052,2.665938362348)	2.3754350127 (2.12906796856,2.62180205684)	2.3319123413 (2.081427170168,2.582397512432)	2.2890799601 (2.029809849252,2.548350070948)	2.2462614289 (1.972188144044,2.520334713756)	2.2035512915 (1.907406126968,2.499696456032)	2.1599816412 (1.833913310528,2.486049971872)	2.1143555484 (1.75078451442,2.47792658238)	2.0697840925 (1.65860224184,2.48096594316)	2.0248675402 (1.56329849856,2.48643658184)	1.9797618898 (1.463860042528,2.495663737072)	1.9345217631 (1.361557472292,2.507486053908)	1.8892128622 (1.257448134312,2.520977590088)	1.8439073939 (1.15241282986,2.53540195794)	1.7986550758 (1.047179870284,2.550130281316)	1.7534930264 (0.942339259508,2.564646793292)	1.7084673419 (0.838388242024,2.578546441776)	1.6636341582 (0.735753599532,2.591514716868)	1.619055317 (0.63480826846,2.60330236554)	1.5747711221 (0.535875831016,2.613666413184)	1.5308118603 (0.43922728454,2.62239643606)	1.4872169611 (0.345098749432,2.629335172768)	1.444033977 (0.25369633886,2.63437161514)
Morocco	low-middleSDI	5.5676498566 (5.248814972568,5.886484740632)	5.4280043027 (5.17462220884,5.68138639656)	5.2918749951 (5.07884804586,5.50490194434)	5.1709359094 (4.980201878836,5.361669939964)	5.0602781548 (4.881578043252,5.238978266348)	4.9617638492 (4.790181675416,5.133346022984)	4.8744375974 (4.707901152556,5.040974042244)	4.7951537247 (4.6328859715,4.9574214779)	4.7226961494 (4.564270924652,4.881121374148)	4.6555369956 (4.500626069864,4.810447921336)	4.5956075828 (4.443810772096,4.747404393504)	4.5380846261 (4.389155559016,4.687013693184)	4.4841502733 (4.337808755488,4.630491791112)	4.4317525894 (4.287810002416,4.575695176384)	4.3830968146 (4.241302839788,4.524890789412)	4.3358059494 (4.196007249296,4.475604649504)	4.287982622 (4.150083933744,4.425881310256)	4.2374690131 (4.101450223172,4.373487803028)	4.1825310356 (4.048438717716,4.316623353484)	4.1249867631 (3.992806250972,4.257167275228)	4.0627780597 (3.9325527785,4.1930033409)	3.9972082467 (3.868937126464,4.125479366936)	3.9290945552 (3.80276048258,4.05542862782)	3.8583223335 (3.7339438352,3.9827008318)	3.7921070424 (3.669543665604,3.914670419196)	3.7244471682 (3.60378143616,3.84511290024)	3.6569511107 (3.538064368544,3.775837852856)	3.5903153029 (3.472372106704,3.708258499096)	3.5250012122 (3.40540635164,3.64459607276)	3.4606838492 (3.333568901016,3.587798797384)	3.3978266461 (3.2529969492,3.542656343)	3.3361869641 (3.160329151256,3.512044776944)	3.2749975073 (3.049366283748,3.500628730852)	3.2144200691 (2.93353936242,3.49530077578)	3.154428901 (2.811302530784,3.497555271216)	3.0949059627 (2.68448736152,3.50532456388)	3.0356756655 (2.554284925712,3.517066405288)	2.9766860337 (2.421662754204,3.531709313196)	2.9180188677 (2.287529745248,3.548507990152)	2.8597345364 (2.152562989192,3.566906083608)	2.8017975753 (2.017228270564,3.586366880036)	2.7441219182 (1.88188011372,3.60636372268)	2.68671877 (1.746911876128,3.626525663872)	2.6297019177 (1.612784188348,3.646619647052)	2.5731638267 (1.479859629848,3.666468023552)	2.5171137482 (1.348391912632,3.685835583768)	2.4615157148 (1.21858145706,3.70444997254)
Mozambique	lowSDI	16.2069280737 (15.162457271164,17.251398876236)	16.0176628522 (15.162493312388,16.872832392012)	15.8405783499 (15.10583157994,16.57532511986)	15.6653359021 (15.002169318412,16.328502485788)	15.5101460403 (14.889318884848,16.130973195752)	15.3860193118 (14.792309481352,15.979729142248)	15.2946139676 (14.720474427276,15.868753507924)	15.2291310385 (14.67048923464,15.78777284236)	15.1922529078 (14.646053185508,15.738452630092)	15.1771491037 (14.640908454224,15.713389753176)	15.1803786763 (14.651850027652,15.708907324948)	15.1868698144 (14.664544524396,15.709195104404)	15.2173265935 (14.699190786248,15.735462400752)	15.2589803601 (14.743826552316,15.774134167884)	15.331183523 (14.817361485824,15.845005560176)	15.4181231978 (14.90448573206,15.93176066354)	15.5158651967 (15.00132416214,16.03040623126)	15.5869776285 (15.071505464188,16.102449792812)	15.6399968332 (15.123635396504,16.156358269896)	15.6496407397 (15.133322510812,16.165958968588)	15.631080114 (15.115185636132,16.146974591868)	15.5806714865 (15.065416752632,16.095926220368)	15.5092678327 (14.994601061984,16.023934603416)	15.4221330382 (14.9078311354,15.936434941)	15.3103173395 (14.796767578272,15.823867100728)	15.1780546835 (14.665631510672,15.690477856328)	15.0189494783 (14.508345221732,15.529553734868)	14.8350803516 (14.326109745428,15.344050957772)	14.63775966 (14.126150624132,15.149368695868)	14.4394596538 (13.910577045616,14.968342261984)	14.2224554131 (13.643228065184,14.801682761016)	14.0082265538 (13.323407704092,14.693045403508)	13.8043917361 (12.921378933148,14.687404539052)	13.5974450116 (12.485330880948,14.709559142252)	13.3933316813 (12.01409857472,14.77256478788)	13.1921262192 (11.517758291436,14.866494146964)	12.9938786271 (11.003087570608,14.984669683592)	12.7986152516 (10.474806436888,15.122424066312)	12.606430967 (9.936523814472,15.276338119528)	12.417435725 (9.390920298156,15.443951151844)	12.2316668512 (8.840006530564,15.623327171836)	12.0490602711 (8.28532403176,15.81279651044)	11.8695479111 (7.728179989976,16.010915832224)	11.6931623069 (7.16984523912,16.21647937468)	11.5199557691 (6.61135719226,16.42855434594)	11.349901685 (6.053519231232,16.646284138768)	11.1828905656 (5.496969614484,16.868811516716)
Myanmar	low-middleSDI	2.4684680149 (2.304011805472,2.632924224328)	2.4674136377 (2.33190395444,2.60292332096)	2.4662316954 (2.3492079746,2.5832554162)	2.4638624102 (2.357320178264,2.570404642136)	2.4600389706 (2.35901983952,2.56105810168)	2.4538643165 (2.355878676244,2.551849956756)	2.4452840741 (2.34931517506,2.54125297314)	2.4328347818 (2.33859219294,2.52707737066)	2.416931767 (2.324359424872,2.509504109128)	2.3965429914 (2.3056693162,2.4874166666)	2.3721662169 (2.283002685996,2.461329747804)	2.343297258 (2.255861244244,2.430733271756)	2.3102675976 (2.224557515744,2.395977679456)	2.2743466763 (2.19032083832,2.35837251428)	2.235921021 (2.15352822758,2.31831381442)	2.1956664229 (2.114841002672,2.276491843128)	2.15454528 (2.075200873796,2.233889686204)	2.1137017127 (2.035730248472,2.191673176928)	2.0747559786 (1.998022501136,2.151489456064)	2.0392325304 (1.963596419696,2.114868641104)	2.0064236142 (1.931793599132,2.081053629268)	1.9769981282 (1.903275694072,2.050720562328)	1.9496838727 (1.8768168302,2.0225509152)	1.9268083748 (1.854677179412,1.998939570188)	1.9052048154 (1.833799992092,1.976609638708)	1.8849072287 (1.8142063243,1.9556081331)	1.8646612579 (1.794559596844,1.934762918956)	1.8444416842 (1.774399872724,1.914483495676)	1.8239619895 (1.75240616936,1.89551780964)	1.8033561446 (1.72684273966,1.87986954954)	1.7832893441 (1.69598059824,1.87059808996)	1.7633871791 (1.657708999052,1.869065359148)	1.7442193119 (1.609453882388,1.878984741412)	1.7253141393 (1.557731222624,1.892897055976)	1.7068288704 (1.50179842814,1.91185931266)	1.6887452945 (1.442637302188,1.934853286812)	1.6710510914 (1.380918461088,1.961183721712)	1.6537384474 (1.317121107432,1.990355787368)	1.6368067555 (1.251616131444,2.021997379556)	1.6202465747 (1.184668828852,2.055824320548)	1.6040469429 (1.116478685696,2.091615200104)	1.5882025705 (1.047207131936,2.129198009064)	1.572711159 (0.976992191548,2.168430126452)	1.5575754662 (0.905963943148,2.209186989252)	1.542788586 (0.834218759504,2.251358412496)	1.5283399859 (0.761831310492,2.294848661308)	1.5142234074 (0.688865600476,2.339581214324)
Namibia	low-middleSDI	4.6352666706 (3.711115957436,5.559417383764)	4.6469483865 (3.827317347952,5.466579425048)	4.6560763726 (3.923358951556,5.388793793644)	4.6647419924 (4.001315913532,5.328168071268)	4.6733358903 (4.063052328664,5.283619451936)	4.6821483693 (4.11113656346,5.25316017514)	4.6927080843 (4.149691964332,5.235724204268)	4.7041710256 (4.180586101612,5.227755949588)	4.7124018968 (4.202518272844,5.222285520756)	4.7175332366 (4.21747489684,5.21759157636)	4.7208259391 (4.22794701466,5.21370486354)	4.7212103957 (4.23397508938,5.20844570202)	4.7193920052 (4.236789163192,5.201994847208)	4.7147182471 (4.236160520516,5.193275973684)	4.7075691183 (4.232673579392,5.182464657208)	4.6979725769 (4.22649745418,5.16944769962)	4.6870296721 (4.218743459776,5.155315884424)	4.6737894784 (4.208631061124,5.138947895676)	4.6557678801 (4.193947784412,5.117587975788)	4.6328581072 (4.174690325884,5.091025888516)	4.6061355994 (4.151821750208,5.060449448592)	4.5740027721 (4.123784032052,5.024221512148)	4.537806209 (4.091538180388,4.984074237612)	4.5001311665 (4.056920957212,4.943341375788)	4.4594472675 (4.017688055424,4.901206479576)	4.4178021495 (3.974271693656,4.861332605344)	4.3761302495 (3.925444425576,4.826816073424)	4.3352305498 (3.869174553072,4.801286546528)	4.2956945693 (3.802810417344,4.788578721256)	4.2581392774 (3.723808084228,4.792470470572)	4.2238018096 (3.630885009068,4.816718610132)	4.1900882294 (3.520800686056,4.859375772744)	4.1556127958 (3.387160366832,4.924065224768)	4.1233738746 (3.246006294812,5.000741454388)	4.0923724609 (3.093612144696,5.091132777104)	4.0626722615 (2.931854112312,5.193490410688)	4.0343127801 (2.762179703032,5.306445857168)	4.0073235286 (2.585700777016,5.428946280184)	3.9817368743 (2.403285837564,5.560187911036)	3.957585433 (2.21557086374,5.69960000226)	3.9348930081 (2.023010878348,5.846775137852)	3.9136629083 (1.825920659176,6.001405157424)	3.8938905043 (1.624521451244,6.163259557356)	3.8755728795 (1.418976981856,6.332168777144)	3.8587040856 (1.209369720468,6.508038450732)	3.8432693468 (0.995719368660001,6.69081932494)	3.8292453189 (0.778001750996,6.880488886804)
Nepal	lowSDI	6.26449858 (5.841733408444,6.687263751556)	6.2022454324 (5.852866063208,6.551624801592)	6.1409556203 (5.84079721896,6.44111402164)	6.0799758238 (5.810087333964,6.349864313636)	6.0175042223 (5.765554019572,6.269454425028)	5.9568790075 (5.715946259948,6.197811755052)	5.8959634647 (5.66280118458,6.12912574482)	5.8383283385 (5.611452769748,6.065203907252)	5.7803221853 (5.559186158832,6.001458211768)	5.7263259851 (5.510455904548,5.942196065652)	5.6750311088 (5.464052642584,5.886009575016)	5.6271535541 (5.420658054764,5.833649053436)	5.5844531194 (5.381968534272,5.786937704528)	5.5450360204 (5.346157544016,5.743914496784)	5.5102354048 (5.31453056904,5.70594024056)	5.4798837719 (5.28694003616,5.67282750764)	5.4507285556 (5.260247835632,5.641209275568)	5.4209794719 (5.232741722228,5.609217221572)	5.3924406716 (5.206162248864,5.578719094336)	5.3619667005 (5.177485217132,5.546448183868)	5.3301755322 (5.147320721628,5.513030342772)	5.2984849313 (5.11704579874,5.47992406386)	5.2645233384 (5.08441773496,5.44462894184)	5.229358138 (5.050557799108,5.408158476892)	5.1898056582 (5.012463254136,5.367148062264)	5.1474038499 (4.971655344688,5.323152355112)	5.1002742879 (4.926048569996,5.274500005804)	5.0503428947 (4.87645031878,5.22423547062)	4.9981247684 (4.820828705792,5.175420831008)	4.9442544633 (4.75522485736,5.13328406924)	4.8892576207 (4.674218772032,5.104296469368)	4.8320296147 (4.572308795776,5.091750433624)	4.7775087474 (4.445531605904,5.109485888896)	4.7233574287 (4.31055815468,5.13615670272)	4.6698883043 (4.164787533888,5.174989074712)	4.6171320403 (4.010812131196,5.223451949404)	4.5651099774 (3.850424893084,5.279795061716)	4.5138522051 (3.684931958428,5.342772451772)	4.4633588322 (3.515323110588,5.411394553812)	4.4136297987 (3.34233613568,5.48492346172)	4.3646768825 (3.166549668496,5.562804096504)	4.3164977571 (2.988421645808,5.644573868392)	4.2690982227 (2.80835051638,5.72984592902)	4.2224525209 (2.62668801644,5.81821702536)	4.1765408333 (2.443721861976,5.909359804624)	4.1313577221 (2.259697585544,6.003017858656)	4.0868874571 (2.074820760936,6.098954153264)
Netherlands	highSDI	1.2924577285 (1.152661486824,1.432253970176)	1.3038799092 (1.185016558272,1.422743260128)	1.3145538413 (1.210815175528,1.418292507072)	1.3258246437 (1.231893144668,1.419756142732)	1.3390957919 (1.25077561058,1.42741597322)	1.3545352669 (1.269016755444,1.440053778356)	1.3719576879 (1.287609449128,1.456305926672)	1.3910157581 (1.307026965884,1.475004550316)	1.412743711 (1.32867627202,1.49681114998)	1.4357655264 (1.351413509924,1.520117542876)	1.4589907887 (1.374214783064,1.543766794336)	1.4809160768 (1.39564668056,1.56618547304)	1.5022299805 (1.416375998384,1.588083962616)	1.5209377834 (1.434613093172,1.607262473628)	1.5345348985 (1.448120639016,1.620949157984)	1.5424543036 (1.456387253804,1.628521353396)	1.5459404822 (1.460467436276,1.631413528124)	1.5478190427 (1.462879529944,1.632758555456)	1.5484073789 (1.463864662852,1.632950094948)	1.5486497513 (1.464356407228,1.632943095372)	1.5483044867 (1.46419331228,1.63241566112)	1.5495085355 (1.465480144228,1.633536926772)	1.5520918875 (1.468084071328,1.636099703672)	1.5550630325 (1.471032948572,1.639093116428)	1.557472224 (1.473353673512,1.641590774488)	1.5603449526 (1.475888337392,1.644801567808)	1.5610762568 (1.475807988148,1.646344525452)	1.5607319406 (1.47345779658,1.64800608462)	1.5608075715 (1.46906060948,1.65255453352)	1.5591390222 (1.458775491324,1.659502553076)	1.5563272477 (1.441299928216,1.671354567184)	1.5532454896 (1.41610252952,1.69038844968)	1.5503830804 (1.380965172524,1.719800988276)	1.5469201861 (1.340786471796,1.753053900404)	1.5431916916 (1.295077362536,1.791306020664)	1.5392111892 (1.244733115604,1.833689262796)	1.5350059408 (1.190424808016,1.879587073584)	1.5305963368 (1.132653792808,1.928538880792)	1.5259841202 (1.071802882648,1.980165357752)	1.521157465 (1.00815701298,2.03415791702)	1.5161124163 (0.941948785028,2.090276047572)	1.5108597724 (0.873381891668,2.148337653132)	1.5054015954 (0.802632158408,2.208171032392)	1.4997215649 (0.729858165252,2.269584964548)	1.4937940993 (0.655196714248,2.332391484352)	1.487604012 (0.578779003748,2.396429020252)	1.4811570245 (0.500737395948,2.461576653052)
New Zealand	highSDI	1.9160229889 (1.576860121864,2.255185855936)	1.9244088061 (1.631776754976,2.217040857224)	1.9353435883 (1.678363990096,2.192323186504)	1.9425353786 (1.711674899156,2.173395858044)	1.9484979803 (1.735192835912,2.161803124688)	1.9505539075 (1.748392422296,2.152715392704)	1.9452458304 (1.750113255448,2.140378405352)	1.9367988608 (1.745848398412,2.127749323188)	1.9240001686 (1.735826379608,2.112173957592)	1.905467505 (1.719707337624,2.091227672376)	1.8790851257 (1.696164421888,2.062005829512)	1.8473535606 (1.667694575304,2.027012545896)	1.8134498984 (1.63723593768,1.98966385912)	1.7724789222 (1.600301683596,1.944656160804)	1.7332987817 (1.564837155864,1.901760407536)	1.6910412527 (1.526394823508,1.855687681892)	1.6479024869 (1.486977610648,1.808827363152)	1.605550038 (1.448150612572,1.762949463428)	1.5630044883 (1.409081112876,1.716927863724)	1.5218701713 (1.371287466328,1.672452876272)	1.4826850594 (1.335299347668,1.630070771132)	1.4468025978 (1.30230693684,1.59129825876)	1.4120545824 (1.270219407604,1.553889757196)	1.3780595962 (1.238498034928,1.517621157472)	1.3447091199 (1.20672822552,1.48269001428)	1.3090752691 (1.171831354712,1.446319183488)	1.2750454428 (1.136636200024,1.413454685576)	1.2440946699 (1.101599371808,1.386589967992)	1.2127146749 (1.062683194056,1.362746155744)	1.1826839197 (1.020628433128,1.344739406272)	1.1527159548 (0.973862672584,1.331569237016)	1.1235155592 (0.922971789788,1.324059328612)	1.0947512124 (0.866933706456,1.322568718344)	1.0667962995 (0.809428962532,1.324163636468)	1.0394733671 (0.750104310256,1.328842423944)	1.0127811882 (0.689683594248,1.335878782152)	0.9867322329 (0.628745780664,1.344718685136)	0.9613309936 (0.567738305832,1.354923681368)	0.9365613837 (0.507000513472,1.366122253928)	0.9124105447 (0.446794564052,1.378026525348)	0.8888636256 (0.387322177556,1.390405073644)	0.8659182899 (0.328746295072,1.403090284728)	0.8435674266 (0.271193322368,1.415941530832)	0.8217860133 (0.214760261744,1.428811764856)	0.800553191 (0.159524655412,1.441581726588)	0.7798485394 (0.105548305072,1.454148773728)	0.7596635676 (0.0528825182479999,1.466444616952)
Nicaragua	low-middleSDI	2.7160184275 (2.27116252244,3.16087433256)	2.687507902 (2.300837726864,3.074178077136)	2.6578169459 (2.317788798644,2.997845093156)	2.6289771213 (2.32484196032,2.93311228228)	2.6003736592 (2.323035409872,2.877711908528)	2.5716923723 (2.3139886862,2.8293960584)	2.5442812832 (2.300769130568,2.787793435832)	2.5150735312 (2.2821776239,2.7479694385)	2.4847016014 (2.260016412812,2.709386789988)	2.4549385996 (2.23680483802,2.67307236118)	2.4235330942 (2.211033791464,2.636032396936)	2.3915862862 (2.18407439672,2.59909817568)	2.3594019097 (2.156417827196,2.562385992204)	2.3267434015 (2.127947081652,2.525539721348)	2.2949192034 (2.099955892676,2.489882514124)	2.2637955363 (2.072373359144,2.455217713456)	2.2336081948 (2.045468445324,2.421747944276)	2.2044712753 (2.019389482544,2.389553068056)	2.1769789806 (1.994710675136,2.359247286064)	2.1494889397 (1.969948120452,2.329029758948)	2.1231715181 (1.946183431468,2.300159604732)	2.0980998941 (1.923443126724,2.272756661476)	2.0726803984 (1.900174095592,2.245186701208)	2.0465207921 (1.875818752396,2.217222831804)	2.0195688422 (1.850002782236,2.189134902164)	1.9904918013 (1.820935486064,2.160048116536)	1.9592121934 (1.787692098304,2.130732288496)	1.9259143697 (1.749280645188,2.102548094212)	1.8908223243 (1.704598788424,2.077045860176)	1.8539700289 (1.652483737824,2.055456319976)	1.815618957 (1.592440726564,2.038797187436)	1.7786446054 (1.52694660822,2.03034260258)	1.742829322 (1.454332807372,2.031325836628)	1.7064099204 (1.378231309864,2.034588530936)	1.6703323044 (1.298853663356,2.041810945444)	1.6346148883 (1.217190087388,2.052039689212)	1.5992742111 (1.134038365984,2.064510056216)	1.5643110775 (1.050032853068,2.078589301932)	1.5297267764 (0.965692700508,2.093760852292)	1.495529276 (0.881438357328,2.109620194672)	1.4617301176 (0.797613568168,2.125846667032)	1.4283396629 (0.714501823668,2.142177502132)	1.3953559224 (0.632337852152,2.158373992648)	1.3627786867 (0.551328000388,2.174229373012)	1.3306159325 (0.471648445024,2.189583419976)	1.2988798938 (0.393449701196,2.204310086404)	1.2675817455 (0.316860234712,2.218303256288)
Niger	lowSDI	6.4144212946 (5.827026200972,7.001816388228)	6.4624467495 (5.964244017788,6.960649481212)	6.5109897053 (6.076598307468,6.945381103132)	6.5587661387 (6.166208712348,6.951323565052)	6.6108868246 (6.243392385904,6.978381263296)	6.6673483648 (6.313985159388,7.020711570212)	6.7262993478 (6.380900690784,7.071698004816)	6.7937580983 (6.452931409804,7.134584786796)	6.8662793356 (6.5287017442,7.203856927)	6.9467506109 (6.611671594376,7.281829627424)	7.0300296496 (6.69713201292,7.36292728628)	7.1151380115 (6.784079440272,7.446196582728)	7.1998910205 (6.870538229432,7.529243811568)	7.2786749658 (6.95100373282,7.60634619878)	7.3401846532 (7.01477795914,7.66559134726)	7.3909215392 (7.0682946367,7.7135484417)	7.4250198181 (7.105789197328,7.744250438872)	7.4524765168 (7.1365248598,7.7684281738)	7.4741163337 (7.16099886316,7.78723380424)	7.5043749074 (7.192999289644,7.815750525156)	7.5429841961 (7.232721983392,7.853246408808)	7.5965537268 (7.286838076752,7.906269376848)	7.6598957143 (7.350166338764,7.969625089836)	7.7364639832 (7.426011562292,8.046916404108)	7.8148954969 (7.503308748924,8.126482244876)	7.8830030452 (7.570440144508,8.195565945892)	7.9463217731 (7.632244675584,8.260398870616)	7.9983271245 (7.68139759312,8.31525665588)	8.0347593443 (7.71009686322,8.35942182538)	8.0646893573 (7.719505978256,8.409872736344)	8.0895333018 (7.699407524948,8.479659078652)	8.1129497133 (7.642202633952,8.583696792648)	8.1410426135 (7.525412196952,8.756673030048)	8.1639720032 (7.385862500764,8.942081505636)	8.1860503858 (7.216456452688,9.155644318912)	8.2072615187 (7.021901716276,9.392621321124)	8.2275982376 (6.805465564184,9.649730911016)	8.2470319298 (6.569440009012,9.924623850588)	8.2654796216 (6.315528899496,10.215430343704)	8.2828608872 (6.044938419104,10.520783355296)	8.2990870577 (5.758554190632,10.839619924768)	8.3140640296 (5.45707533826,11.17105272094)	8.3277144447 (5.141134132764,11.514294756636)	8.3399416732 (4.811371393168,11.868511953232)	8.3506454325 (4.468323341384,12.232967523616)	8.3597465606 (4.112469659432,12.607023461768)	8.367178629 (3.74426316358,12.99009409442)
Nigeria	low-middleSDI	4.8734801929 (4.69143437566,5.05552601014)	4.8775394051 (4.737522441356,5.017556368844)	4.8811598726 (4.75782074172,5.00449900348)	4.8816245436 (4.763441422432,4.999807664768)	4.88259912 (4.76657029226,4.99862794774)	4.8808335169 (4.766766422584,4.994900611216)	4.8786373328 (4.76656045012,4.99071421548)	4.8781703448 (4.767807831588,4.988532858012)	4.8846530476 (4.775556965456,4.993749129744)	4.9020120129 (4.793756235676,5.010267790124)	4.9340755918 (4.826389182816,5.041762000784)	4.9848881375 (4.877609018476,5.092167256524)	5.055151266 (4.947923632844,5.162378899156)	5.1297125824 (5.022144563884,5.237280600916)	5.1967625499 (5.088796858164,5.304728241636)	5.2484454315 (5.140506562168,5.356384300832)	5.2820819404 (5.174716760716,5.389447120084)	5.3057322765 (5.199034814328,5.412429738672)	5.315648222 (5.209391461712,5.421904982288)	5.3457515516 (5.239401431416,5.452101671784)	5.3939315089 (5.287503184912,5.500359832888)	5.4543826384 (5.347991349788,5.560773927012)	5.5238293271 (5.417200722276,5.630457931924)	5.5826909781 (5.475515717124,5.689866239076)	5.6158265629 (5.5082514533,5.7234016725)	5.6061194739 (5.499033316484,5.713205631316)	5.5721229586 (5.465800391312,5.678445525888)	5.5066288962 (5.401487185204,5.611770607196)	5.4187166426 (5.31509760974,5.52233567546)	5.3203607543 (5.217646022124,5.423075486476)	5.218325016 (5.110017635504,5.326632396496)	5.1234503523 (4.987242282624,5.259658421976)	5.0315985637 (4.812713340668,5.250483786732)	4.9390860399 (4.624455034624,5.253717045176)	4.8486414363 (4.421990307396,5.275292565204)	4.7601783814 (4.210193607852,5.310163154948)	4.6736496616 (3.991847846164,5.355451477036)	4.5889091371 (3.768704695848,5.409113578352)	4.5057881202 (3.542106982788,5.469469257612)	4.4242739089 (3.313164934848,5.535382882952)	4.3443419341 (3.082731390844,5.605952477356)	4.2659682862 (2.851490312032,5.680446260368)	4.1890428757 (2.619973615144,5.758112136256)	4.1134698663 (2.388724582444,5.838215150156)	4.0392706205 (2.158254391212,5.920286849788)	3.9664430098 (1.928965271924,6.003920747676)	3.8949746669 (1.701183048812,6.088766284988)
North Macedonia	high-middleSDI	2.2002313063 (1.734405642892,2.666056969708)	2.1775783207 (1.773615504408,2.581541136992)	2.1540534726 (1.799094805824,2.509012139376)	2.1290593726 (1.811267247964,2.446851497236)	2.1042682131 (1.813277198044,2.395259228156)	2.0777894202 (1.805663717568,2.349915122832)	2.0500313006 (1.79099107482,2.30907152638)	2.0204385598 (1.770717650488,2.270159469112)	1.9907885615 (1.74789039886,2.23368672414)	1.9595722361 (1.722188573248,2.196955898952)	1.9275710378 (1.69491207,2.1602300056)	1.8951849952 (1.666761653452,2.123608336948)	1.862914844 (1.6383479665,2.0874817215)	1.8320771421 (1.610935946132,2.053218338068)	1.8017886033 (1.58380248264,2.01977472396)	1.7724347343 (1.557331737772,1.987537730828)	1.7454073809 (1.532811024648,1.958003737152)	1.7209271189 (1.510499301944,1.931354935856)	1.6976782434 (1.489273171336,1.906083315464)	1.6777005495 (1.47102076822,1.88438033078)	1.6613212578 (1.456052030896,1.866590484704)	1.6477188529 (1.443595370064,1.851842335736)	1.6367824416 (1.43342575114,1.84013913206)	1.6293687063 (1.425985568384,1.832751844216)	1.6249819888 (1.420339984044,1.829623993556)	1.6236909056 (1.415712321696,1.831669489504)	1.6258067901 (1.411088865952,1.840524714248)	1.6310208069 (1.404454300944,1.857587312856)	1.6393756691 (1.393714090896,1.885037247304)	1.6503567254 (1.37620614814,1.92450730266)	1.6640255418 (1.35016478438,1.97788629922)	1.6747718592 (1.310256605412,2.039287112988)	1.6825346681 (1.254598721564,2.110470614636)	1.6917545545 (1.192676172796,2.190832936204)	1.7001193344 (1.121996009208,2.278242659592)	1.7075706182 (1.04372127694,2.37141995946)	1.7140477421 (0.958765188564,2.469330295636)	1.7195343002 (0.867861998384,2.571206602016)	1.7240571212 (0.7716269418,2.6764873006)	1.7276088116 (0.670529868848,2.784687754352)	1.730151052 (0.564950876812,2.895351227188)	1.7316399483 (0.455232026952,3.008047869648)	1.732072251 (0.341714739884,3.122429762116)	1.7314860535 (0.224751084348,3.238221022652)	1.7298799057 (0.104659337988,3.355100473412)	1.7272217108 (-0.0182538511559998,3.472697272756)	1.7234740415 (-0.1436740014,3.5906220844)
Norway	highSDI	2.2874349738 (1.86202564288,2.71284430472)	2.1584337843 (1.842995474428,2.473872094172)	2.0340103086 (1.783378634916,2.284641982284)	1.9177692925 (1.700301771376,2.135236813624)	1.8150850185 (1.61191799626,2.01825204074)	1.7354468429 (1.537016371752,1.933877314048)	1.6754217681 (1.47862239386,1.87222114234)	1.6348336219 (1.439547007804,1.830120235996)	1.614608086 (1.422065683584,1.807150488416)	1.6146005023 (1.42619394704,1.80300705756)	1.631788579 (1.447930249604,1.815646908396)	1.663914791 (1.483032209456,1.844797372544)	1.6997280779 (1.519559484176,1.879896671624)	1.7368675234 (1.555215001328,1.918520045472)	1.7742000311 (1.58935602966,1.95904403254)	1.8111351474 (1.622152954252,2.000117340548)	1.8362725119 (1.645103735892,2.027441287908)	1.8469722635 (1.656985869448,2.036958657552)	1.8433310849 (1.656969415476,2.029692754324)	1.8331639823 (1.650179218632,2.016148745968)	1.824233185 (1.643201009984,2.005265360016)	1.8185847878 (1.63863408512,1.99853549048)	1.8167318576 (1.637481614624,1.995982100576)	1.8152383036 (1.636625111976,1.993851495224)	1.8169145718 (1.638385343048,1.995443800552)	1.8152935438 (1.63669213648,1.99389495112)	1.8073981462 (1.62886156,1.9859347324)	1.7883248891 (1.609703557204,1.966946220996)	1.7661104721 (1.583840719176,1.948380225024)	1.7440846417 (1.549157151348,1.939012132052)	1.7177231722 (1.494247283228,1.941199061172)	1.6897882733 (1.415168989088,1.964407557512)	1.6631154395 (1.310427852752,2.015803026248)	1.6355008264 (1.189601649404,2.081400003396)	1.6078303415 (1.056434472224,2.159226210776)	1.5801620928 (0.914502722704,2.245821462896)	1.5525010628 (0.76617325606,2.33882886954)	1.5248388091 (0.613119533136,2.436558085064)	1.4972060062 (0.456640087752,2.537771924648)	1.4696640856 (0.29777730142,2.64155086978)	1.4422460478 (0.137381666728,2.747110428872)	1.4149488922 (-0.023824188076,2.853721972476)	1.3877600621 (-0.18519796468,2.96071808888)	1.3606991437 (-0.346158710344,3.067556997744)	1.3338143003 (-0.506203861052,3.173832461652)	1.3071289071 (-0.664890156488,3.279147970688)	1.2806351934 (-0.82180594754,3.38307633434)
Oman	high-middleSDI	0.2523524913 (0.133043797992,0.371661184608)	0.2514986078 (0.14413880714,0.35885840846)	0.2505589413 (0.153493834644,0.347624047956)	0.2493142623 (0.16096708884,0.33766143576)	0.247887838 (0.16670264762,0.32907302838)	0.2460155113 (0.170678884676,0.321352137924)	0.2440766195 (0.173313889056,0.314839349944)	0.2420773142 (0.174834942304,0.309319686096)	0.2401263093 (0.175543534316,0.304709084284)	0.2381807572 (0.17562834014,0.30073317426)	0.2366699509 (0.175606051332,0.297733850468)	0.2353537868 (0.17546904146,0.29523853214)	0.2344864925 (0.175547601216,0.293425383784)	0.234849677 (0.176537986696,0.293161367304)	0.2353387819 (0.177651738696,0.293025825104)	0.2363481351 (0.179219910828,0.293476359372)	0.2379160941 (0.181279792,0.2945523962)	0.2399671687 (0.183761389812,0.296172947588)	0.2423347042 (0.1865154722,0.2981539362)	0.2449179772 (0.189436362256,0.300399592144)	0.2478815753 (0.192619964672,0.303143185928)	0.2507925575 (0.19568527394,0.30589984106)	0.2540992529 (0.198907060964,0.309291444836)	0.257416536 (0.20189617166,0.31293690034)	0.2608400139 (0.204600154924,0.317079872876)	0.2639680005 (0.206479439636,0.321456561364)	0.2672230474 (0.207637841216,0.326808253584)	0.2702241875 (0.207434126908,0.333014248092)	0.2730197667 (0.205605268388,0.340434265012)	0.2755717255 (0.201803558496,0.349339892504)	0.2780880312 (0.195969039784,0.360207022616)	0.2808956557 (0.18822738686,0.37356392454)	0.2844995948 (0.178207991004,0.390791198596)	0.2877512074 (0.166391564408,0.409110850392)	0.2911931397 (0.152736753828,0.429649525572)	0.2948482653 (0.137335038744,0.452361491856)	0.2987401938 (0.120243034372,0.477237353228)	0.3028871986 (0.101481802408,0.504292594792)	0.3072985144 (0.081044757804,0.533552270996)	0.3119858908 (0.058898078592,0.565073703008)	0.3169708321 (0.034986201676,0.598955462524)	0.3222738664 (0.00923078276,0.63531695004)	0.3279096678 (-0.0184661799479999,0.674285515548)	0.3338833155 (-0.048215098092,0.715981729092)	0.3402033488 (-0.080142430508,0.760549128108)	0.3468860488 (-0.114390554372,0.808162651972)	0.353946507 (-0.151117018512,0.859010032512)
Pakistan	low-middleSDI	3.9100168764 (3.779382305452,4.040651447348)	3.9258593252 (3.822718080364,4.029000570036)	3.9421916829 (3.851499880412,4.032883485388)	3.9610395308 (3.874621350336,4.047457711264)	3.9836177845 (3.898572443504,4.068663125496)	4.0070785062 (3.922794297688,4.091362714712)	4.0266183852 (3.943108382372,4.110128388028)	4.0398766289 (3.957199049048,4.122554208752)	4.0454474563 (3.963621100332,4.127273812268)	4.0423184921 (3.961357919876,4.123279064324)	4.032350181 (3.952244773044,4.112455588956)	4.0160099273 (3.93677610998,4.09524374462)	3.9911460933 (3.91285843854,4.06943374806)	3.9634992606 (3.8861409663,4.0408575549)	3.9314711608 (3.855069795928,4.007872525672)	3.8961896209 (3.8207739169,3.9716053249)	3.8611118393 (3.78667269158,3.93555098702)	3.8266703026 (3.7532042351,3.9001363701)	3.7997204163 (3.72708688918,3.87235394342)	3.7670182693 (3.695278285796,3.838758252804)	3.7295392832 (3.658735496048,3.800343070352)	3.6972414359 (3.627262801496,3.767220070304)	3.6684627691 (3.599256286104,3.737669252096)	3.6478594251 (3.5792572691,3.7164615811)	3.6220108859 (3.553962297012,3.690059474788)	3.590400046 (3.522875547196,3.657924544804)	3.5520971868 (3.48518207826,3.61901229534)	3.5051388856 (3.439065366956,3.571212404244)	3.4484323078 (3.383302873724,3.513561741876)	3.3866790604 (3.321300380964,3.452057739836)	3.3097354114 (3.2391284253,3.3803423975)	3.2391972221 (3.151497873328,3.326896570872)	3.1785726324 (3.04822933568,3.30891592912)	3.1150811548 (2.937375497468,3.292786812132)	3.0537176652 (2.821166357848,3.286268972552)	2.9942353356 (2.701714832976,3.286755838224)	2.9367222786 (2.580451057056,3.292993500144)	2.8811445887 (2.4582067482,3.3040824292)	2.8272167554 (2.335447598836,3.318985911964)	2.7745176312 (2.212288693748,3.336746568652)	2.7228889435 (2.088930167896,3.356847719104)	2.672499536 (1.965748300012,3.379250771988)	2.6233926463 (1.842993506556,3.403791786044)	2.5753453921 (1.720795599388,3.429895184812)	2.5280882211 (1.599176675384,3.456999766816)	2.4816223278 (1.47828138458,3.48496327102)	2.4362642427 (1.35839573812,3.51413274728)
Palestine	middleSDI	4.0881748535 (3.281056037276,4.895293669724)	4.0148252214 (3.308048255904,4.721602186896)	3.9430842976 (3.318192386152,4.567976209048)	3.8731738868 (3.313246648888,4.433101124712)	3.8049952448 (3.295711376532,4.314279113068)	3.736653227 (3.266519633728,4.206786820272)	3.6691623736 (3.229298010144,4.109026737056)	3.6006663788 (3.184675136,4.0166576216)	3.532221438 (3.13549792914,3.92894494686)	3.4640601825 (3.083344368588,3.844775996412)	3.396428658 (3.029382546176,3.763474769824)	3.3305563926 (2.97538768556,3.68572509964)	3.264389782 (2.919822088936,3.608957475064)	3.1981597154 (2.863180782552,3.533138648248)	3.1325572477 (2.806273483432,3.458841011968)	3.0671747626 (2.748848463484,3.385501061716)	3.0013377281 (2.690373378124,3.312302078076)	2.9349046348 (2.630830085252,3.238979184348)	2.8685304959 (2.570917822136,3.166143169664)	2.8013597612 (2.509911234516,3.092808287884)	2.7349463452 (2.449323631768,3.020569058632)	2.6678779041 (2.387835214432,2.947920593768)	2.6014959219 (2.326641930628,2.876349913172)	2.5365233168 (2.266257546172,2.806789087428)	2.470314981 (2.203832444904,2.736797517096)	2.4072217257 (2.142893669428,2.671549781972)	2.3425099017 (2.078068054688,2.606951748712)	2.2798688624 (2.01185239914,2.54788532566)	2.2175221833 (1.94123682304,2.49380754356)	2.1559594731 (1.865458872388,2.446460073812)	2.0967622997 (1.78513112754,2.40839347186)	2.0393210606 (1.699435332628,2.379206788572)	1.9837975512 (1.607046767504,2.360548334896)	1.929748199 (1.512681207848,2.346815190152)	1.8774044466 (1.41604449482,2.33876439838)	1.8267398943 (1.318173017552,2.335306771048)	1.777716289 (1.219885633296,2.335546944704)	1.730295853 (1.121822603616,2.338769102384)	1.684436626 (1.024479065248,2.344394186752)	1.6400976628 (0.928227290972,2.351968034628)	1.5972409783 (0.833346100288,2.361135856312)	1.5558181453 (0.74003645718,2.37159983342)	1.5157821005 (0.648447646052,2.383116554948)	1.4770821352 (0.558689790316,2.395474480084)	1.4396697586 (0.470837051072,2.408502466128)	1.403500267 (0.38493694654,2.42206358746)	1.3685208592 (0.301014241932,2.436027476468)
Panama	middleSDI	2.0069894522 (1.596396511568,2.417582392832)	2.0033134882 (1.640747651784,2.365879324616)	1.9992440367 (1.676510748732,2.321977324668)	1.9951824681 (1.704264865236,2.286100070964)	1.9906669638 (1.724289978212,2.257043949388)	1.9856689245 (1.737582527788,2.233755321212)	1.979919256 (1.745123998156,2.214714513844)	1.9739232686 (1.748592968944,2.199253568256)	1.9676051755 (1.749027472548,2.186182878452)	1.9623754783 (1.748577476624,2.176173479976)	1.9573988317 (1.7471729214,2.167624742)	1.9527096097 (1.745305936916,2.160113282484)	1.948570402 (1.743527517464,2.153613286536)	1.9464704698 (1.74338585478,2.14955508482)	1.9451093751 (1.743837788304,2.146380961896)	1.9457718599 (1.746121462604,2.145422257196)	1.9487308147 (1.750515944532,2.146945684868)	1.9532767043 (1.756379643268,2.150173765332)	1.9582765011 (1.762674633156,2.153878369044)	1.9624475141 (1.76821771358,2.15667731462)	1.9667748417 (1.77386883792,2.15968084548)	1.9715412968 (1.779827892064,2.163254701536)	1.9747364665 (1.7841198956,2.1653530374)	1.9786309644 (1.78856232522,2.16869960358)	1.9806764736 (1.790389236404,2.170963710796)	1.9792290721 (1.787387040012,2.171071104188)	1.9749656212 (1.779079569916,2.170851672484)	1.9685410409 (1.764620939032,2.172461142768)	1.9628289597 (1.745005427704,2.180652491696)	1.9562620235 (1.717314942932,2.195209104068)	1.94903544 (1.680667680648,2.217403199352)	1.9401120331 (1.633834885728,2.246389180472)	1.9322754527 (1.57720065024,2.28735025516)	1.9235013067 (1.514770073048,2.332232540352)	1.9144152458 (1.446098840264,2.382731651336)	1.9050215989 (1.372103545148,2.437939652652)	1.8953350229 (1.293529010456,2.497141035344)	1.8853796399 (1.210987740684,2.559771539116)	1.8751708551 (1.124985162984,2.625356547216)	1.8647020721 (1.035920743368,2.693483400832)	1.853967597 (0.944127467312,2.763807726688)	1.842969708 (0.849894127188,2.836045288812)	1.8317206027 (0.753480971336,2.909960234064)	1.8202252489 (0.655124551944,2.985325945856)	1.8084697759 (0.555027358596,3.061912193204)	1.7964430015 (0.453375503672,3.139510499328)	1.7841424374 (0.35034624616,3.21793862864)
Papua New Guinea	lowSDI	1.9410250673 (1.62861040376,2.25343973084)	1.9617724841 (1.685123217304,2.238421750896)	1.9834762137 (1.736020767056,2.230931660344)	2.0058135604 (1.781137926812,2.230489193988)	2.0276587589 (1.820023143244,2.235294374556)	2.050761799 (1.855162444364,2.246361153636)	2.0743191424 (1.88689673352,2.26174155128)	2.0970995037 (1.915139525248,2.279059482152)	2.1209820004 (1.9425185516,2.2994454492)	2.1442216813 (1.968172994444,2.320270368156)	2.1663830822 (1.992133236304,2.340632928096)	2.1887525746 (2.015892178192,2.361612971008)	2.2099601431 (2.038362495704,2.381557790496)	2.2299986401 (2.05959049632,2.40040678388)	2.2492819987 (2.079998702644,2.418565294756)	2.2706584366 (2.10223870498,2.43907816822)	2.2923528448 (2.124672621768,2.460033067832)	2.3164082265 (2.149216570708,2.483599882292)	2.3400723486 (2.173287283832,2.506857413368)	2.3632984691 (2.196861273952,2.529735664248)	2.3910147772 (2.224557352696,2.557472201704)	2.4181350898 (2.251644526008,2.584625653592)	2.4446550843 (2.278118197476,2.611191971124)	2.4680700379 (2.301601583692,2.634538492108)	2.4945926202 (2.327773077464,2.661412162936)	2.5212710679 (2.353562084612,2.688980051188)	2.5425176126 (2.372926167696,2.712109057504)	2.5665950404 (2.392310916652,2.740879164148)	2.5866215191 (2.40315688628,2.77008615192)	2.608894191 (2.408679922088,2.809108459912)	2.6264591773 (2.399667455584,2.853250899016)	2.6429443909 (2.377671092876,2.908217688924)	2.6639273758 (2.338707651432,2.989147100168)	2.682720502 (2.293292024352,3.072148979648)	2.7014577391 (2.237871186552,3.165044291648)	2.7200938336 (2.17350375712,3.26668391008)	2.7385793425 (2.100965857012,3.376192827988)	2.7568720025 (2.020835545484,3.492908459516)	2.7749033678 (1.933546643592,3.616260092008)	2.7926462143 (1.839429491212,3.745862937388)	2.81005111 (1.738708489512,3.881393730488)	2.8270606338 (1.631549961388,4.022571306212)	2.8436334233 (1.518107006428,4.169159840172)	2.8597153248 (1.398531404408,4.320899245192)	2.8752887473 (1.272960193824,4.477617300776)	2.8903296897 (1.141503450316,4.639155929084)	2.9048237538 (1.00426431218,4.80538319542)
Paraguay	middleSDI	1.8023688339 (1.488285237808,2.116452429992)	1.8193969607 (1.541010194672,2.097783726728)	1.8360517645 (1.587010887576,2.085092641424)	1.851750433 (1.625848633212,2.077652232788)	1.8666863155 (1.658178204276,2.075194426724)	1.8812905767 (1.685239661192,2.077341492208)	1.8963672998 (1.708834314384,2.083900285216)	1.9108904014 (1.729067277008,2.092713525792)	1.9263347829 (1.74819082292,2.10447874288)	1.9416811995 (1.76596841862,2.11739398038)	1.9569689089 (1.782927410024,2.131010407776)	1.9727200001 (1.799854865196,2.145585135004)	1.9895244698 (1.817473459312,2.161575480288)	2.0058243399 (1.834459526392,2.177189153408)	2.0216922336 (1.850901131496,2.192483335704)	2.0357349122 (1.86554024672,2.20592957768)	2.0501548435 (1.880405331456,2.219904355544)	2.0619373772 (1.892744272308,2.231130482092)	2.0721027242 (1.90351195416,2.24069349424)	2.0807630413 (1.912818507368,2.248707575232)	2.0866618151 (1.919524127516,2.253799502684)	2.09097402 (1.924701383316,2.257246656684)	2.0934252158 (1.928050193456,2.258800238144)	2.0936049517 (1.929035492884,2.258174410516)	2.0921535251 (1.927945659628,2.256361390572)	2.0889544449 (1.924099577352,2.253809312448)	2.0845597762 (1.917066611844,2.252052940556)	2.0775104865 (1.904105121696,2.250915851304)	2.0693583157 (1.88493999098,2.25377664042)	2.0600149871 (1.857705295516,2.262324678684)	2.0469588542 (1.818733759592,2.275183948808)	2.0341066058 (1.771021453932,2.297191757668)	2.0229079567 (1.713277827136,2.332538086264)	2.0104062215 (1.649574282032,2.371238160968)	1.9977395722 (1.579698479276,2.415780665124)	1.9849350589 (1.504674162288,2.465195955512)	1.9720423176 (1.42532630818,2.51875832702)	1.9590898447 (1.342295799084,2.575883890316)	1.9460908084 (1.256092556184,2.636089060616)	1.9330558514 (1.167116305112,2.698995397688)	1.920003071 (1.075691297912,2.764314844088)	1.9069708354 (0.98209520918,2.83184646162)	1.8939801641 (0.88655514928,2.90140517892)	1.8810372989 (0.78926696708,2.97280763072)	1.8681457158 (0.69039248698,3.04589894462)	1.8553148255 (0.59007087462,3.12055877638)	1.8425728797 (0.488428835832,3.196716923568)
Peru	middleSDI	2.2544345792 (2.058182466948,2.450686691452)	2.2114527009 (2.055416709096,2.367488692704)	2.1706733593 (2.038889382024,2.302457336576)	2.1313849844 (2.012567275992,2.250202692808)	2.0937822992 (1.981620952476,2.205943645924)	2.0567645593 (1.94849882704,2.16503029156)	2.0228892411 (1.917427400364,2.128351081836)	1.9892071348 (1.886186775512,2.092227494088)	1.9556291773 (1.854781004084,2.056477350516)	1.9189202056 (1.820085441404,2.017754969796)	1.8771446959 (1.780334051928,1.973955339872)	1.8275236379 (1.733066627392,1.921980648408)	1.7719353683 (1.680209779884,1.863660956716)	1.7098885231 (1.621331385424,1.798445660776)	1.6434712566 (1.55833210432,1.72861040888)	1.5745697009 (1.492849026956,1.656290374844)	1.504752541 (1.42624247132,1.58326261068)	1.4386239953 (1.362881404068,1.514366586532)	1.3773416057 (1.303993967084,1.450689244316)	1.3214028932 (1.250189987212,1.392615799188)	1.2706441592 (1.20140698182,1.33988133658)	1.2256343896 (1.158252812624,1.293015966576)	1.185995972 (1.120432986316,1.251558957684)	1.1529768243 (1.089169786152,1.216783862448)	1.1258053415 (1.063655968256,1.187954714744)	1.1035662945 (1.042832784292,1.164299804708)	1.0843058557 (1.024558366024,1.144053345376)	1.0658604676 (1.006342422972,1.125378512228)	1.0462969316 (0.985496352152,1.107097511048)	1.0279045082 (0.962632662876,1.093176353524)	1.0070513135 (0.932472165528,1.081630461472)	0.9868632936 (0.896686702396,1.077039884804)	0.9673098992 (0.853775070912,1.080844727488)	0.9475655193 (0.807480900864,1.087650137736)	0.9280027893 (0.758229677288,1.097775901312)	0.9086204352 (0.70696375564,1.11027711476)	0.8894285855 (0.654349862068,1.124507308932)	0.8704395627 (0.60087579312,1.14000333228)	0.8516624278 (0.546915114132,1.156409741468)	0.8331026353 (0.492756512344,1.173448758256)	0.8147573763 (0.43862884086,1.19088591174)	0.7966336943 (0.384729162828,1.208538225772)	0.778740458 (0.33122829626,1.22625261974)	0.7610837117 (0.278277031064,1.243890392336)	0.7436668778 (0.22600275474,1.26133100086)	0.7264864757 (0.174513526956,1.278459424444)	0.7095472567 (0.123906709992,1.295187803408)
Philippines	middleSDI	0.5071578933 (0.45514885818,0.55916692842)	0.5059108236 (0.461616696184,0.550204951016)	0.5048158174 (0.466216309852,0.543415324948)	0.503564364 (0.468916714292,0.538212013708)	0.5025493582 (0.47048803296,0.53461068344)	0.5017554159 (0.471344660952,0.532166170848)	0.500974689 (0.471647066704,0.530302311296)	0.5005063648 (0.471930165148,0.529082564452)	0.5002213377 (0.472223041696,0.528219633704)	0.5002073383 (0.472691188184,0.527723488416)	0.5003055618 (0.473216432572,0.527394691028)	0.500468493 (0.473765719756,0.527171266244)	0.5008229614 (0.474464278308,0.527181644492)	0.5009666608 (0.47492727778,0.52700604382)	0.5011502231 (0.475390207112,0.526910239088)	0.501533275 (0.476007954312,0.527058595688)	0.5017337203 (0.47641337994,0.52705406066)	0.5020398612 (0.476882805108,0.527196917292)	0.5024498294 (0.477417849336,0.527481809464)	0.5029201165 (0.477979968708,0.527860264292)	0.5036622723 (0.478779883748,0.528544660852)	0.5046361513 (0.479782043392,0.529490259208)	0.5057749742 (0.480925451516,0.530624496884)	0.5067586565 (0.481908442916,0.531608870084)	0.5073597956 (0.48251538244,0.53220420876)	0.5072468876 (0.482404357608,0.532089417592)	0.5063610408 (0.481439808772,0.531282272828)	0.5048279157 (0.479546989568,0.530108841832)	0.5023796765 (0.476117663352,0.528641689648)	0.4988806547 (0.470501121056,0.527260188344)	0.4949177891 (0.462699735596,0.527135842604)	0.4916140702 (0.453400893156,0.529827247244)	0.4881284376 (0.441006960792,0.535249914408)	0.4845497698 (0.42737261354,0.54172692606)	0.4809796582 (0.412327283668,0.549632032732)	0.4774226023 (0.39615029972,0.55869490488)	0.4738817158 (0.379048207324,0.568715224276)	0.4703564284 (0.36117272328,0.57954013352)	0.4668439817 (0.342639100788,0.591048862612)	0.4633454724 (0.323536859596,0.603154085204)	0.4598640497 (0.303936978036,0.615791121364)	0.456401801 (0.283896063652,0.628907538348)	0.4529575485 (0.263460120352,0.642454976648)	0.4495280742 (0.24266971536,0.65638643304)	0.4461140533 (0.221560993996,0.670667112604)	0.4427184654 (0.200166024808,0.685270905992)	0.4393436941 (0.178512709224,0.700174678976)
Poland	highSDI	1.6855325346 (1.548057899204,1.823007169996)	1.6796023978 (1.57834607242,1.78085872318)	1.6723896583 (1.584379801624,1.760399514976)	1.6716855051 (1.585871056184,1.757499954016)	1.6906222669 (1.603951043968,1.777293489832)	1.7386434644 (1.651058842268,1.826228086532)	1.8018965622 (1.713653898096,1.890139226304)	1.8847113105 (1.79498172356,1.97444089744)	1.9832363274 (1.890496500528,2.075976154272)	2.0734605555 (1.97803712054,2.16888399046)	2.1481000583 (2.05126599958,2.24493411702)	2.2285641677 (2.129777466428,2.327350868972)	2.3064717599 (2.205374601416,2.407568918384)	2.3961692883 (2.292532710696,2.499805865904)	2.4971859824 (2.391297221324,2.603074743476)	2.6100982315 (2.501255214952,2.718941248048)	2.7077573196 (2.595179980908,2.820334658292)	2.7720353529 (2.656911784872,2.887158920928)	2.786396967 (2.67211745396,2.90067648004)	2.7568352426 (2.645251044924,2.868419440276)	2.7223339181 (2.612438945444,2.832228890756)	2.6988694446 (2.589935827248,2.807803061952)	2.6825725552 (2.574205100116,2.790940010284)	2.6548429153 (2.547080649808,2.762605180792)	2.6469306451 (2.53902656714,2.75483472306)	2.6872885341 (2.57873149586,2.79584557234)	2.7567256646 (2.646651923676,2.866799405524)	2.8317072431 (2.719397326808,2.944017159392)	2.9138276102 (2.799101713824,3.028553506576)	3.0048182478 (2.88676438236,3.12287211324)	3.1163933404 (2.985442525608,3.247344155192)	3.2130113653 (3.0345269984,3.3914957322)	3.3109430603 (3.005867851568,3.616018269032)	3.4141884933 (2.939780409724,3.888596576876)	3.5195494762 (2.83314632086,4.20595263154)	3.6275104824 (2.689762843908,4.565258120892)	3.7377931161 (2.510252587228,4.965333644972)	3.8500569931 (2.294241061248,5.405872924952)	3.9643303442 (2.041313829592,5.887346858808)	4.0810177214 (1.750840880408,6.411194562392)	4.2005634871 (1.421804839456,6.979322134744)	4.3226231347 (1.05263838926,7.59260788014)	4.4467549303 (0.641790179356,8.251719681244)	4.5728770809 (0.18797410768,8.95778005412)	4.7013061174 (-0.310201349412,9.712813584212)	4.8323940559 (-0.854381129071999,10.519169240872)	4.9656992296 (-1.446236850628,11.377635309828)
Portugal	high-middleSDI	1.7604021276 (1.546476065012,1.974328190188)	1.7438984302 (1.566768700444,1.921028159956)	1.7261243978 (1.57466692562,1.87758186998)	1.7064242776 (1.571377562804,1.841470992396)	1.6870187823 (1.561631770508,1.812405794092)	1.6700707163 (1.550059517244,1.790081915356)	1.6545913074 (1.537715093064,1.771467521736)	1.6412704246 (1.526438568664,1.756102280536)	1.6301491034 (1.516878706748,1.743419500052)	1.621055587 (1.509145832344,1.732965341656)	1.6153416768 (1.5045833851,1.7260999685)	1.6120727481 (1.50233057724,1.72181491896)	1.6105890377 (1.501741415936,1.719436659464)	1.6109777525 (1.502846216148,1.719109288852)	1.6126130046 (1.505006187296,1.720219821904)	1.6156737842 (1.50841582514,1.72293174326)	1.6258523313 (1.518630338436,1.733074324164)	1.6453016804 (1.537854641708,1.752748719092)	1.6699083843 (1.562140445,1.7776763236)	1.6997449394 (1.591326641132,1.808163237668)	1.7320952101 (1.622646678012,1.841543742188)	1.7665273994 (1.655592301,1.8774624978)	1.8004643425 (1.687760383888,1.913168301112)	1.8308912285 (1.716431788244,1.945350668756)	1.8592979063 (1.743124092656,1.975471719944)	1.8829998329 (1.765319746908,2.000679918892)	1.9013667805 (1.782165744504,2.020567816496)	1.9108993587 (1.78944348892,2.03235522848)	1.9138785667 (1.787336413816,2.040420719584)	1.9140835818 (1.776441154332,2.051726009268)	1.9124810189 (1.754141071596,2.070820966204)	1.9083184094 (1.71691145772,2.09972536108)	1.9063846369 (1.664863007152,2.147906266648)	1.902291807 (1.60258142442,2.20200218958)	1.8977355258 (1.531068183192,2.264402868408)	1.8927781633 (1.45208883996,2.33346748664)	1.8874573301 (1.366891818844,2.408022841356)	1.8817621415 (1.2763366341,2.4871876489)	1.8756578834 (1.18105822856,2.57025753824)	1.8691711042 (1.081563618948,2.656778589452)	1.8623235849 (0.978246875916,2.746400293884)	1.8551110694 (0.871423192984,2.838798945816)	1.8474807652 (0.761357073428,2.933604456972)	1.8393596081 (0.648313199268,3.030406016932)	1.8307393759 (0.532559477612,3.128919274188)	1.8216078988 (0.41434317798,3.22887261962)	1.811928196 (0.293899460084,3.329956931916)
Puerto Rico	highSDI	3.8353568661 (3.2971316786,4.3735820536)	3.7664854105 (3.325608785836,4.207362035164)	3.6964323881 (3.322330913668,4.070533862532)	3.6245916422 (3.29215317864,3.95703010576)	3.5414469055 (3.233903601264,3.848990209736)	3.4433326499 (3.151529529032,3.735135770768)	3.3350309754 (3.05473670464,3.61532524616)	3.2146831264 (2.944833037864,3.484533214936)	3.0959216092 (2.835545705748,3.356297512652)	2.9698852166 (2.719204328688,3.220566104512)	2.8450009553 (2.603484477216,3.086517433384)	2.7246110833 (2.491439103532,2.957783063068)	2.6098942839 (2.384273195704,2.835515372096)	2.5031801183 (2.284287710888,2.722072525712)	2.4029669282 (2.190212696496,2.615721159904)	2.3072893873 (2.100311442784,2.514267331816)	2.2179826069 (2.016287866688,2.419677347112)	2.1339128653 (1.937207537936,2.330618192664)	2.0581349151 (1.86596156814,2.25030826206)	1.9905973736 (1.802519088156,2.178675659044)	1.9290637025 (1.744751347924,2.113376057076)	1.8728913033 (1.691916912024,2.053865694576)	1.8194945006 (1.641508010156,1.997480991044)	1.7719548298 (1.59603222308,1.94787743652)	1.7263705803 (1.551554921408,1.901186239192)	1.6834035463 (1.508098636716,1.858708455884)	1.643851046 (1.465515849016,1.822186242984)	1.6078169105 (1.4226597824,1.7929740386)	1.5718283048 (1.37496359494,1.76869301466)	1.5375096609 (1.32254529184,1.75247402996)	1.5049014102 (1.264293865064,1.745508955336)	1.4719022729 (1.198109797832,1.745694747968)	1.4380484784 (1.122915435196,1.753181521604)	1.4048422293 (1.04428913472,1.76539532388)	1.3716390604 (0.961957278688,1.781320842112)	1.3384537949 (0.877196986356,1.799710603444)	1.3053296756 (0.791047369664,1.819611981536)	1.2723101239 (0.704329351632,1.840290896168)	1.2394483725 (0.617705177728,1.861191567272)	1.206758271 (0.531681913716,1.881834628284)	1.1742590835 (0.446675545336,1.901842621664)	1.1419901361 (0.36304218114,1.92093809106)	1.1099892449 (0.28108380838,1.93889468142)	1.0783018097 (0.201065832544,1.955537786856)	1.0469384896 (0.123204707832,1.970672271368)	1.0159124832 (0.0476880967559999,1.984136869644)	0.985253247 (-0.025319671292,1.995826165292)
Republic of Korea	highSDI	1.844588166 (1.706650932188,1.982525399812)	1.8123636323 (1.700292765448,1.924434499152)	1.7801511252 (1.683673148696,1.876629101704)	1.7479560065 (1.660182834132,1.835729178868)	1.7160164918 (1.633266060708,1.798766922892)	1.6847961689 (1.605424175108,1.764168162692)	1.6548549425 (1.578201022612,1.731508862388)	1.6270509797 (1.552808365688,1.701293593712)	1.6019173152 (1.529839965912,1.673994664488)	1.5784897051 (1.508303773256,1.648675636944)	1.5545713189 (1.486012295248,1.623130342552)	1.5295717533 (1.462409931916,1.596733574684)	1.5008225897 (1.435057173648,1.566588005752)	1.4670929831 (1.402917825396,1.531268140804)	1.4301856776 (1.367770431924,1.492600923276)	1.3895765857 (1.329048100508,1.450105070892)	1.3491793415 (1.290418335308,1.407940347692)	1.3094449458 (1.252285067724,1.366604823876)	1.2723831793 (1.216610648612,1.328155709988)	1.2381315389 (1.183574666068,1.292688411732)	1.2074121521 (1.15390800448,1.26091629972)	1.1800995441 (1.12751608492,1.23268300328)	1.1569837907 (1.10518368178,1.20878389962)	1.1380452944 (1.086917426672,1.189173162128)	1.1238643479 (1.073293413584,1.174435282216)	1.1137567512 (1.063632846824,1.163880655576)	1.1077415484 (1.05781945366,1.15766364314)	1.1054468928 (1.055152852388,1.155740933212)	1.1046716628 (1.05276015728,1.15658316832)	1.104631157 (1.048486528348,1.160775785652)	1.1036339962 (1.038731254744,1.168536737656)	1.1022381221 (1.022284614928,1.182191629272)	1.1013064709 (0.997740358628,1.204872583172)	1.1002019783 (0.968745123064,1.231658833536)	1.0990073001 (0.93526118358,1.26275341662)	1.0977185069 (0.898075542904,1.297361470896)	1.096349359 (0.857721593008,1.334977124992)	1.0949081745 (0.814564758112,1.375251590888)	1.0933927581 (0.768872133784,1.417913382416)	1.0917987264 (0.72084018978,1.46275726302)	1.0901213333 (0.670621797712,1.509620868888)	1.0883719668 (0.61835255078,1.55839138282)	1.0865542056 (0.564146390188,1.608962021012)	1.0846600936 (0.508106421276,1.661213765924)	1.0826795006 (0.450320418588,1.715038582612)	1.0806032175 (0.390866801488,1.770339633512)	1.0784388914 (0.329823880956,1.827053901844)
Republic of Moldova	high-middleSDI	3.8662306643 (3.326440726284,4.406020602316)	3.9142334838 (3.482378763636,4.346088203964)	3.9500660355 (3.583548219724,4.316583851276)	3.9797656037 (3.643891806196,4.315639401204)	3.988999811 (3.66325855474,4.31474106726)	3.9679777724 (3.644924288248,4.291031256552)	3.9134277218 (3.594098859556,4.232756584044)	3.8269951577 (3.515286580044,4.138703735356)	3.7194611003 (3.417695938784,4.021226261816)	3.5999394775 (3.308193845588,3.891685109412)	3.4754548813 (3.19266344804,3.75824631456)	3.3556629708 (3.080435819636,3.630890121964)	3.2441392852 (2.975405633048,3.512872937352)	3.1324065791 (2.869992507516,3.394820650684)	3.0234093172 (2.76690749624,3.27991113816)	2.917123316 (2.666174502164,3.168072129836)	2.8128381118 (2.567195877424,3.058480346176)	2.7154089872 (2.474414680948,2.956403293452)	2.6208968142 (2.384190984028,2.857602644372)	2.5289632497 (2.29616026404,2.76176623536)	2.4458260327 (2.216218206308,2.675433859092)	2.3730999669 (2.146355053904,2.599844879896)	2.313261867 (2.08934470892,2.53717902508)	2.2646443035 (2.043654684328,2.485633922672)	2.230064265 (2.01117977736,2.44894875264)	2.2027019628 (1.984403301324,2.421000624276)	2.1766597268 (1.956485152852,2.396834300748)	2.1562145364 (1.929351836028,2.383077236772)	2.1353009839 (1.89455758646,2.37604438134)	2.1170276079 (1.850954835088,2.383100380712)	2.0963082337 (1.790216185396,2.402400282004)	2.0761161172 (1.712489441956,2.439742792444)	2.0549273667 (1.613733694984,2.496121038416)	2.0339038386 (1.503831987284,2.563975689916)	2.0126366814 (1.383028663032,2.642244699768)	1.9911638943 (1.253689880772,2.728637907828)	1.9695534619 (1.117571793292,2.821535130508)	1.9478623498 (0.975969331396,2.919755368204)	1.9261279502 (0.829869920452,3.022385979948)	1.904389841 (0.680046638176,3.128733043824)	1.8826769892 (0.527122394092,3.238231584308)	1.8610360386 (0.37162437696,3.35044770024)	1.8395053537 (0.214000367252,3.465010340148)	1.8181049172 (0.05464269906,3.58156713534)	1.7968558575 (-0.106111075248,3.699822790248)	1.775769733 (-0.267966387776,3.819505853776)	1.7548716906 (-0.430663642304,3.940407023504)
Romania	high-middleSDI	2.1876181049 (2.00461275594,2.37062345386)	2.2238902926 (2.080065535916,2.367715049284)	2.2602515723 (2.135357791568,2.385145353032)	2.2967128125 (2.177892178792,2.415533446208)	2.3288967162 (2.210042684288,2.447750748112)	2.3494674868 (2.228714760552,2.470220213048)	2.3502734958 (2.228734883836,2.471812107764)	2.3320576356 (2.212225338092,2.451889933108)	2.2856955153 (2.169980680148,2.401410350452)	2.2282257881 (2.115589551408,2.340862024792)	2.174766705 (2.063198461724,2.286334948276)	2.1396073838 (2.02870665988,2.25050810772)	2.1177141127 (2.008032927436,2.227395297964)	2.1010206146 (1.992720024328,2.209321204872)	2.0893421058 (1.981923419096,2.196760792504)	2.0791117597 (1.97211566448,2.18610785492)	2.066943563 (1.960241325288,2.173645800712)	2.0578281625 (1.951146717448,2.164509607552)	2.0472946163 (1.940713262176,2.153875970424)	2.0337563515 (1.927580782448,2.139931920552)	2.0184309794 (1.912864021512,2.123997937288)	1.9995810774 (1.894595658764,2.104566496036)	1.9869153915 (1.881697687776,2.092133095224)	1.9798065556 (1.873794438984,2.085818672216)	1.9863895362 (1.879259620216,2.093519452184)	2.0075334989 (1.899215105752,2.115851892048)	2.0401341606 (1.930346487948,2.149921833252)	2.0787252276 (1.966813935912,2.190636519288)	2.1249237747 (2.008808583676,2.241038965724)	2.1737799083 (2.04804584558,2.29951397102)	2.2299620681 (2.081477178764,2.378446957436)	2.2834042913 (2.090035270252,2.476773312348)	2.3360993574 (2.064798521552,2.607400193248)	2.3912397375 (2.021391854676,2.761087620324)	2.4469432536 (1.957958076724,2.935928430476)	2.5032400906 (1.876553523968,3.129926657232)	2.5601132835 (1.778130756188,3.342095810812)	2.6175772696 (1.663090593128,3.572063946072)	2.6756309176 (1.531559940292,3.819701894908)	2.7342977385 (1.383480720544,4.085114756456)	2.7935907927 (1.218661968672,4.368519616728)	2.8534598264 (1.036815178764,4.670104474036)	2.9138898832 (0.837640281844,4.990139484556)	2.9748533454 (0.620847879868,5.328858810932)	3.0363352894 (0.386112769868,5.686557808932)	3.0983032024 (0.1330766745,6.0635297303)	3.1606531078 (-0.13862626706,6.45993248266)
Russian Federation	high-middleSDI	1.0626654546 (0.990549890212,1.134781018988)	1.1387647125 (1.077216749968,1.200312675032)	1.2719548359 (1.2059336716,1.3379760002)	1.5423183777 (1.468843491964,1.615793263436)	1.6656583046 (1.588639298648,1.742677310552)	1.5683645552 (1.49537441196,1.64135469844)	1.436060177 (1.3673026126,1.5048177414)	1.2793541425 (1.215688450928,1.343019834072)	1.1668567585 (1.107050840048,1.226662676952)	1.0867655728 (1.02975147384,1.14377967176)	1.0217657688 (0.96702143118,1.07651010642)	0.9716506194 (0.918561240904,1.024739997896)	0.907122666 (0.856346812116,0.957898519884)	0.8360046393 (0.787833048784,0.884176229816)	0.7855906611 (0.739291162232,0.831890159968)	0.7481583414 (0.703099614848,0.793217067952)	0.6888489305 (0.646225960824,0.731471900176)	0.6473895882 (0.60642627812,0.68835289828)	0.6115463238 (0.571969281344,0.651123366256)	0.5643586694 (0.526844291156,0.601873047644)	0.5216279043 (0.485876647388,0.557379161212)	0.4715757259 (0.43832472378,0.50482672802)	0.4469421586 (0.414549607668,0.479334709532)	0.4606020936 (0.427476721208,0.493727465992)	0.5218105294 (0.48631882294,0.55730223586)	0.5929650777 (0.55394300356,0.63198715184)	0.6295604589 (0.589036338172,0.670084579628)	0.6245846709 (0.584563332312,0.664606009488)	0.5900702035 (0.551462897308,0.628677509692)	0.5678826668 (0.529909472352,0.605855861248)	0.5594548556 (0.521772021628,0.597137689572)	0.5502100979 (0.501971502432,0.598448693368)	0.5412492662 (0.427053142536,0.655445389864)	0.5318931779 (0.32575722704,0.73802912876)	0.522517765 (0.208426696604,0.836608833396)	0.5131047528 (0.079509334096,0.946700171504)	0.5036496107 (-0.0582450185679999,1.065544239968)	0.4942058232 (-0.202827636944,1.191239283344)	0.48481819 (-0.352674242504,1.322310622504)	0.4754785669 (-0.506492220352,1.457449354152)	0.4661712577 (-0.66316008488,1.59550260028)	0.4568974712 (-0.821708034488,1.735502976888)	0.4477042947 (-0.981378198068,1.876786787468)	0.4386309333 (-1.141544226256,2.018806092856)	0.4296728033 (-1.301590883328,2.160936489928)	0.4208142646 (-1.460925230952,2.302553760152)	0.4120548287 (-1.619044813788,2.443154471188)
Rwanda	lowSDI	14.4096339648 (12.891110717944,15.928157211656)	15.1764256195 (14.011735805184,16.341115433816)	15.9839257221 (14.910846411664,17.057005032536)	16.6694587495 (15.54893652794,17.78998097106)	16.8689389201 (15.72812919816,18.00974864204)	16.5639995386 (15.491146218712,17.636852858488)	16.0442916803 (15.049688725388,17.038894635212)	15.5150379458 (14.566038418492,16.464037473108)	15.1144610978 (14.194768130628,16.034154064972)	14.8383804638 (13.946889572852,15.729871354748)	14.6332322618 (13.767611836956,15.498852686644)	14.46371363 (13.619824424092,15.307602835908)	14.3185331196 (13.492350805356,15.144715433844)	14.1736120925 (13.36266277458,14.98456141042)	14.0248370023 (13.22730128346,14.82237272114)	13.8496614503 (13.065893096036,14.633429804564)	13.6401431282 (12.871810428576,14.408475827824)	13.4120112967 (12.659461289708,14.164561303692)	13.1671333826 (12.43003982526,13.90422693994)	12.9322378354 (12.208454815244,13.656020855556)	12.7299666658 (12.017215946644,13.442717384956)	12.5608800757 (11.858202753024,13.263557398376)	12.4363643174 (11.742082941864,13.130645692936)	12.3342641403 (11.646471439628,13.022056840972)	12.2219974285 (11.54010865982,12.90388619718)	12.0802462774 (11.405069005596,12.755423549204)	11.9167482854 (11.24843334776,12.58506322304)	11.7504396986 (11.087904836436,12.412974560764)	11.5912289962 (10.93289135036,12.24956664204)	11.4598906368 (10.79791011536,12.12187115824)	11.3408821409 (10.634046813464,12.047717468336)	11.2231176909 (10.334920465684,12.111314916116)	11.098737253 (9.768389453296,12.429085052704)	10.9818950929 (9.056346606584,12.907443579216)	10.8663251372 (8.231280836304,13.501369438096)	10.7521402161 (7.324002339384,14.180278092816)	10.6399177733 (6.352063957432,14.927771589168)	10.5300907731 (5.326598954092,15.733582592108)	10.4226149536 (4.255398284868,16.589831622332)	10.3170457228 (3.144288553572,17.489802892028)	10.2132522226 (1.998130555232,18.428373889968)	10.1116069324 (0.821034768548001,19.402179096252)	10.0124040394 (-0.383673090024001,20.408481168824)	9.9155076513 (-1.61315899456,21.44417429716)	9.8204725308 (-2.864882241528,22.505827303128)	9.7272172353 (-4.136594460728,23.591028931328)	9.6361586406 (-5.426582232832,24.698899514032)
Saudi Arabia	highSDI	2.5204150098 (2.270672915436,2.770157104164)	2.4749609731 (2.265988612356,2.683933333844)	2.429857637 (2.249995291512,2.609719982488)	2.3859618282 (2.225829140632,2.546094515768)	2.3434231973 (2.196428022624,2.490418371976)	2.3015153315 (2.16352101308,2.43950964992)	2.2612127962 (2.129785310976,2.392640281424)	2.2223289871 (2.096097940312,2.348560033888)	2.1862964881 (2.064399402132,2.308193574068)	2.1529753774 (2.03485245136,2.27109830344)	2.1232139167 (2.008405432588,2.238022400812)	2.0976375844 (1.98576422028,2.20951094852)	2.0757511154 (1.96647067644,2.18503155436)	2.0559268834 (1.948936836936,2.162916929864)	2.0384575183 (1.93341007468,2.14350496192)	2.0204889531 (1.917127625744,2.123850280456)	2.0014874908 (1.899585062592,2.103389919008)	1.9792474395 (1.878734152276,2.079760726724)	1.9535097827 (1.854381243316,2.052638322084)	1.9230463794 (1.825398562196,2.020694196604)	1.8886653242 (1.792584452124,1.984746196276)	1.8499049175 (1.755487745952,1.944322089048)	1.8084747295 (1.715747537768,1.901201921232)	1.7649865984 (1.673963468104,1.856009728696)	1.719983172 (1.63065145428,1.80931488972)	1.675316988 (1.587585079316,1.763048896684)	1.6309380634 (1.544566290248,1.717309836552)	1.5871939832 (1.501537931684,1.672850034716)	1.5441502405 (1.457724803528,1.630575677472)	1.5019801901 (1.4119578262,1.592002554)	1.4605347163 (1.36242707114,1.55864236146)	1.4197903817 (1.30784774726,1.53173301614)	1.3804220019 (1.246298570388,1.514545433412)	1.3414114811 (1.182569565644,1.500253396556)	1.3032056958 (1.116552902676,1.489858488924)	1.2658031097 (1.0492965215,1.4823096979)	1.2292044267 (0.981562992912,1.476845860488)	1.1934089062 (0.913913372876,1.472904439524)	1.1584104192 (0.846775122024,1.470045716376)	1.1242028751 (0.780465565828,1.467940184372)	1.0907787724 (0.71522479234,1.46633275246)	1.0581323494 (0.651241606904,1.465023091896)	1.0262577692 (0.58867006844,1.46384546996)	0.9951452944 (0.527641370604,1.462649218196)	0.964784815 (0.468254868024,1.461314761976)	0.9351647038 (0.41058524896,1.45974415864)	0.9062746733 (0.354690681852,1.457858664748)
Senegal	lowSDI	5.9419393456 (5.328290456124,6.555588235076)	5.9038046546 (5.409023341812,6.398585967388)	5.8646348575 (5.446085661624,6.283184053376)	5.8252129177 (5.449875399648,6.200550435752)	5.7893137883 (5.436340091924,6.142287484676)	5.7600563363 (5.418105980392,6.102006692208)	5.7471284313 (5.410219287316,6.084037575284)	5.757382903 (5.422623075808,6.092142730192)	5.7984146727 (5.464924667572,6.131904677828)	5.8786387756 (5.546685602944,6.210591948256)	5.9904885242 (5.661099781048,6.319877267352)	6.1680213111 (5.839365947812,6.496676674388)	6.3476497474 (6.01856542008,6.67673407472)	6.5328703919 (6.201552999144,6.864187784656)	6.7270079071 (6.392040757772,7.061975056428)	6.9051904051 (6.567000162976,7.243380647224)	7.0692119557 (6.72850904042,7.40991487098)	7.2189328867 (6.876418947492,7.561446825908)	7.3532081323 (7.009424622496,7.696991642104)	7.4678900317 (7.123488968624,7.812291094776)	7.5491589809 (7.205128544024,7.893189417776)	7.631566769 (7.287240496976,7.975893041024)	7.6946055506 (7.350181648428,8.039029452772)	7.7597149793 (7.414581816828,8.104848141772)	7.8178318471 (7.471819488408,8.163844205792)	7.8379312275 (7.49240645056,8.18345600444)	7.8510283155 (7.506232775376,8.195823855624)	7.8283461161 (7.48526018382,8.17143204838)	7.7883655919 (7.4438200927,8.1329110911)	7.7548010272 (7.3950389259,8.1145631285)	7.697147327 (7.290817724468,8.103476929532)	7.6358131813 (7.12898238886,8.14264397374)	7.5829017573 (6.888122654268,8.277680860332)	7.5246547174 (6.61137689432,8.43793254048)	7.4661381249 (6.29865795874,8.63361829106)	7.4071999211 (5.958221014004,8.856178828196)	7.347963034 (5.595493255752,9.100432812248)	7.288255778 (5.213957963656,9.362553592344)	7.2280570522 (4.816344380552,9.639769723848)	7.1673343516 (4.404728379516,9.929940323684)	7.1058976157 (3.98070172958,10.23109350182)	7.0438496546 (3.545791432508,10.541907876692)	6.9810625642 (3.101254920824,10.860870207576)	6.9175810882 (2.648399621776,11.186762554624)	6.8534284432 (2.188370321,11.5184865654)	6.7884518511 (1.7221511529,11.8547525493)	6.7227876509 (1.250745138488,12.194830163312)
Serbia	high-middleSDI	2.5304757892 (2.276061413124,2.784890165276)	2.5032845395 (2.28960327856,2.71696580044)	2.4761926165 (2.291773859404,2.660611373596)	2.450271106 (2.285171633784,2.615370578216)	2.4245773562 (2.271294657344,2.577860055056)	2.3998485006 (2.253350410344,2.546346590856)	2.376247689 (2.23360247384,2.51889290416)	2.3536291514 (2.2133192831,2.4939390197)	2.333095838 (2.194357968492,2.471833707508)	2.3139985341 (2.17654647712,2.45145059108)	2.2970966388 (2.16074726508,2.43344601252)	2.2810161192 (2.145681973932,2.416350264468)	2.2659327285 (2.131471128584,2.400394328416)	2.2504793755 (2.116795546312,2.384163204688)	2.2320864307 (2.09926719044,2.36490567096)	2.21112698 (2.079254692964,2.342999267036)	2.1886755291 (2.0577860921,2.3195649661)	2.1637016262 (2.033899594064,2.293503658336)	2.1359246962 (2.007341382264,2.264508010136)	2.1055213451 (1.978263528792,2.232779161408)	2.075105781 (1.949119855144,2.201091706856)	2.0436143569 (1.918918808608,2.168309905192)	2.0121489109 (1.888690620448,2.135607201352)	1.9808985073 (1.85855417736,2.10324283724)	1.9503171818 (1.828770955236,2.071863408364)	1.9214217736 (1.799922820472,2.042920726728)	1.8925964587 (1.769819675536,2.015373241864)	1.8645587647 (1.73810708718,1.99101044222)	1.8370133131 (1.703129603308,1.970897022892)	1.8106133143 (1.664065301472,1.957161327128)	1.7841148021 (1.618663124548,1.949566479652)	1.7557942834 (1.564955384212,1.946633182588)	1.7285412988 (1.50381405998,1.95326853762)	1.7010795205 (1.43949628096,1.96266276004)	1.6735614455 (1.37135607896,1.97576681204)	1.6460071225 (1.300309387712,1.991704857288)	1.6184324199 (1.227070518872,2.009794320928)	1.5908617016 (1.152215201784,2.029508201416)	1.5633121417 (1.076212752756,2.050411530644)	1.535795333 (0.999440039596,2.072150626404)	1.5083287819 (0.922214600212,2.094442963588)	1.4809262726 (0.844806008016,2.117046537184)	1.4536085779 (0.767456431136,2.139760724664)	1.426390652 (0.690383776872,2.162397527128)	1.3992809617 (0.61377475462,2.18478716878)	1.3722924359 (0.53779702744,2.20678784436)	1.3454353775 (0.46260082028,2.22826993472)
Sierra Leone	lowSDI	5.4981906539 (4.836596767156,6.159784540644)	5.4909254613 (4.924019036964,6.057831885636)	5.482135259 (4.985653339472,5.978617178528)	5.4690602708 (5.021416756132,5.916703785468)	5.4561728262 (5.039826817716,5.872518834684)	5.4422749618 (5.044787014328,5.839762909272)	5.429187943 (5.042600173124,5.815775712876)	5.4174174236 (5.037258994292,5.797575852908)	5.4103658728 (5.03423440324,5.78649734236)	5.4054318868 (5.032384156192,5.778479617408)	5.4069351438 (5.03655703374,5.77731325386)	5.4188092452 (5.050938194464,5.786680295936)	5.4389670306 (5.073723716192,5.804210345008)	5.4733618222 (5.110397210064,5.836326434336)	5.5155500445 (5.15465176942,5.87644831958)	5.5648163971 (5.205638796024,5.923993998176)	5.6189208134 (5.260990002232,5.976851624568)	5.6751242447 (5.318069872228,6.032178617172)	5.7308124594 (5.374409117588,6.087215801212)	5.7916679282 (5.435427279128,6.147908577272)	5.8562276823 (5.499760011132,6.212695353468)	5.9197571338 (5.56296900224,6.27654526536)	5.9851149601 (5.627776182612,6.342453737588)	6.0482650261 (5.690426220272,6.406103831928)	6.106785009 (5.748561500644,6.465008517356)	6.1547626025 (5.796234813748,6.513290391252)	6.1976226456 (5.837225023512,6.558020267688)	6.2348647063 (5.868307909848,6.601421502752)	6.269889202 (5.887843696256,6.651934707744)	6.3020838571 (5.888104501576,6.716063212624)	6.329250015 (5.85905039364,6.79944963636)	6.356745704 (5.799759328684,6.913732079316)	6.387354364 (5.694735858736,7.079972869264)	6.4147322521 (5.571332074816,7.258132429384)	6.4415508216 (5.423235987588,7.459865655612)	6.4677638238 (5.2536802594,7.6818473882)	6.4933723714 (5.065074105796,7.921670637004)	6.5183483803 (4.859186404584,8.177510356016)	6.5426398021 (4.637375386556,8.447904217644)	6.5661834195 (4.4006293211,8.7317375179)	6.5889203854 (4.149696091432,9.028144679368)	6.6108279645 (3.885190415796,9.336465513204)	6.6318482804 (3.607620577904,9.656075982896)	6.6519253775 (3.317477531148,9.986373223852)	6.6710010471 (3.015170601308,10.326831492892)	6.6890117754 (2.701054712632,10.676968838168)	6.7059081024 (2.37546558236,11.03635062244)
Singapore	highSDI	0.2457966933 (0.159187696056,0.332405690544)	0.2495534725 (0.169596476724,0.329510468276)	0.2533837126 (0.179308952008,0.327458473192)	0.2569136541 (0.188015999484,0.325811308716)	0.2603634128 (0.195856901416,0.324869924184)	0.2636316043 (0.2027651371,0.3244980715)	0.2665723639 (0.208664072564,0.324480655236)	0.2693638851 (0.213754791756,0.324972978444)	0.2720181746 (0.2181501079,0.3258862413)	0.2745418468 (0.221954251824,0.327129441776)	0.2772691704 (0.225542164776,0.328996176024)	0.2797675221 (0.22865619344,0.33087885076)	0.2823348425 (0.231608638552,0.333061046448)	0.2849570248 (0.234460272564,0.335453777036)	0.2879122433 (0.237498522936,0.338325963664)	0.2910828685 (0.24066550724,0.34150022976)	0.2946321709 (0.244121120464,0.345143221336)	0.2987981007 (0.24807975792,0.34951644348)	0.3035331884 (0.252523417532,0.354542959268)	0.3091883565 (0.257737180892,0.360639532108)	0.3159044498 (0.26384496526,0.36796393434)	0.3238816735 (0.2709929943,0.3767703527)	0.3333349254 (0.279321556452,0.387348294348)	0.3444794003 (0.288928432324,0.400030368276)	0.3573143004 (0.299643452872,0.414985147928)	0.3720016501 (0.311323246272,0.432680053928)	0.3888950089 (0.32380428208,0.45398573572)	0.4080873778 (0.336559013928,0.479615741672)	0.4297205198 (0.348926240836,0.510514798764)	0.454104153 (0.360240439196,0.547967866804)	0.4815803827 (0.369774160732,0.593386604668)	0.5123272209 (0.376681105764,0.647973336036)	0.5475537585 (0.379860814088,0.715246702912)	0.5863460477 (0.379465004212,0.793227091188)	0.6293047839 (0.374368026468,0.884241541332)	0.6765923241 (0.363725822152,0.989458826048)	0.7283720423 (0.346576741924,1.110167342676)	0.7848007151 (0.321875632956,1.247725797244)	0.8458330533 (0.288578932772,1.403087173828)	0.9113099935 (0.245605351128,1.577014635872)	0.9809654812 (0.19185832684,1.77007263556)	1.0544939085 (0.126239343612,1.982748473388)	1.1315648563 (0.0477140726479999,2.215415639952)	1.2115091896 (-0.044406650292,2.467425029492)	1.2935241315 (-0.150589669084,2.737637932084)	1.3766700219 (-0.271036993124,3.024377036924)	1.4599830575 (-0.40572506356,3.32569117856)
Slovakia	highSDI	3.3164513249 (2.931853567328,3.701049082472)	3.3250945306 (2.998557801088,3.651631260112)	3.3337114147 (3.04916737786,3.61825545154)	3.344152207 (3.08718919118,3.60111522282)	3.357187422 (3.116584807244,3.597790036756)	3.3756407767 (3.143631202568,3.607650350832)	3.3958241505 (3.167937067496,3.623711233504)	3.4182194651 (3.1919867101,3.6444522201)	3.441677361 (3.215844109468,3.667510612532)	3.4618083596 (3.235953266612,3.687663452588)	3.4770686672 (3.251135965072,3.703001369328)	3.4889991952 (3.262968806868,3.715029583532)	3.493262863 (3.267461278012,3.719064447988)	3.4910883585 (3.2658313552,3.7163453618)	3.4784517887 (3.254355439776,3.702548137624)	3.4604277836 (3.23779966362,3.68305590358)	3.4320124717 (3.2114517656,3.6525731778)	3.3972166007 (3.178983864216,3.615449337184)	3.3555661411 (3.13986286478,3.57126941742)	3.3102607155 (3.09700798896,3.52351344204)	3.2622260398 (3.051293166712,3.473158912888)	3.2131631321 (3.00437110684,3.42195515736)	3.1655772299 (2.958669920256,3.372484539544)	3.1183371685 (2.913137359308,3.323536977692)	3.0735846243 (2.869647564904,3.277521683696)	3.033997558 (2.830264575372,3.237730540628)	2.997371804 (2.79186936238,3.20287424562)	2.9658656084 (2.754673012184,3.177058204616)	2.9385245289 (2.71508033352,3.16196872428)	2.9160774935 (2.670531308336,3.161623678664)	2.8982647603 (2.617762576072,3.178766944528)	2.8799462409 (2.550324944924,3.209567536876)	2.856765038 (2.460134027812,3.253396048188)	2.8369423054 (2.365272362992,3.308612247808)	2.8171458702 (2.261076301936,3.373215438464)	2.7974072181 (2.1492956204,3.4455188158)	2.7777201213 (2.031226264212,3.524213978388)	2.758110264 (1.907866083648,3.608354444352)	2.7386212768 (1.780000407216,3.697242146384)	2.7192810462 (1.648212767892,3.790349324508)	2.7001126748 (1.512953568268,3.887271781332)	2.6811046045 (1.374566809728,3.987642399272)	2.6622681893 (1.23335686392,4.09117951468)	2.6436270419 (1.089602166672,4.197651917128)	2.6251921976 (0.9435259519,4.3068584433)	2.6069725718 (0.795315152788,4.418629990812)	2.588950139 (0.645124366132,4.532775911868)
Slovenia	highSDI	1.8738439997 (1.44806421996,2.29962377944)	1.8661537073 (1.49837077346,2.23393664114)	1.8552596335 (1.532472542552,2.178046724448)	1.8442350851 (1.554083533928,2.134386636272)	1.8304241644 (1.563119233668,2.097729095132)	1.8151262544 (1.563156966956,2.067095541844)	1.8012785899 (1.559088652092,2.043468527708)	1.7861170542 (1.550407885008,2.021826223392)	1.7707967616 (1.539470522652,2.002123000548)	1.7525661773 (1.524777952776,1.980354401824)	1.7341597146 (1.50926343264,1.95905599656)	1.71566573 (1.49336594138,1.93796551862)	1.6933491101 (1.474031929724,1.912666290476)	1.6687055981 (1.452672508464,1.884738687736)	1.6413487128 (1.428891039092,1.853806386508)	1.6132329977 (1.404260278668,1.822205716732)	1.5854432953 (1.379590296312,1.791296294288)	1.5582473908 (1.355015223844,1.761479557756)	1.53402826 (1.332674873976,1.735381646024)	1.511075027 (1.31123012636,1.71091992764)	1.494382472 (1.295347482364,1.693417461636)	1.4834863412 (1.284871360748,1.682101321652)	1.4784473011 (1.279898909688,1.676995692512)	1.477802513 (1.278948964288,1.676656061712)	1.484134859 (1.283834681524,1.684435036476)	1.4973176385 (1.293543202656,1.701092074344)	1.5153893067 (1.30487331836,1.72590529504)	1.5386968427 (1.316049928084,1.761343757316)	1.5662570187 (1.32345455012,1.80905948728)	1.5991014216 (1.32480552798,1.87339731522)	1.6332278788 (1.313590304012,1.952865453588)	1.6660453211 (1.285476097156,2.046614545044)	1.6981198866 (1.237690571044,2.158549202156)	1.7315098792 (1.177549251924,2.285470506476)	1.7648403344 (1.10327638646,2.42640428234)	1.7980922305 (1.016157889592,2.580026571408)	1.8312209789 (0.91719480724,2.74524715056)	1.8641814204 (0.807105951552,2.921256889248)	1.8969599816 (0.686403348804,3.107516614396)	1.929541441 (0.555385211484,3.303697670516)	1.9619138169 (0.414207793708,3.509619840092)	1.9940371504 (0.26293575138,3.72513854942)	2.0258704435 (0.10160161688,3.95013927012)	2.0573973185 (-0.0697557831119999,4.184550420112)	2.0885968367 (-0.251133784388,4.428327457788)	2.1194471435 (-0.442548204552,4.681442491552)	2.1499012137 (-0.644009907,4.9438123344)
Somalia	lowSDI	16.1001752301 (14.58453473282,17.61581572738)	16.1597882694 (14.886786941732,17.432789597068)	16.2143982948 (15.106110627852,17.322685961748)	16.2810092173 (15.277361444116,17.284656990484)	16.3365139659 (15.398836308228,17.274191623572)	16.3872735454 (15.492494810508,17.282052280292)	16.4184198501 (15.554347554776,17.282492145424)	16.4313370885 (15.591836646188,17.270837530812)	16.425343251 (15.607226627816,17.243459874184)	16.4100964851 (15.610867060092,17.209325910108)	16.3901573988 (15.607581016968,17.172733780632)	16.3723096512 (15.60409509528,17.14052420712)	16.3683411519 (15.611630452792,17.125051851008)	16.3877103572 (15.639899229584,17.135521484816)	16.4499036137 (15.70821166116,17.19159556624)	16.5559438532 (15.818337857976,17.293549848424)	16.7075050884 (15.972249485976,17.442760690824)	16.9000673508 (16.165068116376,17.635066585224)	17.1240260446 (16.386256270992,17.861795818208)	17.3448482149 (16.601998524856,18.087697904944)	17.5402152471 (16.790850694828,18.289579799372)	17.6802235602 (16.924876880756,18.435570239644)	17.7504550137 (16.991393980004,18.509516047396)	17.7582623919 (16.997948603624,18.518576180176)	17.7179528173 (16.957892356084,18.478013278516)	17.6410994971 (16.881682355708,18.400516638492)	17.5422882176 (16.7833795006,18.3011969346)	17.4383956556 (16.678390092612,18.198401218588)	17.343510779 (16.576957685288,18.110063872712)	17.2525123233 (16.463687636496,18.041337010104)	17.1430125915 (16.293260568128,17.992764614872)	17.0184086941 (16.03553075946,18.00128662874)	16.8872785224 (15.642378513432,18.132178531368)	16.7538358172 (15.190127015132,18.317544619268)	16.6154181714 (14.671524751092,18.559311591708)	16.4723055463 (14.100548014436,18.844063078164)	16.3272538374 (13.48852599566,19.16598167914)	16.1852651308 (12.846141181716,19.524389079884)	16.0534799541 (12.185795951484,19.921163956716)	15.9366160654 (11.5140413669,20.3591907639)	15.8376010175 (10.833460660508,20.841741374492)	15.7589012245 (10.144727341504,21.373075107496)	15.7016646784 (9.447362676956,21.955966679844)	15.6644792888 (8.741035467268,22.587923110332)	15.6408758071 (8.021356642416,23.260394971784)	15.6217606489 (7.282630731152,23.960890566648)	15.5985131674 (6.52044230176,24.67658403304)
South Africa	middleSDI	3.2288444526 (3.025250296772,3.432438608428)	3.2272041235 (3.066350133196,3.388058113804)	3.2265264817 (3.088445704152,3.364607259248)	3.2282141507 (3.10012590356,3.35630239784)	3.2350368012 (3.11092260498,3.35915099742)	3.2479711239 (3.125664803456,3.370277444344)	3.2658922672 (3.144777860388,3.387006674012)	3.2929769975 (3.172752000272,3.413201994728)	3.3272615785 (3.207800724512,3.446722432488)	3.3740011009 (3.255043285616,3.492958916184)	3.4310162823 (3.312203030932,3.549829533668)	3.4893080818 (3.370300580124,3.608315583476)	3.5439931154 (3.424475465512,3.663510765288)	3.5897820906 (3.469666408844,3.709897772356)	3.619813846 (3.49939538266,3.74023230934)	3.6335516847 (3.513325117316,3.753778252084)	3.6265015421 (3.50717493302,3.74582815118)	3.6005129461 (3.482686385192,3.718339507008)	3.5580477901 (3.442106415992,3.673989164208)	3.5065032268 (3.392516689072,3.620489764528)	3.4482612306 (3.336196702388,3.560325758812)	3.3897095923 (3.279338306128,3.500080878472)	3.3247296184 (3.21598702892,3.43347220788)	3.2655405498 (3.158151925772,3.372929173828)	3.2208695043 (3.114702268972,3.327036739628)	3.1948461936 (3.089823842684,3.299868544516)	3.1808963956 (3.076767926792,3.285024864408)	3.1777055332 (3.073754755836,3.281656310564)	3.1587642523 (3.054774579912,3.262753924688)	3.1276706013 (3.020810057328,3.234531145272)	3.0944117483 (2.974759283732,3.214064212868)	3.0579859513 (2.90708367166,3.20888823094)	3.0274931256 (2.813515578516,3.241470672684)	2.9938257973 (2.707060437188,3.280591157412)	2.9601482809 (2.58880839786,3.33148816394)	2.9266127423 (2.46188804088,3.39133744372)	2.8931875831 (2.328137477116,3.458237689084)	2.8597724532 (2.188758101444,3.530786804956)	2.8262862626 (2.044707717944,3.607864807256)	2.7928696501 (1.8968541752,3.688885125)	2.7596768462 (1.74589055926,3.77346313314)	2.7267125142 (1.592294914192,3.861130114208)	2.6939394036 (1.436472059068,3.951406748132)	2.6613481142 (1.278852038428,4.043844189972)	2.6290959204 (1.119862427136,4.138329413664)	2.5973437147 (0.95984038304,4.23484704636)	2.5661117795 (0.799003797896,4.333219761104)
South Sudan	lowSDI	13.5473363151 (12.314810928616,14.779861701584)	13.6510572639 (12.633909457204,14.668205070596)	13.7405013341 (12.856133238188,14.624869430012)	13.8090262594 (12.997647154444,14.620405364356)	13.8412651908 (13.068560891104,14.613969490496)	13.8263963437 (13.076663354156,14.576129333244)	13.7368072539 (13.006309957784,14.467304550016)	13.5829649953 (12.871936003648,14.293993986952)	13.3892248513 (12.697916583496,14.080533119104)	13.1614332507 (12.489602809824,13.833263691576)	12.9201855581 (12.266443588548,13.573927527652)	12.6724673502 (12.0349724061,13.3099622943)	12.4511914215 (11.827173076956,13.075209766044)	12.2713430987 (11.658222773204,12.884463424196)	12.1241291898 (11.52002764574,12.72823073386)	11.9971299952 (11.400636696036,12.593623294364)	11.9018434902 (11.311232888976,12.492454091424)	11.8113951569 (11.2265957634,12.3961945504)	11.7317033665 (11.15230735392,12.31109937908)	11.6725841312 (11.097200572996,12.247967689404)	11.6482562029 (11.074522267132,12.221990138668)	11.6816346331 (11.10712455948,12.25614470672)	11.7928691818 (11.215637075272,12.370101288328)	11.9756577876 (11.393582790376,12.557732784824)	12.224767204 (11.63343202292,12.81610238508)	12.5132182814 (11.90744015432,13.11899640848)	12.810372971 (12.186564116156,13.434181825844)	13.0600620428 (12.41830275806,13.70182132754)	13.2744434183 (12.609658857944,13.939227978656)	13.467268332 (12.756867087188,14.177669576812)	13.6620929228 (12.85097927456,14.47320657104)	13.8603854178 (12.856031549324,14.864739286276)	14.0709284606 (12.730055083596,15.411801837604)	14.2859604553 (12.527906704476,16.044014206124)	14.5111373183 (12.248576277028,16.773698359572)	14.7466416266 (11.902055003428,17.591228249772)	14.9919699738 (11.493556470544,18.490383477056)	15.2467580147 (11.02563858224,19.46787744716)	15.511325315 (10.49990556348,20.52274506652)	15.7856332305 (9.91616164686,21.65510481414)	16.0690734757 (9.272948960968,22.865197990432)	16.3605836037 (8.568112919856,24.153054287544)	16.6598259335 (7.799815691648,25.519836175352)	16.9677209826 (6.966974613476,26.968467351724)	17.2849932913 (6.067771154648,28.502215427952)	17.6120249611 (5.099765226776,30.124284695424)	17.9487370966 (4.060084588324,31.837389604876)
Spain	high-middleSDI	0.8696962935 (0.790419908508,0.948972678492)	0.8649163379 (0.800650293232,0.929182382568)	0.8589939489 (0.804311608824,0.913676288976)	0.8536808344 (0.804299194764,0.903062474036)	0.8495957332 (0.802823260852,0.896368205548)	0.8464906915 (0.80095941032,0.89202197268)	0.8451432593 (0.800258578592,0.890027940008)	0.8455941357 (0.801154846764,0.890033424636)	0.8476156504 (0.8035650571,0.8916662437)	0.8508190278 (0.807125372648,0.894512682952)	0.854867668 (0.811475597264,0.898259738736)	0.8598542411 (0.816665858072,0.903042624128)	0.8651021388 (0.822060637584,0.908143640016)	0.8689591537 (0.826174482456,0.911743824944)	0.8706469271 (0.828326974796,0.912966879404)	0.8707318693 (0.828973806072,0.912489932528)	0.8699929819 (0.828689719032,0.911296244768)	0.8709361591 (0.829811106488,0.912061211712)	0.8754941726 (0.834324065272,0.916664279928)	0.8838494379 (0.842544422792,0.925154453008)	0.8956703362 (0.854191521424,0.937149150976)	0.9100952704 (0.868410299884,0.951780240916)	0.9279956453 (0.885969925844,0.970021364756)	0.9494387546 (0.906820570264,0.992056938936)	0.9718462604 (0.928399559172,1.015292961628)	0.9937966031 (0.949362696128,1.038230510072)	1.01380104 (0.96838009408,1.05922198592)	1.0306937094 (0.984274566056,1.077112852744)	1.0428540245 (0.994932328692,1.090775720308)	1.0520179775 (1.000578400584,1.103457554416)	1.0588121937 (0.999497992992,1.118126394408)	1.0644710277 (0.990417248712,1.138524806688)	1.0716842726 (0.9721699668,1.1711985784)	1.0775618742 (0.94757666948,1.20754707892)	1.0831701379 (0.917205246108,1.249135029692)	1.0885120358 (0.88207620788,1.29494786372)	1.0935989246 (0.842861331928,1.344336517272)	1.0984381968 (0.799990622228,1.396885771372)	1.1030090619 (0.75374743618,1.45227068762)	1.1072928156 (0.70432713598,1.51025849522)	1.1112824435 (0.651882759064,1.570682127936)	1.1149808665 (0.596545583008,1.633416149992)	1.1183783267 (0.53842861314,1.69832804026)	1.1214439225 (0.477642886748,1.765244958252)	1.1241492973 (0.41429225374,1.83400634086)	1.1264834844 (0.3484826916,1.9044842772)	1.1284431981 (0.280320276748,1.976566119452)
Sri Lanka	middleSDI	4.0627257395 (3.726738949368,4.398712529632)	4.0438142841 (3.778517490576,4.309111077624)	4.0276361467 (3.800565774332,4.254706519068)	4.0159574508 (3.806103321924,4.225811579676)	4.0056104375 (3.803210193328,4.208010681672)	3.9976381512 (3.799209218848,4.196067083552)	3.990992173 (3.795672436864,4.186311909136)	3.9811767995 (3.788843497528,4.173510101472)	3.9674898145 (3.77801959272,4.15696003628)	3.9476310683 (3.760792881324,4.134469255276)	3.9181910959 (3.733692646184,4.102689545616)	3.872422401 (3.690210899276,4.054633902724)	3.806417924 (3.626749863512,3.986085984488)	3.716641556 (3.540294867216,3.892988244784)	3.603067377 (3.43123845568,3.77489629832)	3.4609955386 (3.295305439396,3.626685637804)	3.3042070899 (3.145213484948,3.463200694852)	3.1412231373 (2.988685451692,3.293760822908)	2.9802275456 (2.833477359948,3.126977731252)	2.8275408126 (2.68587766916,2.96920395604)	2.6893403984 (2.552201495912,2.826479300888)	2.5670639289 (2.434124448912,2.700003408888)	2.4602600037 (2.331332920268,2.589187087132)	2.3696128851 (2.244404144324,2.494821625876)	2.2911248974 (2.169343905564,2.412905889236)	2.2228428357 (2.104096904844,2.341588766556)	2.161010255 (2.044870635516,2.277149874484)	2.102269033 (1.987927680784,2.216610385216)	2.0440499846 (1.929268319364,2.158831649836)	1.9862201309 (1.865394019704,2.107046242096)	1.9266915754 (1.789573719196,2.063809431604)	1.8741509183 (1.70626139118,2.04204044542)	1.820515936 (1.605621165756,2.035410706244)	1.7689996146 (1.49957397014,2.03842525906)	1.7189267732 (1.388827615308,2.049025931092)	1.6702607123 (1.275546112692,2.064975311908)	1.6229801563 (1.161165335168,2.084794977432)	1.5770356914 (1.04665885644,2.10741252636)	1.5323905483 (0.932745759844,2.132035336756)	1.4890010926 (0.819955505376,2.158046679824)	1.4468256089 (0.70869437562,2.18495684218)	1.405837459 (0.599288250136,2.212386667864)	1.3659855464 (0.49198918582,2.23998190698)	1.3272319254 (0.387013424668,2.267450426132)	1.2895350012 (0.284531449956,2.294538552444)	1.2528562031 (0.18468042086,2.32103198534)	1.217171848 (0.087572479536,2.346771216464)
Sudan	low-middleSDI	2.7665767523 (2.548140202864,2.985013301736)	2.7334134104 (2.5525893376,2.9142374832)	2.7006509605 (2.545519327004,2.855782593996)	2.6693201027 (2.53037940024,2.80826080516)	2.6389300412 (2.509813103936,2.768046978464)	2.6089647369 (2.486035405368,2.731894068432)	2.578729262 (2.460164180932,2.697294343068)	2.5489740163 (2.433914522828,2.664033509772)	2.5199007037 (2.407928697876,2.631872709524)	2.4926543837 (2.383477809844,2.601830957556)	2.4680321136 (2.361373770676,2.574690456524)	2.445239932 (2.340869163876,2.549610700124)	2.424967987 (2.322628212036,2.527307761964)	2.4051771919 (2.304670862284,2.505683521516)	2.38779134 (2.288849923972,2.486732756028)	2.3719738084 (2.274359542476,2.469588074324)	2.3525004555 (2.256174574408,2.448826336592)	2.3299872539 (2.23491597116,2.42505853664)	2.3040678405 (2.210246390764,2.397889290236)	2.274661739 (2.182088812792,2.367234665208)	2.240927558 (2.14963726814,2.33221784786)	2.2048302891 (2.114790484336,2.294870093864)	2.1658962456 (2.077116423308,2.254676067892)	2.1249107387 (2.037425465244,2.212396012156)	2.0815976633 (1.995496700408,2.167698626192)	2.0336542534 (1.949081744764,2.118226762036)	1.9844012375 (1.901182280756,2.067620194244)	1.9353906947 (1.852777819152,2.018003570248)	1.8867156994 (1.802876289368,1.970555109432)	1.8377048994 (1.74906888172,1.92634091708)	1.7895965712 (1.690520784432,1.888672357968)	1.7422388198 (1.625752393016,1.858725246584)	1.697210967 (1.553149065408,1.841272868592)	1.6524944574 (1.478494671636,1.826494243164)	1.6089123624 (1.401519473732,1.816305251068)	1.5664336735 (1.323325725984,1.809541621016)	1.5250335825 (1.244681402756,1.805385762244)	1.4846916182 (1.16613708022,1.80324615618)	1.4453797319 (1.088099515292,1.802659948508)	1.4070676049 (1.010864231432,1.803270978368)	1.369724916 (0.934652764892,1.804797067108)	1.3333288581 (0.85964125602,1.80701646018)	1.2978613683 (0.785974583772,1.809748152828)	1.2632986311 (0.713772694924,1.812824567276)	1.2296154686 (0.643125836956,1.816105100244)	1.1967868823 (0.57410276542,1.81947099918)	1.1647940114 (0.506759530128,1.822828492672)
Suriname	middleSDI	2.9824598521 (1.879528847904,4.085390856296)	3.0049841384 (1.997254682072,4.012713594728)	3.0240959534 (2.100702328848,3.947489577952)	3.0403362114 (2.189741544044,3.890930878756)	3.0538393693 (2.264569414008,3.843109324592)	3.0645153757 (2.325860619364,3.803170132036)	3.0715124411 (2.373873461104,3.769151421096)	3.0755952622 (2.410587535656,3.740602988744)	3.0770131245 (2.437690143084,3.716336105916)	3.0784029931 (2.458744035868,3.698061950332)	3.0751559413 (2.471645680044,3.678666202556)	3.0731898423 (2.482073819796,3.664305864804)	3.0682954104 (2.487704541836,3.648886278964)	3.0624832414 (2.4907015456,3.6342649372)	3.0571802904 (2.492619015276,3.621741565524)	3.0500325389 (2.491993868396,3.608071209404)	3.0418421362 (2.489776387336,3.593907885064)	3.0328197344 (2.4862725486,3.5793669202)	3.0233284737 (2.48180557346,3.56485137394)	3.0137491491 (2.476586413116,3.550911885084)	3.0039731441 (2.470342016672,3.537604271528)	2.9939569851 (2.462595652136,3.525318318064)	2.9838709535 (2.452646290944,3.515095616056)	2.9738553021 (2.439521284764,3.508189319436)	2.9648501551 (2.422477880628,3.507222429572)	2.9547500704 (2.398080534964,3.511419605836)	2.9439883529 (2.364613868176,3.523362837624)	2.9326562034 (2.320057546016,3.545254860784)	2.9198413587 (2.262027912312,3.577654805088)	2.9065995495 (2.189933951628,3.623265147372)	2.892950857 (2.102864608356,3.683037105644)	2.8777051124 (1.99981214638,3.75559807842)	2.8614752626 (1.877699510956,3.845251014244)	2.8448031369 (1.746586520508,3.943019753292)	2.827593755 (1.60394876474,4.05123874526)	2.8098504212 (1.450852518672,4.168848323728)	2.7913580143 (1.288101840916,4.294614187684)	2.7719429971 (1.11652427466,4.42736171954)	2.7515032888 (0.93713692674,4.56586965086)	2.7302597236 (0.750727724232,4.709791722968)	2.7081952014 (0.557791694848,4.858598707952)	2.685095245 (0.358725100916,5.011465389084)	2.6607773719 (0.154028474072,5.167526269728)	2.635122353 (-0.0555675321280003,5.325812238128)	2.6083389087 (-0.26952383948,5.48620165688)	2.580435769 (-0.487455216096,5.648326754096)	2.5512518788 (-0.708985168064,5.811488925664)
Sweden	highSDI	1.4095472367 (1.22826723066,1.59082724274)	1.4081037093 (1.253281636244,1.562925782356)	1.4046705752 (1.269526781408,1.539814368992)	1.4022198994 (1.28039538498,1.52404441382)	1.3996358762 (1.286191826488,1.513079925912)	1.3986610931 (1.290018405408,1.507303780792)	1.3960917205 (1.29020436984,1.50197907116)	1.3962060335 (1.291655610012,1.500756456988)	1.3946471778 (1.290903581648,1.498390773952)	1.391260323 (1.288151496956,1.494369149044)	1.3839918957 (1.281685380172,1.486298411228)	1.3740877269 (1.272725901972,1.475449551828)	1.3626170986 (1.262265657788,1.462968539412)	1.3501991551 (1.250864759464,1.449533550736)	1.3367416744 (1.238417163276,1.435066185524)	1.3196420422 (1.222505191116,1.416778893284)	1.301940513 (1.205929864196,1.397951161804)	1.2816203554 (1.186820324116,1.376420386684)	1.2606153715 (1.166987827896,1.354242915104)	1.2370285438 (1.144706253376,1.329350834224)	1.2099212503 (1.119151348476,1.300691152124)	1.1797005044 (1.09067107356,1.26872993524)	1.1483739897 (1.061039092344,1.235708887056)	1.116238065 (1.030432653644,1.202043476356)	1.0825859844 (0.99806980146,1.16710216734)	1.0529713913 (0.968896437288,1.137046345312)	1.024244137 (0.939654536772,1.108833737228)	0.9964970158 (0.9098517319,1.0831422997)	0.9721580983 (0.8809298297,1.0633863669)	0.9474090965 (0.848641715144,1.046176477856)	0.9231543491 (0.813289259976,1.033019438224)	0.8990251864 (0.774430924832,1.023619447968)	0.8754602942 (0.7318287943,1.0190917941)	0.8522275931 (0.68797320644,1.01648197976)	0.8293000662 (0.64269155418,1.01590857822)	0.8066699521 (0.596560327228,1.016779576972)	0.784337368 (0.550038305716,1.018636430284)	0.7623162335 (0.503499136864,1.021133330136)	0.7406105934 (0.457240083236,1.023981103564)	0.7191989906 (0.411481201088,1.026916780112)	0.6980757261 (0.366407921604,1.029743530596)	0.6772426049 (0.322177955436,1.032307254364)	0.6567127118 (0.278931499852,1.034493923748)	0.6364909116 (0.23678818118,1.03619364202)	0.6165603724 (0.195839950656,1.037280794144)	0.5969187896 (0.156169935964,1.037667643236)	0.5775713596 (0.117852004456,1.037290714744)
Switzerland	highSDI	1.5126796542 (1.309041577516,1.716317730884)	1.5070827799 (1.331644719676,1.682520840124)	1.500129667 (1.346616128556,1.653643205444)	1.4932078284 (1.35562994628,1.63078571052)	1.4861133352 (1.35944109398,1.61278557642)	1.4795264105 (1.359869882264,1.599182938736)	1.4724156179 (1.357161240452,1.587669995348)	1.4674458633 (1.354798504,1.5800932226)	1.4622179315 (1.351266294816,1.573169568184)	1.4558979466 (1.346243294444,1.565552598756)	1.4504935636 (1.341863834252,1.559123292948)	1.4454265706 (1.337721023,1.5531321182)	1.4384861403 (1.33182103126,1.54515124934)	1.4311347012 (1.325526533136,1.536742869264)	1.4238323757 (1.319266863544,1.528397887856)	1.4164321437 (1.312886202376,1.519978085024)	1.4096883719 (1.307088085888,1.512288657912)	1.4031267775 (1.301428643032,1.504824911968)	1.3978545812 (1.296937665492,1.498771496908)	1.392865363 (1.2926844563,1.4930462697)	1.3885371501 (1.2890191301,1.4880551701)	1.385504867 (1.286519229844,1.484490504156)	1.3827034084 (1.28415470738,1.48125210942)	1.3791703981 (1.280940216288,1.477400579912)	1.3767288228 (1.278416920356,1.475040725244)	1.3729350286 (1.273998049228,1.471872007972)	1.3682117995 (1.267547858248,1.468875740752)	1.36249235 (1.25818173702,1.46680296298)	1.3563591999 (1.245409654536,1.467308745264)	1.3498150145 (1.228086670028,1.471543358972)	1.3432699079 (1.205693850344,1.480845965456)	1.3370246787 (1.17799597348,1.49605338392)	1.3300152314 (1.142369984828,1.517660477972)	1.3229737176 (1.103668171392,1.542279263808)	1.3157767618 (1.061007245876,1.570546277724)	1.3084468602 (1.015017226276,1.601876494124)	1.3009966017 (0.96618515046,1.63580805294)	1.2934230025 (0.9148869726,1.6719590324)	1.2857283263 (0.861435596208,1.710021056392)	1.277917594 (0.80608281716,1.74975237084)	1.2700000881 (0.74903760746,1.79096256874)	1.2619771728 (0.690472470276,1.833481875324)	1.2538342532 (0.630532183404,1.877136322996)	1.2455617406 (0.569356369612,1.921767111588)	1.2371543941 (0.507070232468,1.967238555732)	1.2286129466 (0.443789173104,2.013436720096)	1.2199339549 (0.379618738432,2.060249171368)
Syrian Arab Republic	middleSDI	1.5794955169 (1.342934009368,1.816057024432)	1.527869026 (1.341687721068,1.714050330932)	1.4784917642 (1.322514018892,1.634469509508)	1.4315307241 (1.292486187504,1.570575260696)	1.3875604884 (1.258399919968,1.516721056832)	1.3461664708 (1.223738167404,1.468594774196)	1.3056961414 (1.188789577444,1.422602705356)	1.2664265286 (1.154481458468,1.378371598732)	1.2281993374 (1.12085513148,1.33554354332)	1.1917495169 (1.088632715812,1.294866317988)	1.1564043395 (1.057210263204,1.255598415796)	1.1220473068 (1.026547798948,1.217546814652)	1.0884672259 (0.996517492864,1.180416958936)	1.0563364697 (0.96777760938,1.14489533002)	1.0258947431 (0.940514285812,1.111275200388)	0.9986136149 (0.915966543036,1.081260686764)	0.9761243484 (0.895526059048,1.056722637752)	0.9605863424 (0.881238734928,1.039933949872)	0.954318692 (0.875481769976,1.033155614024)	0.9592191375 (0.880360720156,1.038077554844)	0.9764706505 (0.897249888936,1.055691412064)	1.0075342691 (0.927328286096,1.087740252104)	1.050715671 (0.96815806314,1.13327327886)	1.1024227586 (1.015420348588,1.189425168612)	1.1567340851 (1.063519066616,1.249949103584)	1.2087594008 (1.108887407152,1.308631394448)	1.2557608554 (1.149991854048,1.361529856752)	1.2948787289 (1.184173546732,1.405583911068)	1.3262697661 (1.209671644404,1.442867887796)	1.3517439438 (1.223798275488,1.479689612112)	1.3748580832 (1.223345764928,1.526370401472)	1.3969221239 (1.203228118976,1.590616128824)	1.4194105758 (1.15936882726,1.67945232434)	1.4418930344 (1.098981608564,1.784804460236)	1.4644999568 (1.023249393928,1.905750519672)	1.4872504063 (0.934180248772,2.040320563828)	1.5101487652 (0.832930118116,2.187367412284)	1.5331841016 (0.720120422116,2.346247781084)	1.5563402855 (0.596086308636,2.516594262364)	1.5795987919 (0.460986758704,2.698210825096)	1.6029501386 (0.314882509276,2.891017767924)	1.626384486 (0.157774405104,3.094994566896)	1.6498857116 (-0.0103675074439999,3.310138930644)	1.6734384323 (-0.189578421776,3.536455286376)	1.6970258032 (-0.379913583112,3.773965189512)	1.7206418501 (-0.58144500354,4.02272870374)	1.7442812097 (-0.794255520456,4.282817939856)
Taiwan (Province of China)	highSDI	0.9820892175 (0.875040130348,1.089138304652)	0.9975704586 (0.905919443088,1.089221474112)	1.0110493635 (0.930746182528,1.091352544472)	1.0243926541 (0.951561677952,1.097223630248)	1.0383973102 (0.969918056196,1.106876564204)	1.0527865725 (0.986520544224,1.119052600776)	1.0669415588 (1.001626962152,1.132256155448)	1.0817766058 (1.0167048998,1.1468483118)	1.0959295646 (1.030868296972,1.160990832228)	1.1137831145 (1.048526513468,1.179039715532)	1.134796093 (1.069276783956,1.200315402044)	1.1581172485 (1.092245902092,1.223988594908)	1.1801133552 (1.113877475252,1.246349235148)	1.2022685249 (1.135509658936,1.269027390864)	1.2238466217 (1.156448478608,1.291244764792)	1.2417848302 (1.173887227168,1.309682433232)	1.2546899334 (1.186610178944,1.322769687856)	1.2635360109 (1.19552500462,1.33154701718)	1.2689588642 (1.201146940804,1.336770787596)	1.2712532219 (1.20366717792,1.33883926588)	1.2740347888 (1.206507668888,1.341561908712)	1.27586305 (1.20834523754,1.34338086246)	1.276815796 (1.2092918115,1.3443397805)	1.2770823897 (1.209551560096,1.344613219304)	1.2773935874 (1.209800380992,1.344986793808)	1.2776567468 (1.2098327941,1.3454806995)	1.2772233012 (1.208763977652,1.345682624748)	1.275439476 (1.205416411924,1.345462540076)	1.2712771742 (1.197823515852,1.344730832548)	1.2656790568 (1.185452554164,1.345905559436)	1.258802861 (1.166914431864,1.350691290136)	1.2515328741 (1.141988345916,1.361077402284)	1.2443438886 (1.108976310828,1.379711466372)	1.2363758725 (1.071848251452,1.400903493548)	1.2280812622 (1.030395397208,1.425767127192)	1.2194990499 (0.985426681608,1.453571418192)	1.2106331187 (0.937524670108,1.483741567292)	1.2014867003 (0.887137802332,1.515835598268)	1.192104218 (0.83465974124,1.54954869476)	1.1825448225 (0.780409868496,1.584679776504)	1.1728305099 (0.724622628324,1.621038391476)	1.1629509902 (0.66747706006,1.65842492034)	1.1528944726 (0.6091350487,1.6966538965)	1.1426872776 (0.549773881196,1.735600674004)	1.1323679781 (0.489551332748,1.775184623452)	1.1219400027 (0.428589361584,1.815290643816)	1.1113778338 (0.366990640572,1.855765027028)
Tajikistan	low-middleSDI	6.0250471643 (5.41013496094,6.63995936766)	6.1587558711 (5.642331192064,6.675180550136)	6.2859115518 (5.836277917028,6.735545186572)	6.4274788421 (6.016295883844,6.838661800356)	6.5635739531 (6.171565391428,6.955582514772)	6.696918303 (6.312607930428,7.081228675572)	6.8085401341 (6.427239819964,7.189840448236)	6.9097921405 (6.529595776372,7.289988504628)	6.9934568352 (6.614482257848,7.372431412552)	7.057991527 (6.681095703304,7.434887350696)	7.0910874259 (6.718043293656,7.464131558144)	7.1044527759 (6.736412355488,7.472493196312)	7.0897571525 (6.728019360616,7.451494944384)	7.0542282713 (6.699327439028,7.409129103572)	7.0025900087 (6.65444935696,7.35073066044)	6.9442045643 (6.602132264444,7.286276864156)	6.8785641084 (6.541949265472,7.215178951328)	6.8151789143 (6.483258091248,7.147099737352)	6.762115171 (6.43423645242,7.08999388958)	6.7186014863 (6.394590721292,7.042612251308)	6.6949453729 (6.374368299748,7.015522446052)	6.6809245071 (6.363548688032,6.998300326168)	6.6768322133 (6.362012259712,6.991652166888)	6.6799321379 (6.366855986708,6.993008289092)	6.6769400993 (6.365482065504,6.988398133096)	6.6589059118 (6.349624742204,6.968187081396)	6.6329090108 (6.325910573432,6.939907448168)	6.6175148325 (6.31075455924,6.92427510576)	6.5607042637 (6.250384569876,6.871023957524)	6.5008266368 (6.172598632696,6.829054640904)	6.4335171719 (6.060539379188,6.806494964612)	6.3628457797 (5.907107135752,6.818584423648)	6.2994552664 (5.701756960804,6.897153571996)	6.2326190294 (5.475588440456,6.989649618344)	6.1654240986 (5.225672839328,7.105175357872)	6.097910566 (4.95770192804,7.23811920396)	6.0301995155 (4.675581860956,7.384817170044)	5.9623396196 (4.38203795694,7.54264128226)	5.894189526 (4.07905237532,7.70932667668)	5.8257219984 (3.768197394832,7.883246601968)	5.7570059739 (3.45079084086,8.06322110694)	5.6881805452 (3.127977947408,8.248383142992)	5.619310651 (2.800733972236,8.437887329764)	5.5502860952 (2.4699166037,8.6306555867)	5.4810987431 (2.136316533912,8.825880952288)	5.4118296116 (1.80066250156,9.02299672164)	5.3426116763 (1.463617888428,9.221605464172)
Thailand	middleSDI	1.9860872545 (1.858291067156,2.113883441844)	1.9379612247 (1.83762765066,2.03829479874)	1.8902662364 (1.805925858012,1.974606614788)	1.8461278967 (1.770158232216,1.922097561184)	1.8019802681 (1.730545960904,1.873414575296)	1.7620489835 (1.6933854354,1.8307125316)	1.7265407261 (1.6598885594,1.7931928928)	1.6954940162 (1.630559321256,1.760428711144)	1.6740610652 (1.610653949764,1.737468180636)	1.6609768904 (1.598988405912,1.722965374888)	1.6546222715 (1.593763363824,1.715481179176)	1.6511834606 (1.59107293306,1.71129398814)	1.6477886731 (1.588114596596,1.707462749604)	1.6425773352 (1.583278592228,1.701876078172)	1.6334599369 (1.574761956664,1.692157917136)	1.6199284125 (1.56213787816,1.67771894684)	1.6036598001 (1.546915073152,1.660404527048)	1.5868276888 (1.531052261036,1.642603116564)	1.5711686838 (1.516176082976,1.626161284624)	1.5583152534 (1.503892599212,1.612737907588)	1.5502001038 (1.496102477196,1.604297730404)	1.5469156229 (1.492954769408,1.600876476392)	1.5481049827 (1.494185680032,1.602024285368)	1.5540868998 (1.500103319128,1.608070480472)	1.5640810717 (1.509895270772,1.618266872628)	1.5770666158 (1.522533895852,1.631599335748)	1.5910317297 (1.536047826768,1.646015632632)	1.6043298276 (1.548725575064,1.659934080136)	1.6163790169 (1.559427404504,1.673330629296)	1.6257774994 (1.565126748232,1.686428250568)	1.6318888235 (1.562035689856,1.701741957144)	1.6368335596 (1.548649007536,1.725018111664)	1.6450704871 (1.523972257736,1.766168716464)	1.6511912317 (1.491063197564,1.811319265836)	1.6572033575 (1.450957787956,1.863448927044)	1.6630908191 (1.404846960528,1.921334677672)	1.6688308543 (1.35348312426,1.98417858434)	1.6744083067 (1.29736404064,2.05145257276)	1.6798082523 (1.236848631168,2.122767873432)	1.6850135841 (1.172188201436,2.197838966764)	1.6900130296 (1.103575161556,2.276450897644)	1.6947916526 (1.031162826432,2.358420478768)	1.6993424103 (0.955091754396,2.443593066204)	1.7036601637 (0.875503388968,2.531816938432)	1.7077348652 (0.792516045888,2.622953684512)	1.7115597139 (0.70623569658,2.71688373122)	1.7151249572 (0.616759283984,2.813490630416)
Togo	lowSDI	5.0709108935 (4.34550724068,5.79631454632)	5.1279105086 (4.491791940004,5.764029077196)	5.1860366483 (4.620591438068,5.751481858532)	5.2453207396 (4.732737199376,5.757904279824)	5.3072461337 (4.831911604772,5.782580662628)	5.3684129481 (4.91823108996,5.81859480624)	5.4324444901 (4.99838744808,5.86650153212)	5.5015314444 (5.077515192104,5.925547696696)	5.5716592761 (5.154126090128,5.989192462072)	5.6452707785 (5.232094632152,6.058446924848)	5.7196202915 (5.309837544112,6.129403038888)	5.7978303076 (5.390701933332,6.204958681868)	5.8791900522 (5.474239138756,6.284140965644)	5.9581875442 (5.555374875704,6.361000212696)	6.036790739 (5.635783469036,6.437798008964)	6.111564837 (5.712278021716,6.510851652284)	6.1886644864 (5.790452892424,6.586876080376)	6.258366457 (5.861243784732,6.655489129268)	6.3215940749 (5.92538006608,6.71780808372)	6.3806008704 (5.98500067478,6.77620106602)	6.427469783 (6.032783249416,6.822156316584)	6.465715392 (6.0720411404,6.8593896436)	6.4923951211 (6.100117954952,6.884672287248)	6.5098170868 (6.119202320132,6.900431853468)	6.5189971474 (6.130372075712,6.907622219088)	6.519049294 (6.132168388484,6.905930199516)	6.5141715355 (6.126942812892,6.901400258108)	6.5063646826 (6.113965415508,6.898763949692)	6.4882745236 (6.0812583364,6.8952907108)	6.4649032351 (6.026711617964,6.903094852236)	6.4353499328 (5.942158604548,6.928541261052)	6.401911302 (5.824724486956,6.979098117044)	6.3807836308 (5.672156803192,7.089410458408)	6.3519219375 (5.50004942188,7.20379445312)	6.3226770543 (5.306692321208,7.338661787392)	6.2930366199 (5.095770080508,7.490303159292)	6.2630167902 (4.870064576008,7.655969004392)	6.2326000715 (4.63166255962,7.83353758338)	6.2016633056 (4.382146862436,8.021179748764)	6.1701629524 (4.122768364812,8.217557539988)	6.1380557475 (3.854510911536,8.421600583464)	6.105309678 (3.578193830408,8.632425525592)	6.0718942876 (3.294540517584,8.849248057616)	6.0377115214 (3.004208915644,9.071214127156)	6.0027381401 (2.707804140708,9.297672139492)	5.9669439071 (2.40586059866,9.52802721554)	5.9303273329 (2.098884742036,9.761769923764)
Trinidad and Tobago	high-middleSDI	5.0505190239 (4.053397064444,6.047640983356)	4.9791366472 (4.112681239228,5.845592055172)	4.9083979671 (4.14764190306,5.66915403114)	4.8385634093 (4.159892765012,5.517234053588)	4.7647251705 (4.147983571348,5.381466769652)	4.6833373358 (4.11225485922,5.25441981238)	4.6061597814 (4.067207649108,5.145111913692)	4.5219031064 (4.006488647036,5.037317565764)	4.4409498921 (3.942490331984,4.939409452216)	4.3552277869 (3.87033059104,4.84012498276)	4.2664659811 (3.793112032564,4.739819929636)	4.1752250369 (3.712419196648,4.638030877152)	4.0822133618 (3.629444347956,4.534982375644)	3.9879155502 (3.544952500832,4.430878599568)	3.892203473 (3.458951585848,4.325455360152)	3.7929623491 (3.369639761188,4.216284937012)	3.6950263803 (3.281269661372,4.108783099228)	3.598304139 (3.193741550752,4.002866727248)	3.5047526353 (3.108820907052,3.900684363548)	3.4146907009 (3.02674127512,3.80264012668)	3.3287096233 (2.947935932156,3.709483314444)	3.2455151049 (2.871045069716,3.619985140084)	3.1648153636 (2.795395432468,3.534235294732)	3.0893843938 (2.722770692668,3.455998094932)	3.0147338982 (2.648286550892,3.381181245508)	2.944294549 (2.573773842668,3.314815255332)	2.8763761208 (2.496277856044,3.256474385556)	2.8110085785 (2.414309313664,3.207707843336)	2.7465812788 (2.325191010592,3.167971547008)	2.6831008802 (2.228131134452,3.138070625948)	2.6196919898 (2.122290983152,3.117092996448)	2.5580660954 (2.009642828372,3.106489362428)	2.494794301 (1.885979552192,3.103609049808)	2.4328645475 (1.760846845872,3.104882249128)	2.371249589 (1.632550862808,3.109948315192)	2.3099710153 (1.502448808928,3.117493221672)	2.2490917659 (1.37166950172,3.12651403008)	2.1886557555 (1.241124202728,3.136187308272)	2.1286990848 (1.111570750704,3.145827418896)	2.0692213748 (0.983608503716,3.154834245884)	2.0102500137 (0.857747869032,3.162752158368)	1.9518447958 (0.734434337004,3.169255254596)	1.8940504996 (0.614044080188,3.174056919012)	1.8369028614 (0.496908320956,3.176897401844)	1.7804060578 (0.383297099912,3.177515015688)	1.7245855139 (0.273446361052,3.175724666748)	1.6694916584 (0.167562832688,3.171420484112)
Tunisia	middleSDI	1.8639761051 (1.619790652484,2.108161557716)	1.836676809 (1.628064446552,2.045289171448)	1.8088285686 (1.627540021076,1.990117116124)	1.7814518384 (1.620069442876,1.942834233924)	1.7538370498 (1.606394934364,1.901279165236)	1.7260757037 (1.588169624284,1.863981783116)	1.6975887783 (1.566281072204,1.828896484396)	1.6702559776 (1.543616272184,1.796895683016)	1.6429267426 (1.519868382112,1.765985103088)	1.6165890286 (1.496433574328,1.736744482872)	1.5907852101 (1.473155212496,1.708415207704)	1.5651589611 (1.449840589652,1.680477332548)	1.5407737733 (1.427557154736,1.653990391864)	1.51644434 (1.405229425532,1.627659254468)	1.4927032334 (1.383361914096,1.602044552704)	1.4701188052 (1.362497155596,1.577740454804)	1.4477718754 (1.341791580756,1.553752170044)	1.4257676672 (1.321356410768,1.530178923632)	1.4042088428 (1.3013018211,1.5071158645)	1.383061593 (1.281615114104,1.484508071896)	1.3630529652 (1.262982021948,1.463123908452)	1.3435595526 (1.24482233878,1.44229676642)	1.3244218716 (1.226948738416,1.421895004784)	1.3065396576 (1.210105939268,1.402973375932)	1.2889036429 (1.193154937904,1.384652347896)	1.2717647091 (1.175982045144,1.367547373056)	1.2554564637 (1.158341003664,1.352571923736)	1.2395980319 (1.139106289192,1.340089774608)	1.2237445024 (1.116972389512,1.330516615288)	1.2081820006 (1.091328716892,1.325035284308)	1.1922002724 (1.060932928192,1.323467616608)	1.1762066104 (1.025986286496,1.326426934304)	1.1601666444 (0.98559569778,1.33473759102)	1.1439641463 (0.942724220756,1.345204071844)	1.1276771562 (0.89710293064,1.35825138176)	1.1113265793 (0.84933156532,1.37332159328)	1.094931548 (0.79988900832,1.38997408768)	1.0785120861 (0.749163217972,1.407860954228)	1.0620861534 (0.697473677144,1.426698629656)	1.0456703899 (0.645081462532,1.446259317268)	1.0292821103 (0.592205024428,1.466359196172)	1.012937162 (0.539029795116,1.486844528884)	0.9966514162 (0.48571734024,1.50758549216)	0.9804380233 (0.432410703908,1.528465342692)	0.9643093519 (0.379233414552,1.549385289248)	0.9482784637 (0.326294059568,1.570262867832)	0.9323571439 (0.27368872552,1.59102556228)
Turkey	high-middleSDI	4.7333364152 (4.528289097536,4.938383732864)	4.657157454 (4.49714292856,4.81717197944)	4.5806215199 (4.441493351084,4.719749688716)	4.5037539089 (4.373151132092,4.634356685708)	4.4274695412 (4.301175383,4.5537636994)	4.3506767576 (4.227733596896,4.473619918304)	4.2706699223 (4.151025311648,4.390314532952)	4.1912702222 (4.074761043932,4.307779400468)	4.1126130121 (3.998984212004,4.226241812196)	4.0356198339 (3.924601403356,4.146638264444)	3.9610808643 (3.8524383583,4.0697233703)	3.888670383 (3.782282080644,3.995058685356)	3.8203075464 (3.716028167588,3.924586925212)	3.7524206511 (3.650184950568,3.854656351632)	3.6916205624 (3.59099129198,3.79224983282)	3.6146630692 (3.515740759448,3.713585378952)	3.5249580683 (3.42794529972,3.62197083688)	3.4267572123 (3.331902356484,3.521612068116)	3.3115252858 (3.219540275508,3.403510296092)	3.1798588689 (3.091317262852,3.268400474948)	3.0409976367 (2.955818006304,3.126177267096)	2.9141178141 (2.831722935632,2.996512692568)	2.7958555277 (2.715997328076,2.875713727324)	2.6868427878 (2.609382144652,2.764303430948)	2.5895177506 (2.514284376972,2.664751124228)	2.4999898118 (2.42688652756,2.57309309604)	2.4192449525 (2.348147110468,2.490342794532)	2.3477861544 (2.278437328364,2.417134980436)	2.2860544043 (2.21749095536,2.35461785324)	2.2291895782 (2.15848897858,2.29989017782)	2.1759380595 (2.096135631872,2.255740487128)	2.1264771591 (2.02627442192,2.22667989628)	2.0769330486 (1.939716290012,2.214149807188)	2.0282867355 (1.84897017612,2.20760329488)	1.9805529605 (1.753676580504,2.207429340496)	1.9336407533 (1.655647381616,2.211634124984)	1.8875425042 (1.5560615859,2.2190234225)	1.8422354984 (1.45570485194,2.22876614486)	1.7976768286 (1.35515979938,2.24019385782)	1.7538114662 (1.254850474384,2.252772458016)	1.7105908121 (1.15511085868,2.26607076552)	1.6680326311 (1.056259513368,2.279805748832)	1.6261425194 (0.958567332604,2.293717706196)	1.5849186378 (0.862286617648,2.307550657952)	1.5443473737 (0.767619839432,2.321074907968)	1.5044130076 (0.674734915168,2.334091100032)	1.4651573721 (0.58380035206,2.34651439214)
Turkmenistan	middleSDI	2.3559206287 (1.912649621388,2.799191636012)	2.5228299631 (2.140906015968,2.904753910232)	2.6982271152 (2.35973812184,3.03671610856)	2.8852040916 (2.5706869586,3.1997212246)	3.0735092578 (2.767045888084,3.379972627516)	3.2523137916 (2.9436203723,3.5610072109)	3.4237909387 (3.107336925468,3.740244951932)	3.5629308458 (3.239708646024,3.886153045576)	3.6727386467 (3.346026079512,3.999451213888)	3.7462321778 (3.420345706512,4.072118649088)	3.7908809324 (3.468483091768,4.113278773032)	3.8108687485 (3.493112898564,4.128624598436)	3.813081889 (3.499917835924,4.126245942076)	3.8017908007 (3.4928192133,4.1107623881)	3.7823008581 (3.477050724268,4.087550991932)	3.7588951103 (3.4569389166,4.060851304)	3.7296023058 (3.430896951048,4.028307660552)	3.6975485015 (3.401928269656,3.993168733344)	3.6626707225 (3.370041823644,3.955299621356)	3.6266558156 (3.336843054348,3.916468576852)	3.58931235 (3.302208167432,3.876416532568)	3.5539283459 (3.26925001084,3.83860668096)	3.518886115 (3.236557202148,3.801215027852)	3.4884596546 (3.208197474136,3.768721835064)	3.4628838632 (3.184479693352,3.741288033048)	3.4390960139 (3.162497222984,3.715694804816)	3.4197393417 (3.144159399356,3.695319284044)	3.4037500314 (3.126689126188,3.680810936612)	3.3910709074 (3.105686509388,3.676455305412)	3.3835509685 (3.07469252602,3.69240941098)	3.3763626646 (3.018305137472,3.734420191728)	3.3682860526 (2.926534177784,3.810037927416)	3.3578118961 (2.788950247892,3.926673544308)	3.3478970161 (2.628662687896,4.067131344304)	3.3371112278 (2.444882843536,4.229339612064)	3.3254593179 (2.241969984316,4.408948651484)	3.3129797224 (2.022934299412,4.603025145388)	3.2997010801 (1.789928922192,4.809473238008)	3.2856974276 (1.544633294876,5.026761560324)	3.2710066556 (1.288347103636,5.253666207564)	3.2556384678 (1.022131330904,5.489145604696)	3.2396267055 (0.746909975892,5.732343435108)	3.222992225 (0.463507686588,5.982476763412)	3.2057949841 (0.172700613612,6.238889354588)	3.1880641436 (-0.12482574566,6.50095403286)	3.169799479 (-0.428445027444,6.768043985444)	3.1510213387 (-0.737570896688,7.039613574088)
Uganda	lowSDI	10.8281168724 (10.124766739936,11.531467004864)	10.934743038 (10.350094875552,11.519391200448)	11.0316457508 (10.51920633114,11.54408517046)	11.1245209107 (10.650629800448,11.598412020952)	11.2074299435 (10.75293794148,11.66192194552)	11.2693621446 (10.825844133384,11.712880155816)	11.302796981 (10.867636167724,11.737957794276)	11.3056803892 (10.878611728748,11.732749049652)	11.2794682134 (10.86083949464,11.69809693216)	11.2263761237 (10.816270060592,11.636482186808)	11.1577939423 (10.755754941272,11.559832943328)	11.0719739948 (10.67756043414,11.46638755546)	10.9773862824 (10.589854806628,11.364917758172)	10.8840804587 (10.50274336046,11.26541755694)	10.804751308 (10.428774109256,11.180728506744)	10.7286064863 (10.357540895068,11.099672077532)	10.661196739 (10.29454525632,11.02784822168)	10.6009927849 (10.238329851456,10.963655718344)	10.5433135177 (10.184296031768,10.902331003632)	10.5001893173 (10.144270733468,10.856107901132)	10.4691623798 (10.115843026448,10.822481733152)	10.4461181076 (10.094815425296,10.797420789904)	10.4276898112 (10.077575109396,10.777804513004)	10.4025377639 (10.052974506332,10.752101021468)	10.3559499635 (10.006933497716,10.704966429284)	10.280385853 (9.932704507856,10.628067198144)	10.1748339376 (9.8295957401,10.5200721351)	10.0401898847 (9.69789958208,10.38248018732)	9.8885663682 (9.546934837652,10.230197898748)	9.727282895 (9.37705812822,10.07750766178)	9.5649770582 (9.183373848604,9.946580267796)	9.4037622067 (8.950957451472,9.856566961928)	9.247985308 (8.656971311532,9.838999304468)	9.0941816728 (8.34073937522,9.84762397038)	8.9440602791 (8.00094638248,9.88717417572)	8.797639059 (7.64519226924,9.95008584876)	8.654901474 (7.278390360932,10.031412587068)	8.5157539036 (6.903778059996,10.127729747204)	8.3801800582 (6.523758180372,10.236601936028)	8.2481429369 (6.140024191832,10.356261681968)	8.11956953 (5.753799237576,10.485339822424)	7.9943802239 (5.366016548508,10.622743899292)	7.872474232 (4.977428443708,10.767520020292)	7.7538704929 (4.588790423308,10.918950562492)	7.6385833383 (4.200676522292,11.076490154308)	7.5265999413 (3.813505829356,11.239694053244)	7.4178591725 (3.427574544856,11.408143800144)
Ukraine	high-middleSDI	1.6311584554 (1.498823702052,1.763493208748)	1.8598436664 (1.75337850088,1.96630883192)	2.1213221866 (2.008193650828,2.234450722372)	2.3394331608 (2.219001738136,2.459864583464)	2.4739223327 (2.350141862152,2.597702803248)	2.5791608057 (2.451650024148,2.706671587252)	2.5839485192 (2.455609326988,2.712287711412)	2.4697724203 (2.346179600544,2.593365240056)	2.3020168408 (2.183487192024,2.420546489576)	2.2157029507 (2.100418489212,2.330987412188)	2.1694791277 (2.05591656698,2.28304168842)	2.1194075009 (2.007497335624,2.231317666176)	2.1029328378 (1.991116974396,2.214748701204)	2.1339259065 (2.020942871524,2.246908941476)	2.1988793854 (2.083577108492,2.314181662308)	2.2416434924 (2.124205591456,2.359081393344)	2.2311075514 (2.113046874372,2.349168228428)	2.1551708359 (2.03849121172,2.27185046008)	1.9876476074 (1.878083030376,2.097212184424)	1.762216513 (1.661121853908,1.863311172092)	1.5996755786 (1.503341407884,1.696009749316)	1.5101324706 (1.41849989516,1.60176504604)	1.4644687923 (1.375265242116,1.553672342484)	1.4267224373 (1.338180274024,1.515264600576)	1.3693696098 (1.283397661164,1.455341558436)	1.3084281824 (1.225205952652,1.391650412148)	1.257529401 (1.17597012796,1.33908867404)	1.2429808465 (1.16157681134,1.32438488166)	1.2366528346 (1.154802379452,1.318503289748)	1.2343450888 (1.152035922896,1.316654254704)	1.2258738228 (1.140211351304,1.311536294296)	1.2183835552 (1.101366827876,1.335400282524)	1.2090125934 (0.996318869444,1.421706317356)	1.1998064723 (0.85771168164,1.54190126296)	1.1900515377 (0.694704295492,1.685398779908)	1.179844004 (0.513139882756,1.846548125244)	1.1692273719 (0.316437605484,2.022017138316)	1.1582681648 (0.107026047952,2.209510281648)	1.1469685909 (-0.113177252784,2.407114434584)	1.1353599074 (-0.34257493994,2.61329475474)	1.1235255528 (-0.5798276323,2.8268787379)	1.1115066078 (-0.823784444048,3.046797659648)	1.0993669205 (-1.073460823552,3.272194664552)	1.0871206151 (-1.327938477052,3.502179707252)	1.0747927256 (-1.586404892332,3.735990343532)	1.0624488347 (-1.84820716152,3.97310483092)	1.0501201323 (-2.112747647856,4.212987912456)
United Arab Emirates	highSDI	1.70103316 (1.282167360816,2.119898959184)	1.6749793842 (1.340677522964,2.009281245436)	1.6480047213 (1.365962800076,1.930046642524)	1.6239362081 (1.371358320272,1.876514095928)	1.6000511227 (1.364505817544,1.835596427856)	1.5811186545 (1.35622701088,1.80601029812)	1.5644388286 (1.347739875024,1.781137782176)	1.5504972781 (1.34111488124,1.75987967496)	1.5370366663 (1.334307589988,1.739765742612)	1.5191339747 (1.322200542144,1.716067407256)	1.4984905665 (1.305840352716,1.691140780284)	1.4705705531 (1.281373141956,1.659767964244)	1.4361805679 (1.250011338724,1.622349797076)	1.3892121309 (1.207101159144,1.571323102656)	1.3255575484 (1.150355725604,1.500759371196)	1.2469081701 (1.082825702684,1.410990637516)	1.15326255 (1.004639291132,1.301885808868)	1.0454405354 (0.913392336404,1.177488734396)	0.939310702 (0.819452437236,1.059168966764)	0.8548687021 (0.741721014776,0.968016389424)	0.7956042861 (0.686498842604,0.904709729596)	0.7525636192 (0.646733620492,0.858393617908)	0.721020376 (0.617821732368,0.824219019632)	0.6984078963 (0.596719363676,0.800096428924)	0.680909176 (0.579477625836,0.782340726164)	0.6660434601 (0.56380540796,0.76828151224)	0.6514087506 (0.54780236954,0.75501513166)	0.6361597147 (0.530706706312,0.741612723088)	0.6193764638 (0.511020098004,0.727732829596)	0.6007747873 (0.486840354016,0.714709220584)	0.5804812356 (0.455568575952,0.705393895248)	0.5588743953 (0.414682622344,0.703066168256)	0.5386994604 (0.36491258434,0.71248633646)	0.5185471041 (0.309462712108,0.727631496092)	0.4989280864 (0.250628562228,0.747227610572)	0.479868909 (0.190150000584,0.769587817416)	0.4611982401 (0.129130762792,0.793265717408)	0.442835781 (0.068449672232,0.817221889768)	0.4248051504 (0.00884604591600002,0.840764254884)	0.4072595936 (-0.049174116328,0.863693303528)	0.3902586751 (-0.105289445744,0.885806795944)	0.373721483 (-0.159242569992,0.906685535992)	0.3575948976 (-0.210775172416,0.925964967616)	0.3418781918 (-0.25965116292,0.94340754652)	0.3266662891 (-0.305795662336,0.959128240536)	0.3119938697 (-0.349187657152,0.973175396552)	0.2978035194 (-0.389761633112,0.985368671912)
United Kingdom	highSDI	1.9175781738 (1.80714807332,2.02800827428)	1.9123811901 (1.827505672324,1.997256707876)	1.9036023243 (1.830367622844,1.976837025756)	1.8941751664 (1.82463923798,1.96371109482)	1.8954590624 (1.826571511192,1.964346613608)	1.9081137779 (1.839305481056,1.976922074744)	1.9309650465 (1.862095317572,1.999834775428)	1.9504446718 (1.881639443336,2.019249900264)	1.9717213411 (1.902869207092,2.040573475108)	1.9938576449 (1.924868690152,2.062846599648)	2.015820745 (1.946622914424,2.085018575576)	2.0352547052 (1.96585983798,2.10464957242)	2.0489749335 (1.979507771288,2.118442095712)	2.0563034501 (1.986936485832,2.125670414368)	2.0511133486 (1.982197595932,2.120029101268)	2.0473976608 (1.97881122008,2.11598410152)	2.0363840179 (1.968276189972,2.104491845828)	2.0198613971 (1.952270594044,2.087452200156)	1.9935991127 (1.926731500448,2.060466724952)	1.9524861883 (1.886816677792,2.018155698808)	1.9051518793 (1.840820091528,1.969483667072)	1.8538863952 (1.790947767392,1.916825023008)	1.7936813318 (1.732382265944,1.854980397656)	1.7285770321 (1.66886362702,1.78829043718)	1.6625773243 (1.604114739476,1.721039909124)	1.6074891785 (1.549935212828,1.665043144172)	1.5611724002 (1.504648805744,1.617695994656)	1.5255358 (1.470000901084,1.581070698916)	1.4929622302 (1.437917670952,1.548006789448)	1.4686852698 (1.411700503024,1.525670036576)	1.4436712245 (1.3790449824,1.5082974666)	1.42313201 (1.340564307356,1.505699712644)	1.3999045377 (1.285229895716,1.514579179684)	1.3779801525 (1.224885888436,1.531074416564)	1.3561496321 (1.159106590268,1.553192673932)	1.3344747617 (1.089613186112,1.579336337288)	1.3129565098 (1.017411977664,1.608501041936)	1.2915407379 (0.943130392316,1.639951083484)	1.270225396 (0.867276624908,1.673174167092)	1.2490481209 (0.7902707886,1.7078254532)	1.2280534623 (0.712457817596,1.743649107004)	1.2072359104 (0.634098718584,1.780373102216)	1.1865416642 (0.55540350284,1.81767982556)	1.165962986 (0.47659965932,1.85532631268)	1.1455238813 (0.397899768652,1.893147993948)	1.1252552774 (0.319489975828,1.931020578972)	1.1051495053 (0.24152241692,1.96877659368)
United Republic of Tanzania	lowSDI	14.3750159891 (13.605802867472,15.144229110728)	14.0902627646 (13.475403926552,14.705121602648)	13.8240292935 (13.30475620546,14.34330238154)	13.5754715544 (13.11306373468,14.03787937412)	13.3407752964 (12.914269381936,13.767281210864)	13.1193816474 (12.718352779412,13.520410515388)	12.913836996 (12.532736120292,13.294937871708)	12.7272116956 (12.362299704688,13.092123686512)	12.5655308845 (12.213687044824,12.917374724176)	12.4269301891 (12.085580783304,12.768279594896)	12.3226182115 (11.989527195928,12.655709227072)	12.2477506867 (11.921501900004,12.573999473396)	12.2111382198 (11.89036949236,12.53190694724)	12.2018151377 (11.885550264468,12.518080010932)	12.2028405514 (11.890258194376,12.515422908424)	12.2044730219 (11.895044370928,12.513901672872)	12.1977714586 (11.89134390122,12.50419901598)	12.1746482695 (11.871322361748,12.477974177252)	12.125262566 (11.82547115898,12.42505397302)	12.0560478264 (11.759997418068,12.352098234732)	11.9567345489 (11.664801320096,12.248667777704)	11.8385778378 (11.55083481244,12.12632086316)	11.7017928177 (11.418243373844,11.985342261556)	11.5459956526 (11.266566401184,11.825424904016)	11.3767131932 (11.101280435096,11.652145951304)	11.2060316669 (10.934420924084,11.477642409716)	11.0309216712 (10.763119265812,11.298724076588)	10.8514758032 (10.58749053956,11.11546106684)	10.6640265135 (10.402460836344,10.925592190656)	10.471869505 (10.205641369652,10.738097640348)	10.2724719368 (9.981091346656,10.563852526944)	10.0808769101 (9.725701256036,10.436052564164)	9.8897936651 (9.402071627668,10.377515702532)	9.7064180985 (9.06719438932,10.34564180768)	9.5278645336 (8.713137535592,10.342591531608)	9.3540095907 (8.346718075792,10.361301105608)	9.1848279381 (7.972220882272,10.397434993928)	9.020212534 (7.592463973916,10.447961094084)	8.8599513097 (7.209527122372,10.510375497028)	8.703800696 (6.824813400892,10.582787991108)	8.5515990767 (6.439378564564,10.663819588836)	8.4032227095 (6.054047953068,10.752397465932)	8.258538896 (5.669510167392,10.847567624608)	8.1173770597 (5.286442195992,10.948311923408)	7.9796429795 (4.905377169276,11.053908789724)	7.845371889 (4.526773743956,11.163970034044)	7.7146032662 (4.150981698764,11.278224833636)
United States of America	highSDI	0.7261955931 (0.689385262536,0.763005923664)	0.6920189148 (0.666081929236,0.717955900364)	0.6627817372 (0.639722783296,0.685840691104)	0.6395303402 (0.61728460186,0.66177607854)	0.6223659984 (0.600697980644,0.644034016156)	0.6063488221 (0.585274681208,0.627422962992)	0.5930195162 (0.572447185484,0.613591846916)	0.5827787376 (0.562583030096,0.602974445104)	0.5737542001 (0.553882137008,0.593626263192)	0.567769142 (0.5481287807,0.5874095033)	0.5641315031 (0.544668303652,0.583594702548)	0.5630116286 (0.543658571352,0.582364685848)	0.5635293039 (0.544220281384,0.582838326416)	0.5634385095 (0.544187197224,0.582689821776)	0.561985207 (0.542858731044,0.581111682956)	0.5605269337 (0.541543379768,0.579510487632)	0.558596443 (0.539788701656,0.577404184344)	0.5579717418 (0.53928513708,0.57665834652)	0.5607712062 (0.542088258448,0.579454153952)	0.5708279529 (0.5519890993,0.5896668065)	0.5864514137 (0.56736218872,0.60554063868)	0.6084712888 (0.5890023491,0.6279402285)	0.6376491443 (0.617659414176,0.657638874424)	0.6731787838 (0.652537529488,0.693820038112)	0.7138966479 (0.692494554712,0.735298741088)	0.7565897912 (0.734382283248,0.778797299152)	0.8009685091 (0.777867587088,0.824069431112)	0.8444270366 (0.820345928388,0.868508144812)	0.885422546 (0.860278659932,0.910566432068)	0.9104147877 (0.884825534752,0.936004040648)	0.9163732319 (0.889655420752,0.943091043048)	0.9169729914 (0.880814819672,0.953131163128)	0.9211579535 (0.854498152796,0.987817754204)	0.9229886514 (0.81645232612,1.02952497668)	0.9247536694 (0.770826003732,1.078681335068)	0.926437023 (0.719237284884,1.133636761116)	0.9281546276 (0.662474169956,1.193835085244)	0.9299605276 (0.600963368536,1.258957686664)	0.9317745495 (0.534961712856,1.328587386144)	0.9335074843 (0.46466579308,1.40234917552)	0.9351352599 (0.390271593756,1.479998926044)	0.9367713785 (0.311989072212,1.561553684788)	0.9384614005 (0.229952410052,1.646970390948)	0.9401151134 (0.144272385132,1.735957841668)	0.9416376427 (0.0550688474200002,1.82820643798)	0.9430043306 (-0.037526681616,1.923535342816)	0.9443282674 (-0.133409588676,2.022066123476)
Uruguay	high-middleSDI	1.7248760496 (1.40676276348,2.04298933572)	1.7353539797 (1.454773097748,2.015934861652)	1.746028054 (1.49578923664,1.99626687136)	1.7560971096 (1.52924580702,1.98294841218)	1.7661027228 (1.556234945072,1.975970500528)	1.7755269494 (1.577321464692,1.973732434108)	1.7839549248 (1.59333197802,1.97457787158)	1.7919675863 (1.60595299446,1.97798217814)	1.8011067657 (1.617567796156,1.984645735244)	1.8099988157 (1.627694720636,1.992302910764)	1.819597281 (1.637711025792,2.001483536208)	1.8296821508 (1.64774400616,2.01162029544)	1.840747879 (1.658443898008,2.023051859992)	1.8533238318 (1.67041187292,2.03623579068)	1.8668944646 (1.6832777152,2.050511214)	1.8831168588 (1.698607814108,2.067625903492)	1.9018526096 (1.716341569788,2.087363649412)	1.9244352333 (1.737712543048,2.111157923552)	1.948102378 (1.760220593728,2.135984162272)	1.9743971467 (1.785242984916,2.163551308484)	2.0041275699 (1.813463047796,2.194792092004)	2.0358981288 (1.84350592236,2.22829033524)	2.0698998847 (1.875354401288,2.264445368112)	2.1073941261 (1.909822159452,2.304966092748)	2.1421597696 (1.940787067972,2.343532471228)	2.1800871847 (1.972775583308,2.387398786092)	2.2154997284 (1.999416023332,2.431583433468)	2.2479854841 (2.018586743452,2.477384224748)	2.279934069 (2.030269777424,2.529598360576)	2.3100477822 (2.03105792182,2.58903764258)	2.3375497147 (2.018460083392,2.656639346008)	2.3683142083 (1.996498639924,2.740129776676)	2.3979293645 (1.95814226248,2.83771646652)	2.4270121219 (1.910684149656,2.943340094144)	2.4559159265 (1.852800692268,3.059031160732)	2.484648274 (1.785290196428,3.184006351572)	2.5131968645 (1.708749985348,3.317643743652)	2.5415433392 (1.623626768048,3.459459910352)	2.569664504 (1.53026317012,3.60906583788)	2.5975251395 (1.428897788084,3.766152490916)	2.6251195747 (1.319717086408,3.930522062992)	2.6524226002 (1.202853402844,4.101991797556)	2.6794038749 (1.078415208196,4.280392541604)	2.7060304901 (0.946507561104,4.465553419096)	2.7322554366 (0.807211430568,4.657299442632)	2.7580641301 (0.66060615392,4.85552210628)	2.7834237863 (0.506761976612,5.060085595988)
Uzbekistan	middleSDI	3.1614176671 (2.893726517388,3.429108816812)	3.4562031996 (3.244202673744,3.668203725456)	3.7617571128 (3.565482880772,3.958031344828)	4.0530424813 (3.852916967264,4.253167995336)	4.2973671667 (4.091218617548,4.503515715852)	4.4755428994 (4.266791862836,4.684293935964)	4.6331253054 (4.422253555304,4.843997055496)	4.7392359904 (4.527877090732,4.950594890068)	4.7726257084 (4.56306138336,4.98219003344)	4.7658111562 (4.558515666204,4.973106646196)	4.7389676395 (4.534137647028,4.943797631972)	4.7024342159 (4.50039869088,4.90446974092)	4.6529482987 (4.453833028444,4.852063568956)	4.5836093657 (4.387323541056,4.779895190344)	4.4805919519 (4.288104216824,4.673079686976)	4.3343232539 (4.147915880804,4.520730626996)	4.1515503055 (3.97218363872,4.33091697228)	4.003557451 (3.828940108436,4.178174793564)	3.8942662244 (3.723350986284,4.065181462516)	3.8195814788 (3.651827242836,3.987335714764)	3.777441881 (3.612198521068,3.942685240932)	3.7628454562 (3.599344605456,3.926346306944)	3.7736931996 (3.61067606196,3.93671033724)	3.7748846704 (3.61218283502,3.93758650578)	3.7574270698 (3.595642813712,3.919211325888)	3.7034235174 (3.543739792724,3.863107242076)	3.6689635973 (3.509936316608,3.827990877992)	3.6019121249 (3.444731001136,3.759093248664)	3.488317661 (3.33546136426,3.64117395774)	3.3656301057 (3.215256549388,3.516003662012)	3.2524263243 (3.090971776276,3.413880872324)	3.1472975731 (2.936866544488,3.357728601712)	3.0455629176 (2.724435626976,3.366690208224)	2.9483506806 (2.491989980868,3.404711380332)	2.8552857305 (2.245781292188,3.464790168812)	2.7662633985 (1.992559504684,3.539967292316)	2.6812487891 (1.736182920052,3.626314658148)	2.5999264947 (1.478950934548,3.720902054852)	2.5218844848 (1.222465340056,3.821303629544)	2.446911099 (0.96797587648,3.92584632152)	2.3749179525 (0.716442515588,4.033393389412)	2.3058771379 (0.468575489704,4.143178786096)	2.2395510999 (0.224860236372,4.254241963428)	2.1756290116 (-0.0142621870839998,4.365520210284)	2.1139558617 (-0.248413677452,4.476325400852)	2.0544875033 (-0.477321669348,4.586296675948)	1.9972234273 (-0.700830167832,4.695277022432)
Venezuela (Bolivarian Republic of)	low-middleSDI	2.8468193319 (2.609662784636,3.083975879164)	2.8165339463 (2.624085558812,3.008982333788)	2.7875279031 (2.623895321148,2.951160485052)	2.7589170917 (2.611933773064,2.905900410336)	2.7346518192 (2.596565521704,2.872738116696)	2.7179111327 (2.584561550152,2.851260715248)	2.7017525887 (2.571408959956,2.832096217444)	2.6801533827 (2.552449936872,2.807856828528)	2.6589816343 (2.533717801452,2.784245467148)	2.6334109467 (2.5107364675,2.7560854259)	2.607528738 (2.487400030476,2.727657445524)	2.5828112529 (2.465088811112,2.700533694688)	2.5537173219 (2.43847683556,2.66895780824)	2.533935415 (2.420674048068,2.647196781932)	2.5064192191 (2.395394501856,2.617443936344)	2.4822622026 (2.373200745032,2.591323660168)	2.4664518835 (2.358886176216,2.574017590784)	2.4509142196 (2.34472992306,2.55709851614)	2.4422830962 (2.337048139576,2.547518052824)	2.4344593304 (2.329997227844,2.538921432956)	2.434076009 (2.330062325436,2.538089692564)	2.4515596014 (2.347559649988,2.555559552812)	2.4814089458 (2.377280694356,2.585537197244)	2.520961596 (2.416462957084,2.625460234916)	2.57290798 (2.467480655648,2.678335304352)	2.6229572082 (2.516481535512,2.729432880888)	2.6817572458 (2.573612761884,2.789901729716)	2.7339459006 (2.623580829588,2.844310971612)	2.7877259007 (2.672420210452,2.903031590948)	2.8394090892 (2.712769487468,2.966048690932)	2.8919599585 (2.741886309236,3.042033607764)	2.9447406494 (2.753831902868,3.135649395932)	2.9982019202 (2.740550698008,3.255853142392)	3.0531210085 (2.716052848344,3.390189168656)	3.1091211272 (2.677525212492,3.540717041908)	3.1662654808 (2.626378045524,3.706152916076)	3.2246069342 (2.563402476132,3.885811392268)	3.2841157761 (2.488952387948,4.079279164252)	3.3448214044 (2.403221393356,4.286421415444)	3.4067136624 (2.306198126924,4.507229197876)	3.4698377152 (2.19779402746,4.74188140294)	3.5342334519 (2.077836500268,4.990630403532)	3.5998664823 (1.946063841208,5.253669123392)	3.6667596127 (1.802238133656,5.531281091744)	3.734894539 (1.646051513892,5.823737564108)	3.8043070394 (1.477183825488,6.131430253312)	3.8750337937 (1.295282241756,6.454785345644)
Yemen	lowSDI	2.3300237785 (2.067440682004,2.592606874996)	2.3256987238 (2.098589012468,2.552808435132)	2.321363367 (2.120768998424,2.521957735576)	2.3165905245 (2.134950516244,2.498230532756)	2.3117864711 (2.143467378816,2.480105563384)	2.3050849392 (2.146348895692,2.463820982708)	2.2973508029 (2.145842789768,2.448858816032)	2.2884738848 (2.142807737712,2.434140031888)	2.2789127076 (2.138236477472,2.419588937728)	2.2686567883 (2.132415458208,2.404898118392)	2.2584993276 (2.126257885148,2.390740770052)	2.2480130691 (2.119395579036,2.376630559164)	2.2395851657 (2.114141696696,2.365028634704)	2.229128256 (2.106560959596,2.351695552404)	2.2172556078 (2.097240143588,2.337271072012)	2.2031614449 (2.085426436768,2.320896453032)	2.1856910168 (2.070060294068,2.301321739532)	2.1673570147 (2.053626588408,2.281087440992)	2.1427802909 (2.031016556048,2.254544025752)	2.1116905639 (2.002007529964,2.221373597836)	2.0761438582 (1.968537897808,2.183749818592)	2.0402349468 (1.934497841116,2.145972052484)	2.0031227746 (1.899096110348,2.107149438852)	1.9691745558 (1.866614713996,2.071734397604)	1.9341216564 (1.832965818652,2.035277494148)	1.9011897622 (1.801197579196,2.001181945204)	1.8683819579 (1.76914510872,1.96761880708)	1.8371787372 (1.73765836716,1.93669910724)	1.8081044894 (1.706137240072,1.910071738728)	1.7822866787 (1.673958236828,1.890615120572)	1.7565692991 (1.636133911356,1.877004686844)	1.7314320831 (1.591678964952,1.871185201248)	1.7064707081 (1.53687946096,1.87606195524)	1.68210264 (1.479103190312,1.885102089688)	1.6581266016 (1.417056457068,1.899196746132)	1.634539229 (1.351791086848,1.917287371152)	1.6113510346 (1.284089245816,1.938612823384)	1.5885704779 (1.214531424176,1.962609531624)	1.5661932293 (1.143556974,1.9888294846)	1.5442036094 (1.071489949352,2.016917269448)	1.5225947767 (0.998587441548,2.046602111852)	1.501373218 (0.925064035096,2.077682400904)	1.4805427991 (0.851097766884,2.109987831316)	1.4600948072 (0.776838969096,2.143350645304)	1.4400104254 (0.702405525424,2.177615325376)	1.4202796111 (0.627900346304,2.212658875896)	1.400904872 (0.553416887356,2.248392856644)
Zambia	low-middleSDI	12.459395628 (11.148508169672,13.770283086328)	12.1503971523 (11.156914480468,13.143879824132)	11.8666847848 (11.012869977976,12.720499591624)	11.6066465516 (10.81656583388,12.39672726932)	11.3628842866 (10.614873203312,12.110895369888)	11.1303011576 (10.418232412604,11.842369902596)	10.9049489169 (10.224720753712,11.585177080088)	10.6931042909 (10.040203722692,11.346004859108)	10.4915894825 (9.86222774558,11.12095121942)	10.3168518449 (9.707243001112,10.926460688688)	10.1795679776 (9.586256902488,10.772879052712)	10.0974368481 (9.516865023288,10.678008672912)	10.0969747813 (9.524922852852,10.669026709748)	10.2007224918 (9.632745178932,10.768699804668)	10.4214433457 (9.852948029528,10.989938661872)	10.7395892335 (10.167028672704,11.312149794296)	11.1707271348 (10.590199339624,11.751254929976)	11.7263346553 (11.13362623158,12.31904307902)	12.4372953237 (11.827055876764,13.047534770636)	13.3333214815 (12.699791035084,13.966851927916)	14.4623414458 (13.799768427728,15.124914463872)	15.8287049864 (15.131921939972,16.525488032828)	17.3799346323 (16.642155707256,18.117713557344)	18.9228917972 (18.14140226124,19.70438133316)	20.144190519 (19.334463550768,20.953917487232)	20.8345095843 (20.017751237196,21.651267931404)	21.3691824499 (20.543228906464,22.195135993336)	21.9162546695 (21.077595723788,22.754913615212)	22.1834990438 (21.337966941196,23.029031146404)	22.1975260342 (21.353668131844,23.041383936556)	21.9988904768 (21.134633562216,22.863147391384)	21.6961226088 (20.59706621316,22.79517900444)	21.4562942234 (19.526502602076,23.386085844724)	21.188446915 (18.157757967448,24.219135862552)	20.924010101 (16.588635073772,25.259385128228)	20.6626419557 (14.874581391092,26.450702520308)	20.407787677 (13.047754135944,27.767821218056)	20.161091115 (11.12799054914,29.19419168086)	19.9189851344 (9.128482114936,30.709488153864)	19.6789112911 (7.060317877268,32.297504704932)	19.4404758453 (4.933521884416,33.947429806184)	19.2070321573 (2.756912598588,35.657151716012)	18.980483094 (0.536649478856003,37.424316709144)	18.7578406533 (-1.721304815244,39.236986121844)	18.5371161019 (-4.010944151336,41.085176355136)	18.3183824687 (-6.327028638288,42.963793575688)	18.10517186 (-8.666894168148,44.877237888148)
Zimbabwe	low-middleSDI	6.0138357315 (5.449524221136,6.578147241864)	5.9699213085 (5.510039994048,6.429802622952)	5.9310405416 (5.538922890248,6.323158192952)	5.8961702722 (5.543335089612,6.249005454788)	5.871731987 (5.539485494464,6.203978479536)	5.8568100172 (5.534729424128,6.178890610272)	5.857600155 (5.540520272608,6.174680037392)	5.886371055 (5.571790144384,6.200951965616)	5.9402906183 (5.627349087552,6.253232149048)	6.0162954473 (5.704543934276,6.328046960324)	6.11661848 (5.805149406504,6.428087553496)	6.2301489107 (5.918004869652,6.542292951748)	6.3508599682 (6.0370250573,6.6646948791)	6.4731939525 (6.156918462732,6.789469442268)	6.5907135866 (6.27169036362,6.90973680958)	6.7033255932 (6.381430661912,7.025220524488)	6.8024537023 (6.478098671916,7.126808732684)	6.8836564865 (6.557438351068,7.209874621932)	6.9592214816 (6.63117568674,7.28726727646)	7.0137109151 (6.684507689868,7.342914140332)	7.0508367547 (6.721004490204,7.380669019196)	7.0699414156 (6.740047166888,7.399835664312)	7.0686695374 (6.739353441648,7.397985633152)	7.0473476082 (6.719186842876,7.375508373524)	7.0128779217 (6.686154131356,7.339601712044)	6.9780514268 (6.652627955728,7.303474897872)	6.9400223862 (6.615783029528,7.264261742872)	6.9003534294 (6.575866012188,7.224840846612)	6.8680255567 (6.537703509372,7.198347604028)	6.834932999 (6.48504197612,7.18482402188)	6.8041937327 (6.407653286076,7.200734179324)	6.7768040251 (6.293937689708,7.259670360492)	6.751789937 (6.12487454076,7.37870533324)	6.7275057518 (5.931342610964,7.523668892636)	6.7049539495 (5.711398145168,7.698509753832)	6.6841053986 (5.47017129106,7.89803950614)	6.6648940098 (5.210983255056,8.118804764544)	6.6473118567 (4.93610741924,8.35851629416)	6.6313857944 (4.647200465148,8.615571123652)	6.6170708751 (4.345363735692,8.888778014508)	6.6043219523 (4.031375259088,9.177268645512)	6.5930533502 (3.70577997856,9.48032672184)	6.5832359901 (3.369035654124,9.797436326076)	6.5748988291 (3.021573327864,10.128224330336)	6.5679989096 (2.663660401908,10.472337417292)	6.5624932056 (2.295474563112,10.829511848088)	6.5583031437 (1.917121999632,11.199484287768)

## Sheet: 女d
location	SDI	1990	1991	1992	1993	1994	1995	1996	1997	1998	1999	2000	2001	2002	2003	2004	2005	2006	2007	2008	2009	2010	2011	2012	2013	2014	2015	2016	2017	2018	2019	2020	2021	2022	2023	2024	2025	2026	2027	2028	2029	2030	2031	2032	2033	2034	2035	2036
Afghanistan	lowSDI	4.6892437275 (4.30284930986,5.07563814514)	4.5967855921 (4.283657995808,4.909913188392)	4.5079487085 (4.243244955312,4.772652461688)	4.4280651116 (4.192630010972,4.663500212228)	4.3620458909 (4.143311569836,4.580780211964)	4.309639019 (4.100645066308,4.518632971692)	4.271576215 (4.068774842716,4.474377587284)	4.2416211819 (4.043414639576,4.439827724224)	4.2190193649 (4.024453392628,4.413585337172)	4.2007947577 (4.009191029468,4.392398485932)	4.1814366436 (3.992432287556,4.370440999644)	4.156646083 (3.970200043024,4.343092122976)	4.1184109499 (3.93506922868,4.30175267112)	4.0889072372 (3.90842787744,4.26938659696)	4.0498460383 (3.872485789612,4.227206286988)	3.9978020153 (3.824007063648,4.171596966952)	3.9385740888 (3.7685506107,4.1085975669)	3.8714023623 (3.705144456584,4.037660268016)	3.8023520073 (3.639450299744,3.965253714856)	3.7371945957 (3.57713682874,3.89725236266)	3.6798723965 (3.522209815984,3.837534977016)	3.6291982349 (3.473660063496,3.784736406304)	3.5886145831 (3.434906418812,3.742322747388)	3.5589084762 (3.406645610228,3.711171342172)	3.5346214435 (3.383478825132,3.685764061868)	3.514927632 (3.36456932782,3.66528593618)	3.4985422956 (3.348483211684,3.648601379516)	3.4823634079 (3.33157259444,3.63315422136)	3.4657257906 (3.311585438472,3.619866142728)	3.4507831845 (3.28730803308,3.61425833592)	3.4327594795 (3.249038441832,3.616480517168)	3.4118938667 (3.192038005216,3.631749728184)	3.391390411 (3.109469146004,3.673311675996)	3.3703838321 (3.017528059124,3.723239605076)	3.3487268023 (2.913441168972,3.784012435628)	3.3261915997 (2.799394492864,3.852988706536)	3.3026020727 (2.676885102192,3.928319043208)	3.2781122469 (2.547260727236,4.008963766564)	3.2531198582 (2.411903647176,4.094336069224)	3.2276133574 (2.27156472498,4.18366198982)	3.2014090254 (2.12668677848,4.27613127232)	3.1743810575 (1.977648536376,4.371113578624)	3.1467022619 (1.824995311336,4.468409212464)	3.118748974 (1.669447197868,4.568050750132)	3.0905317779 (1.511363419972,4.669700135828)	3.0618943429 (1.350941458896,4.772847226904)	3.0327415793 (1.188383929928,4.877099228672)
Albania	middleSDI	2.556712915 (2.135570709684,2.977855120316)	2.5304187335 (2.166602011952,2.894235455048)	2.501393737 (2.182865163336,2.819922310664)	2.4731636662 (2.188294468496,2.758032863904)	2.4457677285 (2.184582765272,2.706952691728)	2.4184792443 (2.173163708408,2.663794780192)	2.3906825503 (2.155622247732,2.625742852868)	2.3623914848 (2.133820632864,2.590962336736)	2.3336303424 (2.10919344622,2.55806723858)	2.3043297649 (2.082657981252,2.526001548548)	2.2756359011 (2.055832859264,2.495438942936)	2.2450761752 (2.026857056796,2.463295293604)	2.2138953306 (1.997063151708,2.430727509492)	2.181020784 (1.965610295028,2.396431272972)	2.1451109134 (1.93137348572,2.35884834108)	2.1085201441 (1.896493386584,2.320546901616)	2.0701845009 (1.860023963068,2.280345038732)	2.0293366981 (1.821268938704,2.237404457496)	1.9878050038 (1.781798193616,2.193811813984)	1.9455892633 (1.74158888924,2.14958963736)	1.9040497288 (1.701751370916,2.106348086684)	1.8640253701 (1.662850178064,2.065200562136)	1.8243255799 (1.62364350054,2.02500765926)	1.7855270327 (1.584293636896,1.986760428504)	1.7484605821 (1.54499512536,1.95192603884)	1.7126087854 (1.504634701068,1.920582869732)	1.6771206713 (1.461703513232,1.892537829368)	1.6430985995 (1.416397417632,1.869799781368)	1.6103164389 (1.367744380864,1.852888496936)	1.5787235132 (1.315260515668,1.842186510732)	1.545619852 (1.256548473488,1.834691230512)	1.5152196693 (1.195248037404,1.835191301196)	1.4842156631 (1.128140490948,1.840290835252)	1.453740706 (1.059212099808,1.848269312192)	1.4237026369 (0.988098620388,1.859306653412)	1.3941099304 (0.915450794788,1.872769066012)	1.3649670562 (0.841800183748,1.888133928652)	1.336266662 (0.767576439312,1.904956884688)	1.3080112024 (0.693142572976,1.922879831824)	1.2802036661 (0.618794518176,1.941612814024)	1.2528446508 (0.54477498122,1.96091432038)	1.225931852 (0.471286445268,1.980577258732)	1.1994541357 (0.398499043784,2.000409227616)	1.1734094355 (0.326565865732,2.020253005268)	1.1477967148 (0.255615799776,2.039977629824)	1.1226133298 (0.185757754144,2.059468905456)	1.0978545148 (0.117085662464,2.078623367136)
Algeria	middleSDI	1.7095987942 (1.545066223956,1.874131364444)	1.6812085889 (1.540866302984,1.821550874816)	1.6537647207 (1.530889975952,1.776639465448)	1.6271921574 (1.516390258836,1.737994055964)	1.6018142324 (1.499227264784,1.704401200016)	1.5776712034 (1.480794759092,1.674547647708)	1.5555493342 (1.462838904976,1.648259763424)	1.5345495244 (1.445108696028,1.623990352772)	1.5146201712 (1.427878829464,1.601361512936)	1.4951464136 (1.410743719756,1.579549107444)	1.476118167 (1.393759838416,1.558476495584)	1.4572959745 (1.376735092532,1.537856856468)	1.4379928727 (1.359039031384,1.516946714016)	1.4187635232 (1.341208390608,1.496318655792)	1.399335367 (1.32303528846,1.47563544554)	1.3793735171 (1.304211328516,1.454535705684)	1.3592056501 (1.285071133616,1.433340166584)	1.3387002531 (1.265519417932,1.411881088268)	1.3176976061 (1.245409428824,1.389985783376)	1.2965650529 (1.22511592732,1.36801417848)	1.2749755835 (1.20434571636,1.34560545064)	1.2537260971 (1.183890448616,1.323561745584)	1.2325057667 (1.163456848496,1.301554684904)	1.2116025589 (1.143328554332,1.279876563468)	1.1903834279 (1.122888633484,1.257878222316)	1.1691067249 (1.102281782436,1.235931667364)	1.1480316824 (1.08154727112,1.21451609368)	1.1268754619 (1.059999597068,1.193751326732)	1.106082182 (1.03738094604,1.17478341796)	1.0855504614 (1.012676035384,1.158424887416)	1.0648172455 (0.984572015848,1.145062475152)	1.0442518068 (0.952851641104,1.135651972496)	1.0241040573 (0.916419027176,1.131789087424)	1.0039253571 (0.878179115332,1.129671598868)	0.9839175563 (0.837907594048,1.129927518552)	0.9640968104 (0.796208013184,1.131985607616)	0.9444786813 (0.753540942448,1.135416420152)	0.9250753706 (0.710259071504,1.139891669696)	0.9058958125 (0.666640701076,1.145150923924)	0.8869470025 (0.622902434356,1.150991570644)	0.8682342388 (0.579216807524,1.157251670076)	0.8497627179 (0.535726014808,1.163799420992)	0.8315344208 (0.492549509416,1.170519332184)	0.8135511393 (0.449793469612,1.177308808988)	0.795814579 (0.407546685168,1.184082472832)	0.7783251264 (0.365883909296,1.190766343504)	0.7610829446 (0.324869977648,1.197295911552)
Angola	lowSDI	2.0097966626 (1.775364279156,2.244229046044)	2.0011548088 (1.799826933156,2.202482684444)	1.9925275392 (1.816373994892,2.168681083508)	1.9842584793 (1.82625404852,2.14226291008)	1.976295283 (1.830833473948,2.121757092052)	1.96793801 (1.83102727464,2.10484874536)	1.9593881253 (1.82841790298,2.09035834762)	1.9542906289 (1.827546907852,2.081034349948)	1.9543219817 (1.830757931608,2.077886031792)	1.9558403982 (1.83498167084,2.07669912556)	1.9574997108 (1.83910979846,2.07588962314)	1.9613534995 (1.845160104868,2.077546894132)	1.9663034805 (1.852085984016,2.080520976984)	1.9703246026 (1.857943546344,2.082705658856)	1.9741035196 (1.863384141544,2.084822897656)	1.9746870805 (1.86559438308,2.08377977792)	1.9729995016 (1.865452108948,2.080546894252)	1.9703183705 (1.864167336924,2.076469404076)	1.9661637486 (1.861272655552,2.071054841648)	1.9599088388 (1.85617410126,2.06364357634)	1.9524199047 (1.849714982716,2.055124826684)	1.943341805 (1.841584671788,2.045098938212)	1.9329595046 (1.832084345908,2.033834663292)	1.9205466863 (1.820537177288,2.020556195312)	1.9069048213 (1.807719329412,2.006090313188)	1.8930890545 (1.794551066252,1.991627042748)	1.8774198282 (1.779134262668,1.975705393732)	1.8620886542 (1.762944066532,1.961233241868)	1.8443137054 (1.74214704528,1.94648036552)	1.8275303275 (1.718302028068,1.936758626932)	1.8091525613 (1.686997412324,1.931307710276)	1.7911051576 (1.648639469816,1.933570845384)	1.7718106137 (1.597905165872,1.945716061528)	1.7522183621 (1.543576276056,1.960860448144)	1.7320923522 (1.483924503376,1.980260201024)	1.7114266475 (1.420022545588,2.002830749412)	1.6902518705 (1.352714656472,2.027789084528)	1.6686191984 (1.282682920764,2.054555476036)	1.6465584925 (1.210484314324,2.082632670676)	1.6240870756 (1.136553362416,2.111620788784)	1.6012133746 (1.061243038576,2.141183710624)	1.5779764553 (0.984877589192,2.171075321408)	1.5544342963 (0.907762252744,2.201106339856)	1.5306242134 (0.83017864198,2.23106978482)	1.5065726899 (0.752363170508,2.260782209292)	1.4822951366 (0.674519571808,2.290070701392)	1.4578308277 (0.596844954372,2.318816701028)
Argentina	high-middleSDI	0.6273168072 (0.554211718976,0.700421895424)	0.6158196579 (0.55793059632,0.67370871948)	0.6056356445 (0.55697515374,0.65429613526)	0.5976518889 (0.553894016504,0.641409761296)	0.5926735927 (0.551310242896,0.634036942504)	0.5901920771 (0.55007992054,0.63030423366)	0.5908536611 (0.551500434376,0.630206887824)	0.5934112636 (0.55458610968,0.63223641752)	0.5973801427 (0.558851805888,0.635908479512)	0.6026429612 (0.564141128096,0.641144794304)	0.6070693344 (0.568532192876,0.645606475924)	0.6108904172 (0.57237163088,0.64940920352)	0.613689324 (0.57534315782,0.65203549018)	0.6156252974 (0.577559176608,0.653691418192)	0.6168083305 (0.579020401916,0.654596259084)	0.6189856216 (0.581289920424,0.656681322776)	0.6212462976 (0.583535334688,0.658957260512)	0.6261997513 (0.588343193708,0.664056308892)	0.6327464961 (0.59477271424,0.67072027796)	0.6414226754 (0.603347305172,0.679498045628)	0.651620925 (0.613427533764,0.689814316236)	0.6631214374 (0.6247020319,0.7015408429)	0.6755089405 (0.636694502292,0.714323378708)	0.6875829405 (0.64825457128,0.72691130972)	0.6978015985 (0.657982851784,0.737620345216)	0.7077711624 (0.667422131412,0.748120193388)	0.7147361094 (0.673966795024,0.755505423776)	0.7195063792 (0.67814359662,0.76086916178)	0.7214432712 (0.678712077576,0.764174464824)	0.72094408 (0.674792975672,0.767095184328)	0.7177832225 (0.664377429052,0.771189015948)	0.7140012371 (0.647666535912,0.780335938288)	0.7114745529 (0.624553280812,0.798395824988)	0.7081039139 (0.596470676632,0.819737151168)	0.7047122441 (0.564560330436,0.844864157764)	0.7013168175 (0.529861245408,0.872772389592)	0.6979170052 (0.493022842132,0.902811168268)	0.694511329 (0.454426706572,0.934595951428)	0.6910857585 (0.414300568448,0.967870948552)	0.6876334579 (0.372796845488,1.002470070312)	0.6841525705 (0.330029709072,1.038275431928)	0.6806404387 (0.286091645488,1.075189231912)	0.6771006457 (0.241066532472,1.113134758928)	0.6735261965 (0.195030529592,1.152021863408)	0.6699152234 (0.148054050616,1.191776396184)	0.6662686587 (0.100202291344,1.232335026056)	0.6625859647 (0.0515361589,1.2736357705)
Armenia	middleSDI	1.0159600383 (0.7780037638,1.2539163128)	1.0106503852 (0.802631464104,1.218669306296)	1.0041062151 (0.819733135804,1.188479294396)	0.9963562841 (0.829797813756,1.162914754444)	0.9857864574 (0.832323662572,1.139249252228)	0.9735301089 (0.829282826784,1.117777391016)	0.9606331693 (0.822613770328,1.098652568272)	0.9440286794 (0.810656109776,1.077401249024)	0.9250700411 (0.795341405868,1.054798676332)	0.9035872619 (0.777074912776,1.030099611024)	0.8794080605 (0.756033809164,1.002782311836)	0.8542856127 (0.733883210972,0.974688014428)	0.8271821044 (0.7097801967,0.9445840121)	0.8004802782 (0.685771726452,0.915188829948)	0.7730490388 (0.660858679372,0.885239398228)	0.7460588663 (0.63610057212,0.85601716048)	0.7204657194 (0.612475429664,0.828456009136)	0.6971605329 (0.590931372352,0.803389693448)	0.6761576105 (0.571625766244,0.780689454756)	0.6573428723 (0.554498359116,0.760187385484)	0.6407148958 (0.539476437192,0.741953354408)	0.6258861949 (0.526059386896,0.725713002904)	0.6124827003 (0.513682986392,0.711282414208)	0.6001283474 (0.5017441874,0.6985125074)	0.5882464922 (0.489444228136,0.687048756264)	0.5769107102 (0.4765116506,0.6773097698)	0.5659922453 (0.462504261568,0.669480229032)	0.5547829681 (0.446535631224,0.663030304976)	0.5431402392 (0.428258818392,0.658021660008)	0.5314196087 (0.407768566556,0.655070650844)	0.5195396016 (0.384937722132,0.654141481068)	0.5075130816 (0.35988870792,0.65513745528)	0.4954446248 (0.332463278524,0.658425971076)	0.483336498 (0.304141703816,0.662531292184)	0.4711479317 (0.274842157392,0.667453706008)	0.4589304591 (0.24494994928,0.67291096892)	0.4467440879 (0.214796695944,0.678691479856)	0.4345460578 (0.184616619776,0.684475495824)	0.4223369209 (0.154641123832,0.690032717968)	0.4101273062 (0.125051343784,0.695203268616)	0.3979658851 (0.096005816872,0.699925953328)	0.3859049037 (0.067636833244,0.704172974156)	0.3739076505 (0.04004367796,0.70777162304)	0.3619749939 (0.013336577228,0.710613410572)	0.3501197449 (-0.0123986209040001,0.712638110704)	0.3383808923 (-0.037093861228,0.713855645828)	0.3267978548 (-0.060697366264,0.714293075864)
Australia	highSDI	0.9230280109 (0.814521420316,1.031534601484)	0.9264198709 (0.834374029264,1.018465712536)	0.9290073034 (0.849013932572,1.009000674228)	0.9320750387 (0.86004095308,1.00410912432)	0.9353121901 (0.868054786572,1.002569593628)	0.9390783024 (0.874429413872,1.003727190928)	0.9452846005 (0.881851377668,1.008717823332)	0.9510533501 (0.888250838216,1.013855861984)	0.9573530722 (0.894883508848,1.019822635552)	0.9640345149 (0.901778448076,1.026290581724)	0.9699374772 (0.907907727656,1.031967226744)	0.9743064904 (0.912568355536,1.036044625264)	0.9783648538 (0.916904810008,1.039824897592)	0.9810867455 (0.919933763344,1.042239727656)	0.9794754617 (0.918847438692,1.040103484708)	0.9773113569 (0.9171708884,1.0374518254)	0.9734833886 (0.913848344712,1.033118432488)	0.9667649575 (0.907724120736,1.025805794264)	0.9588255244 (0.900352372236,1.017298676564)	0.9491255662 (0.891238143572,1.007012988828)	0.9381433626 (0.880849891708,0.995436833492)	0.9227127335 (0.866252931948,0.979172535052)	0.9053838802 (0.849842367656,0.960925392744)	0.8855787284 (0.831047986876,0.940109469924)	0.8654272334 (0.811832372276,0.919022094524)	0.8446592825 (0.791826144016,0.897492420984)	0.8229257455 (0.770485609164,0.875365881836)	0.8018642756 (0.748933096544,0.854795454656)	0.7803478994 (0.725485077036,0.835210721764)	0.7596864124 (0.700606013232,0.818766811568)	0.7387622891 (0.672590126792,0.804934451408)	0.718403559 (0.641953259004,0.794853858996)	0.6986436465 (0.608117616892,0.789169676108)	0.6792619726 (0.573259863744,0.785264081456)	0.6603558642 (0.537408529284,0.783303199116)	0.6419260082 (0.501060683348,0.782791333052)	0.6239676097 (0.464573741192,0.783361478208)	0.6064772765 (0.42821121342,0.78474333958)	0.5894512384 (0.392171638484,0.786730838316)	0.572884374 (0.356602113876,0.789166634124)	0.5567697747 (0.321612831,0.7919267184)	0.5410970554 (0.287286715652,0.794907395148)	0.5258571256 (0.253689595588,0.798024655612)	0.5110406537 (0.220874639688,0.801206667712)	0.49663715 (0.18888123888,0.80439306112)	0.4826356835 (0.157738498888,0.807532868112)	0.4690229664 (0.12746727766,0.81057865514)
Austria	highSDI	0.4149551264 (0.332697217828,0.497213034972)	0.4301090611 (0.35482953692,0.50538858528)	0.4456747389 (0.376172430752,0.515177047048)	0.4616847491 (0.396670866236,0.526698631964)	0.4784349255 (0.416624326104,0.540245524896)	0.4956574798 (0.435912892884,0.555402066716)	0.5132497025 (0.454622659368,0.571876745632)	0.5312382254 (0.472994931844,0.589481518956)	0.5491034842 (0.490753948452,0.607453019948)	0.5667365362 (0.507993245272,0.625479827128)	0.5838000994 (0.524554920288,0.643045278512)	0.5999228349 (0.540205805976,0.659639863824)	0.61535185 (0.555217464164,0.675486235836)	0.629761718 (0.569290681584,0.690232754416)	0.6437651583 (0.582951328272,0.704578988328)	0.657502918 (0.596292568408,0.718713267592)	0.6716216542 (0.609901037032,0.733342271368)	0.6864208875 (0.624056937768,0.748784837232)	0.702329972 (0.639187881492,0.765472062508)	0.7191382409 (0.655119708168,0.783156773632)	0.7368565896 (0.671846771188,0.801866408012)	0.7558039423 (0.689652936036,0.821954948564)	0.7755278995 (0.708070649276,0.842985149724)	0.7959018624 (0.72690631872,0.86489740608)	0.8166794263 (0.745803511148,0.887555341452)	0.8382882671 (0.764939191804,0.911637342396)	0.8600042847 (0.783316787268,0.936691782132)	0.881166048 (0.799747099592,0.962584996408)	0.9021882008 (0.813836297272,0.990540104328)	0.9215080061 (0.823149784348,1.019866227852)	0.9399158973 (0.827403072008,1.052428722592)	0.9576537214 (0.825980813404,1.089326629396)	0.9772068328 (0.81921211676,1.13520154884)	0.9961284277 (0.807808699068,1.184448156332)	1.0151651003 (0.791584775472,1.238745425128)	1.0343199487 (0.77082472426,1.29781517314)	1.0535978389 (0.74574594952,1.36144972828)	1.0730021449 (0.716501119432,1.429503170368)	1.0925261813 (0.68318686588,1.50186549672)	1.1121625972 (0.64585363562,1.57847155878)	1.1319126542 (0.604523261236,1.659302047164)	1.1517781155 (0.559193305844,1.744362925156)	1.1717601232 (0.509844812528,1.833675433872)	1.1918511366 (0.45644691992,1.92725535328)	1.2120449468 (0.39895804602,2.02513184758)	1.2323445067 (0.337331478112,2.127357535288)	1.2527534481 (0.271514073264,2.233992822936)
Azerbaijan	middleSDI	2.1472314554 (1.86132993628,2.43313297452)	2.1870982453 (1.95055877542,2.42363771518)	2.2250437482 (2.021498012996,2.428589483404)	2.2607124754 (2.075856953276,2.445567997524)	2.2895514084 (2.113624316612,2.465478500188)	2.3119303269 (2.139390309348,2.484470344452)	2.3251868234 (2.153757554508,2.496616092292)	2.3287361415 (2.157924685972,2.499547597028)	2.3239031817 (2.153935730788,2.493870632612)	2.3080404385 (2.139652915168,2.476427961832)	2.2819882001 (2.11593611908,2.44804028112)	2.2460484939 (2.083029825892,2.409067161908)	2.2014510749 (2.04201436922,2.36088778058)	2.1503557738 (1.994800383992,2.305911163608)	2.093492224 (1.94200140046,2.24498304754)	2.0313016747 (1.883953447576,2.178649901824)	1.9676459247 (1.824186599432,2.111105249968)	1.9024644109 (1.762653157192,2.042275664608)	1.8412420416 (1.704547538928,1.977936544272)	1.7824455255 (1.648564092248,1.916326958752)	1.7282505724 (1.596845145016,1.859655999784)	1.6778966639 (1.548776303496,1.807017024304)	1.6319969043 (1.505020987736,1.758972820864)	1.5917876074 (1.466855900276,1.716719314524)	1.5585934389 (1.43555032192,1.68163655588)	1.531348246 (1.409918925596,1.652777566404)	1.5094221251 (1.38879201802,1.63005223218)	1.4938170941 (1.371852806788,1.615781381412)	1.4828739146 (1.355356521576,1.610391307624)	1.4761712527 (1.33575555126,1.61658695414)	1.4711298222 (1.307390937492,1.634868706908)	1.4677760177 (1.268186270056,1.667365765344)	1.4615693907 (1.211941700948,1.711197080452)	1.4564749388 (1.14902961614,1.76392026146)	1.4510608624 (1.078379889932,1.823741834868)	1.4453155844 (1.001520129304,1.889111039496)	1.4392423786 (0.919493776528,1.958990980672)	1.4328523144 (0.8330316475,2.0326729813)	1.4261740488 (0.742688489288,2.109659608312)	1.4192172838 (0.64887985678,2.18955471082)	1.4119814687 (0.551940334188,2.272022603212)	1.4044753191 (0.45216277106,2.35678786714)	1.3967115064 (0.34981204258,2.44361097022)	1.3887161796 (0.245139387088,2.532292972112)	1.3804986979 (0.138364938264,2.622632457536)	1.3720586921 (0.029690415648,2.714426968552)	1.3634038516 (-0.0806924183520001,2.807500121552)
Bahrain	high-middleSDI	0.5386211762 (0.207131042568,0.870111309832)	0.5605364891 (0.244230321216,0.876842656984)	0.58311744 (0.281272980216,0.884961899784)	0.6060501416 (0.317769582516,0.894330700684)	0.6285502887 (0.353155089684,0.903945487716)	0.6485901985 (0.38578247934,0.91139791766)	0.6685156023 (0.416930114216,0.920101090384)	0.6883684424 (0.446535202248,0.930201682552)	0.7045580438 (0.472095115984,0.937020971616)	0.7215694506 (0.496630602144,0.946508299056)	0.7376564041 (0.519056081376,0.956256726824)	0.754484259 (0.540663190084,0.968305327916)	0.7685729838 (0.559112019752,0.978033947848)	0.7822676282 (0.5761870297,0.9883482267)	0.7935015175 (0.590580023284,0.996423011716)	0.8031095345 (0.603020909232,1.003198159768)	0.8110007211 (0.61352106124,1.00848038096)	0.8175618063 (0.6224087468,1.0127148658)	0.821702941 (0.628797992288,1.014607889712)	0.8239030047 (0.632954097376,1.014851912024)	0.824218389 (0.634752299488,1.013684478512)	0.8223036454 (0.63368542876,1.01092186204)	0.8192140583 (0.630308793192,1.008119323408)	0.8135419257 (0.623265325228,1.003818526172)	0.8062617667 (0.612936497164,0.999587036236)	0.7966628212 (0.598391474612,0.994934167788)	0.7849080237 (0.579467325804,0.990348721596)	0.7718929912 (0.556534730152,0.987251252248)	0.7574494461 (0.529382237724,0.985516654476)	0.7406898896 (0.497405706136,0.983974073064)	0.7242142813 (0.46265487928,0.98577368332)	0.7071496305 (0.424801508472,0.989497752528)	0.6897850546 (0.382990094632,0.996580014568)	0.671130718 (0.34035882284,1.00190261316)	0.6519170143 (0.29649750958,1.00733651902)	0.6322467853 (0.252018777168,1.012474793432)	0.6121650028 (0.207447427944,1.016882577656)	0.5916864323 (0.163246206184,1.020126658416)	0.5708626612 (0.119837289032,1.021888033368)	0.5497973073 (0.07757463764,1.02201997696)	0.5286059058 (0.0367558569000001,1.0204559547)	0.5073586518 (-0.00237142262000001,1.01708872622)	0.4861002606 (-0.03959544854,1.01179596974)	0.4649076206 (-0.07474011138,1.00455535258)	0.4438965241 (-0.107686158656,0.995479206856)	0.4231873746 (-0.138359196692,0.984733945892)	0.4028754482 (-0.166718448168,0.972469344568)
Bangladesh	low-middleSDI	3.4785210094 (3.325466700328,3.631575318472)	3.4453257655 (3.325367963508,3.565283567492)	3.4176676181 (3.311064497,3.5242707392)	3.3803470193 (3.278801253664,3.481892784936)	3.3308960055 (3.23231025362,3.42948175738)	3.2699219005 (3.17412992282,3.36571387818)	3.1854089944 (3.092974305032,3.277843683768)	3.0848344901 (2.996014098552,3.173654881648)	2.9743635056 (2.889082692948,3.059644318252)	2.8646367175 (2.782513917412,2.946759517588)	2.7549223159 (2.675737944872,2.834106686928)	2.6482670363 (2.571785100924,2.724748971676)	2.5486942976 (2.474624223564,2.622764371636)	2.4592533612 (2.387354041848,2.531152680552)	2.3822603384 (2.31237864932,2.45214202748)	2.3226636411 (2.254535423684,2.390791858516)	2.2734000856 (2.206771367556,2.340028803644)	2.2321552501 (2.166757388928,2.297553111272)	2.1915078137 (2.127291942288,2.255723685112)	2.1580558553 (2.095002390504,2.221109320096)	2.1240922962 (2.06223670814,2.18594788426)	2.0907767245 (2.030145787168,2.151407661832)	2.0614154673 (2.00185730304,2.12097363156)	2.0388826274 (1.980184391384,2.097580863416)	2.0240127609 (1.965992259368,2.082033262432)	2.0205773581 (1.963008579336,2.078146136864)	2.0232596267 (1.965975877996,2.080543375404)	2.0266926097 (1.969661837216,2.083723382184)	2.0278087791 (1.971068968028,2.084548590172)	2.025040252 (1.967619578872,2.082460925128)	2.0193962659 (1.956421828892,2.082370702908)	2.012219697 (1.931938822984,2.092500571016)	2.0096883326 (1.888538200868,2.130838464332)	2.003069526 (1.833898174756,2.172240877244)	1.996043635 (1.769975437288,2.222111832712)	1.9885944299 (1.698723415684,2.278465444116)	1.9806618783 (1.621258094988,2.340065661612)	1.9722617928 (1.538379599048,2.406143986552)	1.9634382006 (1.450752013804,2.476124387396)	1.9542835659 (1.358917841212,2.549649290588)	1.944834693 (1.263271206704,2.626398179296)	1.9350356646 (1.164083792084,2.705987537116)	1.9248966774 (1.061650306476,2.788143048324)	1.9144479404 (0.956291477136,2.872604403664)	1.903764318 (0.848303329964,2.959225306036)	1.8928885563 (0.737920451352,3.047856661248)	1.8817831256 (0.62531809018,3.13824816102)
Belarus	high-middleSDI	1.4083348792 (1.21361027472,1.60305948368)	1.4057988631 (1.251033807424,1.560563918776)	1.4024459506 (1.269928321216,1.534963579984)	1.3929405182 (1.270493320404,1.515387715996)	1.3714442624 (1.253670428236,1.489218096564)	1.3389787487 (1.224900949256,1.453056548144)	1.2995110079 (1.189729193884,1.409292821916)	1.2533201839 (1.1486320955,1.3580082723)	1.2021743303 (1.102486094688,1.301862565912)	1.151761183 (1.055741777112,1.247780588888)	1.1040776474 (1.010299261216,1.197856033584)	1.0625809116 (0.97014169816,1.15502012504)	1.0274582235 (0.936268099244,1.118648347756)	0.9982472749 (0.908617582692,1.087876967108)	0.9747898484 (0.886971255776,1.062608441024)	0.9552197172 (0.8692927488,1.0411466856)	0.9388490659 (0.854639802888,1.023058328912)	0.9247794012 (0.841972725752,1.007586076648)	0.9126833085 (0.830882344332,0.994484272668)	0.9019039968 (0.820712922696,0.983095070904)	0.8917984643 (0.810874036632,0.972722891968)	0.8810563816 (0.800247557084,0.961865206116)	0.8693162581 (0.788615433308,0.950017082892)	0.8563982925 (0.7758617553,0.9369348297)	0.8421614436 (0.76178231694,0.92254057026)	0.8263958902 (0.746029422004,0.906762358396)	0.8101107785 (0.72917589874,0.89104565826)	0.793044986 (0.710442723656,0.875647248344)	0.7759530767 (0.689645576064,0.862260577336)	0.7586889801 (0.665439288432,0.851938671768)	0.7413064641 (0.636550436024,0.846062492176)	0.7245372556 (0.602701813396,0.846372697804)	0.7074542732 (0.562441330608,0.852467215792)	0.6906785176 (0.519071060796,0.862285974404)	0.6740539891 (0.473060960444,0.875047017756)	0.6575972049 (0.425350963708,0.889843446092)	0.6413297648 (0.376619731772,0.906039797828)	0.625259648 (0.3273569303,0.9231623657)	0.6093904491 (0.277935358308,0.940845539892)	0.5937274237 (0.228648793588,0.958806053812)	0.5782813031 (0.17973776764,0.97682483856)	0.5630676863 (0.131403012832,0.994732359768)	0.5480915054 (0.0838108507999999,1.01237216)	0.5333543033 (0.037104725504,1.029603881096)	0.5188597855 (-0.00859318633599992,1.046312757336)	0.5046156302 (-0.053179447584,1.062410707984)	0.4906334438 (-0.0965681942999999,1.0778350819)
Belgium	highSDI	0.94275862 (0.815948963964,1.069568276036)	0.9767363221 (0.866055955688,1.087416688512)	1.0114921502 (0.91237930532,1.11060499508)	1.0467975318 (0.954911079912,1.138683983688)	1.0842766501 (0.995990178428,1.172563121772)	1.1240524681 (1.036888733624,1.211216202576)	1.168302888 (1.080739051864,1.255866724136)	1.2163710453 (1.127686832396,1.305055258204)	1.2680759859 (1.177984869708,1.358167102092)	1.323704703 (1.232038535904,1.415370870096)	1.381882182 (1.288510625372,1.475253738628)	1.4398195327 (1.34465170624,1.53498735916)	1.4975206036 (1.400440698944,1.594600508256)	1.5537811933 (1.454805596832,1.652756789768)	1.6007197299 (1.50046366602,1.70097579378)	1.6418674664 (1.540771081724,1.742963851076)	1.6755812437 (1.574037250296,1.777125237104)	1.7055815565 (1.603624895876,1.807538217124)	1.7300932852 (1.627780709156,1.832405861244)	1.7523079446 (1.649525643384,1.855090245816)	1.7702149087 (1.66693998814,1.87348982926)	1.7823138476 (1.67861278188,1.88601491332)	1.7924620082 (1.688211419044,1.896712597356)	1.797961417 (1.693196654772,1.902726179228)	1.7980085853 (1.692803239768,1.903213930832)	1.7957441251 (1.68998465366,1.90150359654)	1.7906004671 (1.683997759756,1.897203174444)	1.7813829218 (1.673077154188,1.889688689412)	1.7666586124 (1.654471111436,1.878846113364)	1.7502776658 (1.629485797568,1.871069534032)	1.7320152462 (1.594882896972,1.869147595428)	1.7123494511 (1.548561331388,1.876137570812)	1.6955313356 (1.490928701364,1.900133969836)	1.6770525082 (1.425553083128,1.928551933272)	1.6586730296 (1.353658652408,1.963687406792)	1.6404244428 (1.276777072896,2.004071812704)	1.6223242477 (1.195976683204,2.048671812196)	1.6043867885 (1.112024123552,2.096749453448)	1.5865901362 (1.025476623968,2.147703648432)	1.5689173131 (0.936759105216,2.201075520984)	1.5513532927 (0.846210016996,2.256496568404)	1.5338765148 (0.754107311216,2.313645718384)	1.5164607584 (0.660694560484,2.372226956316)	1.4990648047 (0.56619534886,2.43193426054)	1.4816567424 (0.470814976396,2.492498508404)	1.4642107685 (0.374745440584,2.553676096416)	1.4467030947 (0.278169389732,2.615236799668)
Benin	lowSDI	2.1724760292 (1.799095473932,2.545856584468)	2.1673786551 (1.838952641604,2.495804668596)	2.1611994656 (1.869309181376,2.453089749824)	2.1546997706 (1.891325405444,2.418074135756)	2.1471079734 (1.905341760544,2.388874186256)	2.1378158874 (1.91213893058,2.36349284422)	2.1280006651 (1.9141276015,2.3418737287)	2.1156088965 (1.910679997136,2.320537795864)	2.1012799789 (1.903388093604,2.299171864196)	2.0858829443 (1.89375997424,2.27800591436)	2.0696266257 (1.882428930624,2.256824320776)	2.0528969468 (1.870088292464,2.235705601136)	2.0363608506 (1.857504922384,2.215216778816)	2.0205426727 (1.845243268952,2.195842076448)	2.0067339143 (1.834571465856,2.178896362744)	1.9926029649 (1.82336690504,2.16183902476)	1.9785548407 (1.811972281956,2.145137399444)	1.9648347075 (1.800647397724,2.129022017276)	1.9507736053 (1.788786808692,2.112760401908)	1.9368384515 (1.776826036784,2.096850866216)	1.9244527869 (1.766104472748,2.082801101052)	1.9106707448 (1.753887134124,2.067454355476)	1.896210935 (1.740813376152,2.051608493848)	1.8802812401 (1.726109013472,2.034453466728)	1.862636762 (1.709353460248,2.015920063752)	1.8436960304 (1.690597819484,1.996794241316)	1.8239508559 (1.66968294462,1.97821876718)	1.8035889742 (1.645824503084,1.961353445316)	1.782272455 (1.617472530564,1.947072379436)	1.7603953854 (1.583675144136,1.937115626664)	1.7393550032 (1.544464308908,1.934245697492)	1.7182912928 (1.498367220964,1.938215364636)	1.6970407117 (1.44264811828,1.95143330512)	1.6759952833 (1.383797196756,1.968193369844)	1.6550766847 (1.320514896104,1.989638473296)	1.6342854569 (1.253705976472,2.014864937328)	1.6136124939 (1.184087426208,2.043137561592)	1.5930470293 (1.112229891156,2.073864167444)	1.572587796 (1.038602464036,2.106573127964)	1.5522431026 (0.963584357772,2.140901847428)	1.5320194732 (0.887481778504,2.176557167896)	1.5119185413 (0.810546192896,2.213290889704)	1.4919385086 (0.732991699392,2.250885317808)	1.4720900068 (0.655016011104,2.289164002496)	1.4523818243 (0.576785299336,2.327978349264)	1.4328129972 (0.498439010668,2.367186983732)	1.4133757948 (0.420099142684,2.406652446916)
Bhutan	low-middleSDI	0.9199373443 (0.524775094216,1.315099594384)	0.9270374645 (0.5638868809,1.2901880481)	0.9348231491 (0.599294757104,1.270351541096)	0.9412994446 (0.629567829888,1.253031059312)	0.9468623132 (0.65510361828,1.23862100812)	0.9513508705 (0.675949437704,1.226752303296)	0.9547802266 (0.692378886392,1.217181566808)	0.9572525557 (0.704873729196,1.209631382204)	0.9582671494 (0.713569070936,1.202965227864)	0.9583394961 (0.719318586252,1.197360405948)	0.9573913714 (0.7225390803,1.1922436625)	0.9554814813 (0.723691063588,1.187271899012)	0.9526727649 (0.723168731288,1.182176798512)	0.9490449427 (0.721301283676,1.176788601724)	0.9446699766 (0.7183395989,1.1710003543)	0.9396179746 (0.714461190216,1.164774758984)	0.9339746231 (0.709787362124,1.158161884076)	0.9278069022 (0.704369635028,1.151244169372)	0.9212028613 (0.698212528616,1.144193193984)	0.9142906028 (0.691281524284,1.137299681316)	0.9072082577 (0.683483395612,1.130933119788)	0.9001350802 (0.674685278168,1.125584882232)	0.8923918984 (0.664046851988,1.120736944812)	0.8859201518 (0.652655953836,1.119184349764)	0.8800148957 (0.639540525508,1.120489265892)	0.874748714 (0.6243080235,1.1251894045)	0.8701376021 (0.606536246208,1.133738957992)	0.8661673479 (0.585824944048,1.146509751752)	0.8628032623 (0.561836395064,1.163770129536)	0.8600873279 (0.534384652868,1.185790002932)	0.8576535766 (0.503120599088,1.212186554112)	0.8555361465 (0.468101368504,1.242970924496)	0.8531962775 (0.42727702122,1.27911553378)	0.8516105091 (0.38510258302,1.31811843518)	0.8503747618 (0.339781254264,1.360968269336)	0.8494944736 (0.291486873016,1.407502074184)	0.8489647416 (0.240350039408,1.457579443792)	0.8487718055 (0.186465579884,1.511078031116)	0.8488943531 (0.129901665652,1.567887040548)	0.8493078286 (0.0707012205759999,1.627914436624)	0.8499848809 (0.00888954444800005,1.691080217352)	0.8508959915 (-0.0555185844480001,1.757310567448)	0.8520099958 (-0.122512511564,1.826532503164)	0.8532945272 (-0.19207992824,1.89866898264)	0.8547201386 (-0.264209589036,1.973649866236)	0.8562604726 (-0.338888667228,2.051409612428)	0.8578925812 (-0.416100716384,2.131885878784)
Bolivia (Plurinational State of)	low-middleSDI	3.1409321316 (2.782834071084,3.499030192116)	3.0813761622 (2.77963402794,3.38311829646)	3.0211927114 (2.761656038592,3.280729384208)	2.9609855904 (2.731315163568,3.190656017232)	2.9006260031 (2.691246521348,3.110005484852)	2.8404220557 (2.644616691932,3.036227419468)	2.7796364336 (2.593218358708,2.966054508492)	2.7182600982 (2.538865794832,2.897654401568)	2.656311983 (2.482717135196,2.829906830804)	2.5947940521 (2.426341639636,2.763246464564)	2.5333339073 (2.369689533008,2.696978281592)	2.4733371086 (2.314212065852,2.632462151348)	2.4138480793 (2.259052240256,2.568643918344)	2.3562649244 (2.205538126696,2.506991722104)	2.2998783974 (2.153002409344,2.446754385456)	2.2459406469 (2.102631905296,2.389249388504)	2.1944958315 (2.054487435896,2.334504227104)	2.1448314986 (2.00791850532,2.28174449188)	2.0972108945 (1.96319786234,2.23122392666)	2.0512579641 (1.919995389944,2.182520538256)	2.0068735906 (1.878243081824,2.135504099376)	1.9634460039 (1.837384143136,2.089507864664)	1.9212151614 (1.797627762808,2.044802559992)	1.8800529359 (1.758770083356,2.001335788444)	1.8399436538 (1.720596925124,1.959290382476)	1.801227298 (1.68303952242,1.91941507358)	1.7633091362 (1.64487351176,1.88174476064)	1.7260847851 (1.605032290376,1.847137279824)	1.6890377545 (1.561825128736,1.816250380264)	1.6528228182 (1.51467962406,1.79096601234)	1.6164048623 (1.461824682056,1.770985042544)	1.5803156366 (1.40359764522,1.75703362798)	1.5447405699 (1.33889688346,1.75058425634)	1.5095510534 (1.272259120312,1.746842986488)	1.4747859945 (1.2031823608,1.7463896282)	1.4404683083 (1.132517824648,1.748418791952)	1.4066190714 (1.060926086672,1.752312056128)	1.3732541049 (0.988924027468,1.757584182332)	1.3403905271 (0.916929611992,1.763851442208)	1.3080422494 (0.845271490208,1.770813008592)	1.2762194495 (0.77421170648,1.77822719252)	1.2449306335 (0.70396423998,1.78589702702)	1.2141795385 (0.634706542608,1.793652534392)	1.1839707195 (0.56659301156,1.80134842744)	1.1543071267 (0.499748940628,1.808865312772)	1.1251891063 (0.434276627176,1.816101585424)	1.0966162146 (0.370261654452,1.822970774748)
Bosnia and Herzegovina	high-middleSDI	1.6626932227 (1.383903946956,1.941482498444)	1.6527705393 (1.410563824284,1.894977254316)	1.641642104 (1.428136053732,1.855148154268)	1.6293069331 (1.437085614748,1.821528251452)	1.6153690936 (1.438117853252,1.792620333948)	1.5995730099 (1.432456474244,1.766689545556)	1.5819090397 (1.42157007252,1.74224800688)	1.5609419332 (1.405397630916,1.716486235484)	1.5403744502 (1.3882062977,1.6925426027)	1.5201165005 (1.370513340612,1.669719660388)	1.4998248858 (1.352351610284,1.647298161316)	1.4799842263 (1.334365276796,1.625603175804)	1.4618732986 (1.317835109284,1.605911487916)	1.4451791861 (1.30255635022,1.58780202198)	1.4303416034 (1.288932697636,1.571750509164)	1.4164931164 (1.276154326144,1.556831906656)	1.4040363596 (1.264548806948,1.543523912252)	1.392138963 (1.253319836204,1.530958089796)	1.3806515899 (1.242313594104,1.518989585696)	1.369436992 (1.231386111508,1.507487872492)	1.3588711187 (1.220829163264,1.496913074136)	1.3475552967 (1.209320741864,1.485789851536)	1.3374335011 (1.198503145284,1.476363856916)	1.3268594266 (1.186677880088,1.467040973112)	1.3171155845 (1.174677836516,1.459553332484)	1.3070621945 (1.160982968788,1.453141420212)	1.2970465217 (1.145265838072,1.448827205328)	1.2867737727 (1.126496980052,1.447050565348)	1.2758558318 (1.103496401592,1.448215262008)	1.2651650326 (1.076365530856,1.453964534344)	1.2546877777 (1.044629284132,1.464746271268)	1.2430358545 (1.00700768492,1.47906402408)	1.2312085835 (0.963493172712,1.498923994288)	1.2189597942 (0.916878019968,1.521041568432)	1.2063460708 (0.866839726504,1.545852415096)	1.1933840486 (0.813975494516,1.572792602684)	1.180092034 (0.758786145164,1.601397922836)	1.1664931088 (0.701696526928,1.631289690672)	1.1526105564 (0.643072191736,1.662148921064)	1.1384675131 (0.583222361212,1.693712664988)	1.1240763866 (0.522408400492,1.725744372708)	1.1094505426 (0.460862089052,1.758038996148)	1.094607577 (0.398795436172,1.790419717828)	1.0795634301 (0.336405075336,1.822721784864)	1.0643335996 (0.273867619968,1.854799579232)	1.0489242266 (0.211342079996,1.886506373204)	1.0333422043 (0.148977723412,1.917706685188)
Botswana	middleSDI	1.0780152843 (0.738712950328,1.417317618272)	1.0887830504 (0.782454514572,1.395111586228)	1.0992685786 (0.82108929288,1.37744786432)	1.1090943167 (0.85422221418,1.36396641922)	1.1185719221 (0.882219580476,1.354924263724)	1.1278637589 (0.905610092412,1.350117425388)	1.1372349039 (0.92520060254,1.34926920526)	1.1470203577 (0.9419923968,1.3520483186)	1.1572482355 (0.956763013836,1.357733457164)	1.1693447896 (0.97136181154,1.36732776766)	1.1825618562 (0.985809631328,1.379314081072)	1.1975504393 (1.001151029912,1.393949848688)	1.214616211 (1.018058860696,1.411173561304)	1.2340210528 (1.037047704648,1.430994400952)	1.2559564319 (1.0584510833,1.4534617805)	1.2804806692 (1.082374817172,1.478586521228)	1.3075382322 (1.108715259292,1.506361205108)	1.3372975313 (1.137436915576,1.537158147024)	1.3692578322 (1.167939345348,1.570576319052)	1.4024584932 (1.19915323216,1.60576375424)	1.4343037009 (1.228782072448,1.639825329352)	1.4650807504 (1.257080401088,1.673081099712)	1.4942812961 (1.283555017792,1.705007574408)	1.5215612489 (1.307683541276,1.735438956524)	1.5472188185 (1.329229318212,1.765208318788)	1.5704744203 (1.346663773128,1.794285067472)	1.5910858742 (1.358617287276,1.823554461124)	1.6099311258 (1.364259084528,1.855603167072)	1.6272794308 (1.362098080492,1.892460781108)	1.6434613965 (1.350713566216,1.936209226784)	1.6589915746 (1.329145155768,1.988837993432)	1.6735340076 (1.296379861196,2.050688154004)	1.6873964751 (1.250289772844,2.124503177356)	1.7001721711 (1.196012096024,2.204332246176)	1.7120573788 (1.132614719396,2.291500038204)	1.7230207572 (1.060938580556,2.385102933844)	1.7330661357 (0.981726054152,2.484406217248)	1.742225101 (0.895622970892,2.588827231108)	1.7505158371 (0.803194162108,2.697837512092)	1.7579336201 (0.704862150972,2.811005089228)	1.7644514835 (0.600963456316,2.927939510684)	1.7700813612 (0.491814841824,3.048347880576)	1.7748623166 (0.377725386572,3.171999246628)	1.7788221163 (0.25901267746,3.29863155514)	1.7819630828 (0.135936524736,3.427989640864)	1.7842677303 (0.00873091706800011,3.559804543532)	1.7857583127 (-0.122370072288,3.693886697688)
Brazil	middleSDI	0.9021470584 (0.852259113916,0.952035002884)	0.8855701724 (0.847364826144,0.923775518656)	0.8689880704 (0.836511962708,0.901464178092)	0.8514468222 (0.821362360212,0.881531284188)	0.8346381787 (0.805619369888,0.863656987512)	0.8199614299 (0.791620399476,0.848302460324)	0.8106253002 (0.782808767736,0.838441832664)	0.8034995669 (0.776186912608,0.830812221192)	0.7995442885 (0.772640288524,0.826448288476)	0.796997267 (0.77043794694,0.82355658706)	0.7974964237 (0.771164242748,0.823828604652)	0.7992848437 (0.773123612184,0.825446075216)	0.80277392 (0.77671976348,0.82882807652)	0.8091728871 (0.783146234476,0.835199539724)	0.8185461728 (0.79248906746,0.84460327814)	0.8314542731 (0.805294365368,0.857614180832)	0.8476628302 (0.821293421792,0.874032238608)	0.8631448357 (0.836569386016,0.889720285384)	0.8774602433 (0.850719787292,0.904200699308)	0.8916296078 (0.864746773668,0.918512441932)	0.9040403184 (0.877089291556,0.930991345244)	0.9152688447 (0.888306184864,0.942231504536)	0.9256215872 (0.89866873932,0.95257443508)	0.9353463962 (0.908357640924,0.962335151476)	0.9446948306 (0.917571789648,0.971817871552)	0.9595688121 (0.932174987936,0.986962636264)	0.9814328498 (0.953733875784,1.009131823816)	1.0093986413 (0.981336015548,1.037461267052)	1.0404576817 (1.01184154156,1.06907382184)	1.0713496324 (1.041503354708,1.101195910092)	1.0979255392 (1.064073250828,1.131777827572)	1.123119189 (1.07817163698,1.16806674102)	1.1507995701 (1.08129025358,1.22030888662)	1.1778961168 (1.077401594616,1.278390638984)	1.2052807202 (1.06671681206,1.34384462834)	1.2330004496 (1.050025131172,1.415975768028)	1.2611000444 (1.027700227176,1.494499861624)	1.2895093883 (0.99982145494,1.57919732166)	1.3181250366 (0.966389589628,1.669860483572)	1.3469131338 (0.927382315632,1.766443951968)	1.3759112481 (0.88277429162,1.86904820458)	1.4051527533 (0.83249934652,1.97780616008)	1.4345504833 (0.77641269572,2.09268827088)	1.4639809272 (0.714401571668,2.213560282732)	1.4933990457 (0.64638584636,2.34041224504)	1.5228374396 (0.572302507288,2.473372371912)	1.5523159515 (0.49206450512,2.61256739788)
Bulgaria	high-middleSDI	1.0711529505 (0.904439288728,1.237866612272)	1.0689641184 (0.926191354476,1.211736882324)	1.0655671317 (0.940545603068,1.190588660332)	1.0633595943 (0.950245539204,1.176473649396)	1.0612876524 (0.955524671384,1.167050633416)	1.058617257 (0.957102898796,1.160131615204)	1.0545635586 (0.955471948948,1.153655168252)	1.0500421836 (0.952371146472,1.147713220728)	1.0436459277 (0.947077944468,1.140213910932)	1.0363772825 (0.940759293628,1.131995271372)	1.0297510549 (0.934857206844,1.124644902956)	1.0243532002 (0.929955736648,1.118750663752)	1.0204017514 (0.926279652952,1.114523849848)	1.0197005715 (0.925550946224,1.113850196776)	1.0212194369 (0.92689182912,1.11554704468)	1.0267278667 (0.931947018328,1.121508715072)	1.0349256829 (0.939533687712,1.130317678088)	1.0463164439 (0.950099402392,1.142533485408)	1.0612572945 (0.963955129568,1.158559459432)	1.0794736335 (0.980806697244,1.178140569756)	1.1013200862 (1.00093344222,1.20170673018)	1.1253472971 (1.022947994192,1.227746600008)	1.1525682131 (1.047727305264,1.257409120936)	1.1812695357 (1.073654251784,1.288884819616)	1.2124660342 (1.1014657805,1.3234662879)	1.2451622071 (1.130010737688,1.360313676512)	1.2788859093 (1.158234125012,1.399537693588)	1.3142351634 (1.185699820856,1.442770505944)	1.3499094349 (1.20964463778,1.49017423202)	1.3871749609 (1.229199142396,1.545150779404)	1.4271308405 (1.243155853472,1.611105827528)	1.4664440473 (1.246706767776,1.686181326824)	1.5063093267 (1.238240728028,1.774377925372)	1.5473074665 (1.22200089904,1.87261403396)	1.5890396192 (1.19664021138,1.98143902702)	1.6315166047 (1.162518580548,2.100514628852)	1.6747355426 (1.119824500936,2.229646584264)	1.7187066217 (1.068624783588,2.368788459812)	1.7634459355 (1.008894256948,2.517997614052)	1.8089716335 (0.940524390816,2.677418876184)	1.8552949188 (0.863341101848,2.847248735752)	1.9024114387 (0.777119889556,3.027702987844)	1.9503278813 (0.68161372004,3.21904204256)	1.9990543588 (0.576559517564,3.421549200036)	2.0486028821 (0.461668404216,3.635537359984)	2.0989770683 (0.336628382216,3.861325754384)	2.1501636563 (0.201110562844,4.099216749756)
Burkina Faso	lowSDI	2.3443627593 (2.031589161352,2.657136357248)	2.3281671144 (2.058258211164,2.598076017636)	2.3125835673 (2.075478557648,2.549688576952)	2.2975783107 (2.084466355672,2.510690265728)	2.2829236603 (2.086794669368,2.479052651232)	2.2686251666 (2.084350476756,2.452899856444)	2.2555848017 (2.07967260846,2.43149699494)	2.2409527559 (2.071361965244,2.410543546556)	2.2252818673 (2.06081849564,2.38974523896)	2.2082942697 (2.04830374054,2.36828479886)	2.1891627779 (2.033325201796,2.345000354004)	2.1687274561 (2.016805035856,2.320649876344)	2.1477161292 (1.999461709796,2.295970548604)	2.1264643105 (1.98161329272,2.27131532828)	2.1052913637 (1.963544413992,2.247038313408)	2.0852366824 (1.946215667764,2.224257697036)	2.0671542263 (1.930451059056,2.203857393544)	2.0511436126 (1.916396833468,2.185890391732)	2.0378958272 (1.904752898036,2.171038756364)	2.0283329893 (1.896460921196,2.160205057404)	2.0236085253 (1.89263914676,2.15457790384)	2.0226660165 (1.892322471644,2.153009561356)	2.0255218012 (1.895468075664,2.155575526736)	2.0298494069 (1.899814180824,2.159884632976)	2.0355751472 (1.905217230448,2.165933063952)	2.039877104 (1.908860179584,2.170894028416)	2.0430121675 (1.910619271732,2.175405063268)	2.0425785157 (1.90740031842,2.17775671298)	2.0379299746 (1.897130801904,2.178729147296)	2.0318092637 (1.880343546388,2.183274981012)	2.0233470305 (1.853923775156,2.192770285844)	2.0149192924 (1.8184225598,2.211416025)	2.0092931756 (1.772297816776,2.246288534424)	2.0018089107 (1.719191132068,2.284426689332)	1.9944063612 (1.659336001996,2.329476720404)	1.9870776726 (1.593865824984,2.380289520216)	1.9798124665 (1.523643079036,2.435981853964)	1.9725880242 (1.44931040332,2.49586564508)	1.9653769683 (1.371360589932,2.559393346668)	1.9581639124 (1.290171438664,2.626156386136)	1.95092845 (1.206030884336,2.695826015664)	1.9436490879 (1.11916875024,2.76812942556)	1.9362955865 (1.029775004344,2.842816168656)	1.9288316074 (0.938021900268,2.919641314532)	1.921233003 (0.844062540464,2.998403465536)	1.9134745732 (0.748032159652,3.078916986748)	1.9055377107 (0.650058984912,3.161016436488)
Burundi	lowSDI	4.9120762396 (4.378665773872,5.445486705328)	4.9096458377 (4.452415394828,5.366876280572)	4.9075230514 (4.506290563912,5.308755538888)	4.9033747087 (4.540363239628,5.266386177772)	4.8977132597 (4.558982061692,5.236444457708)	4.888044653 (4.564232806432,5.211856499568)	4.8748071254 (4.560160744316,5.189453506484)	4.8530016004 (4.544719328536,5.161283872264)	4.8267457385 (4.52358498172,5.12990649528)	4.7950232581 (4.496716156728,5.093330359472)	4.7602286743 (4.466775025476,5.053682323124)	4.7210189404 (4.432549699172,5.009488181628)	4.6813326085 (4.397805919852,4.964859297148)	4.6395482352 (4.360929709168,4.918166761232)	4.5992738325 (4.325264909536,4.873282755464)	4.557145804 (4.287589598648,4.826702009352)	4.5147578301 (4.249371237804,4.780144422396)	4.4757388141 (4.214036731332,4.737440896868)	4.436242844 (4.177909261136,4.694576426864)	4.4023409403 (4.14680835796,4.65787352264)	4.3722432499 (4.118963126804,4.625523372996)	4.3413116503 (4.089926619844,4.592696680756)	4.3085796272 (4.058812284312,4.558346970088)	4.2731485775 (4.024820623528,4.521476531472)	4.2357385802 (3.98862855592,4.48284860448)	4.1929854105 (3.946688681948,4.439282139052)	4.1453882242 (3.898677676928,4.392098771472)	4.0964976864 (3.846411172408,4.346584200392)	4.0458921939 (3.7869500524,4.3048343354)	3.995187384 (3.71830897674,4.27206579126)	3.9439567501 (3.636469288028,4.251444212172)	3.8925365384 (3.539147993912,4.245925082888)	3.8379443154 (3.416549411008,4.259339219792)	3.7840028731 (3.287656162016,4.280349584184)	3.7294090873 (3.148370375788,4.310447798812)	3.6742053227 (3.000995771924,4.347414873476)	3.618451617 (2.847344334124,4.389558899876)	3.5622416216 (2.688881070712,4.435602172488)	3.5056930202 (2.526834585352,4.484551455048)	3.448926617 (2.362191093196,4.535662140804)	3.3920496522 (2.19575065642,4.58834864798)	3.3351769663 (2.028194116484,4.642159816116)	3.2784517658 (1.860134127328,4.696769404272)	3.2220207099 (1.69212882428,4.75191259552)	3.1660214698 (1.524641516664,4.807401422936)	3.1105568165 (1.358046652452,4.863066980548)	3.0557201056 (1.192661606228,4.918778604972)
Cambodia	low-middleSDI	0.5535963114 (0.441000601628,0.666192021172)	0.5473243727 (0.448719203884,0.645929541516)	0.5410392034 (0.45378190166,0.62829650514)	0.5344938602 (0.456168140476,0.612819579924)	0.5277268313 (0.456227310788,0.599226351812)	0.5208292836 (0.45443496274,0.58722360446)	0.5131922966 (0.450632808252,0.575751784948)	0.5053431361 (0.445674794752,0.565011477448)	0.4970616888 (0.439655517908,0.554467859692)	0.4883576677 (0.432806364956,0.543908970444)	0.4791362096 (0.42519395298,0.53307846622)	0.4697623415 (0.417250785312,0.522273897688)	0.4601722323 (0.408979272384,0.511365192216)	0.4503950865 (0.400438701168,0.500351471832)	0.4406655923 (0.391875587288,0.489455597312)	0.4308593124 (0.383189726296,0.478528898504)	0.4213855843 (0.374765097408,0.468006071192)	0.4121525526 (0.366530320168,0.457774785032)	0.4032097329 (0.358538342528,0.447881123272)	0.3945924388 (0.350824046692,0.438360830908)	0.3863177882 (0.343397551792,0.429238024608)	0.3784003749 (0.336256400804,0.420544348996)	0.3708400208 (0.329363739128,0.412316302472)	0.3636333521 (0.322654816152,0.404611888048)	0.3567732946 (0.316026775416,0.397519813784)	0.3501556288 (0.309244798308,0.391066459292)	0.3438663777 (0.302213111164,0.385519644236)	0.3379906139 (0.294794737988,0.381186489812)	0.3322974492 (0.286569166068,0.378025732332)	0.3268469347 (0.27740861892,0.37628525048)	0.3215124859 (0.267099367896,0.375925603904)	0.3162181518 (0.255576224748,0.376860078852)	0.3107531219 (0.242465403212,0.379040840588)	0.3054685054 (0.228852415472,0.382084595328)	0.3002339757 (0.214546159444,0.385921791956)	0.2950576765 (0.199715736184,0.390399616816)	0.2899476528 (0.184500628292,0.395394677308)	0.2849106536 (0.169014276584,0.400807030616)	0.2799522209 (0.153349484416,0.406554957384)	0.2750771229 (0.137580074904,0.412574170896)	0.2702888345 (0.12176463462,0.41881303438)	0.2655910041 (0.105950586212,0.425231421988)	0.2609858039 (0.090176021624,0.431795586176)	0.2564742361 (0.074472470252,0.438476001948)	0.2520569714 (0.058864773712,0.445249169088)	0.247733824 (0.043372503396,0.452095144604)	0.2435046823 (0.028011536012,0.458997828588)
Cameroon	low-middleSDI	2.3299471521 (2.041172068944,2.618722235256)	2.3244992107 (2.07441070574,2.57458771566)	2.3184804982 (2.098349835112,2.538611161288)	2.3131530423 (2.115000856852,2.511305227748)	2.3063345661 (2.123834204476,2.488834927724)	2.3001794097 (2.128517078384,2.471841741016)	2.2924694232 (2.12850297426,2.45643587214)	2.2848356091 (2.126546127484,2.443125090716)	2.2748226234 (2.121153980356,2.428491266444)	2.2642704145 (2.114564649788,2.413976179212)	2.2529234757 (2.106803815384,2.399043136016)	2.2400688459 (2.097344809536,2.382792882264)	2.226120142 (2.086618261356,2.365622022644)	2.2111216705 (2.074642675316,2.347600665684)	2.1971407798 (2.063373188248,2.330908371352)	2.1825939277 (2.051330181464,2.313857673936)	2.1695551876 (2.04046149574,2.29864887946)	2.1563483495 (2.029189726636,2.283506972364)	2.1449258587 (2.019377117312,2.270474600088)	2.1325207172 (2.008409887084,2.256631547316)	2.1203689393 (1.997472437964,2.243265440636)	2.1071508417 (1.985344880248,2.228956803152)	2.0922578124 (1.971491732476,2.213023892324)	2.0771423321 (1.957312216464,2.196972447736)	2.0600766326 (1.941156436772,2.178996828428)	2.0408840817 (1.922709705464,2.159058457936)	2.0213300732 (1.9033025041,2.1393576423)	2.0001184308 (1.88096990928,2.11926695232)	1.9776018947 (1.854812437,2.1003913524)	1.9545389893 (1.823816043912,2.085261934688)	1.9302159478 (1.785460327532,2.074971568068)	1.9069804947 (1.740633567156,2.073327422244)	1.8843891345 (1.68484016544,2.08393810356)	1.8611907979 (1.625182244196,2.097199351604)	1.8381328204 (1.560593247516,2.115672393284)	1.815214251 (1.492152631476,2.138275870524)	1.7924363374 (1.42068522088,2.16418745392)	1.7697839382 (1.346811479004,2.192756397396)	1.7472385363 (1.271021299224,2.223455773376)	1.7247809766 (1.19369403756,2.25586791564)	1.7023978328 (1.115136874712,2.289658790888)	1.680076101 (1.0356056443,2.3245465577)	1.6577976697 (0.955321422444,2.360273916956)	1.6355459079 (0.874490878788,2.396600937012)	1.6133147331 (0.79329728898,2.43333217722)	1.5911047826 (0.71190497776,2.47030458744)	1.5689207797 (0.630464226456,2.507377332944)
[truncated: 138 more rows]

## Sheet: 全d
location	SDI	1990	1991	1992	1993	1994	1995	1996	1997	1998	1999	2000	2001	2002	2003	2004	2005	2006	2007	2008	2009	2010	2011	2012	2013	2014	2015	2016	2017	2018	2019	2020	2021	2022	2023	2024	2025	2026	2027	2028	2029	2030	2031	2032	2033	2034	2035	2036	下降
[truncated: 162 more rows]

## Sheet: 男i
location	SDI	1990	1991	1992	1993	1994	1995	1996	1997	1998	1999	2000	2001	2002	2003	2004	2005	2006	2007	2008	2009	2010	2011	2012	2013	2014	2015	2016	2017	2018	2019	2020	2021	2022	2023	2024	2025	2026	2027	2028	2029	2030	2031	2032	2033	2034	2035	2036
[truncated: 162 more rows]

## Sheet: 女i
location	SDI	1990	1991	1992	1993	1994	1995	1996	1997	1998	1999	2000	2001	2002	2003	2004	2005	2006	2007	2008	2009	2010	2011	2012	2013	2014	2015	2016	2017	2018	2019	2020	2021	2022	2023	2024	2025	2026	2027	2028	2029	2030	2031	2032	2033	2034	2035	2036
[truncated: 162 more rows]

[truncated: 4 more sheets: 全i, 男y, 女y, 全y]
