# Supplementary material for: Global, regional, and national epilepsy of unknown cause incidence and mortality, 1990–2036: cross-national health inequalities and predictive analytics
Source: Front Neurol. 2025 Jun 30;16:1526984. doi: 10.3389/fneur.2025.1526984 (PMC12256229; doi:10.3389/fneur.2025.1526984)
Supplement: Supplementary file 7 [file Table_3.xlsx]

## Sheet: Sheet1
location_name	sex	measure	MaxRD	RMSE	MAE	MAPE	R2
Andean Latin America	Male	Deaths	11.2	0.798173	0.777987	43.8448	0.552471
Andean Latin America	Female	Deaths	7	0.593205	0.575628	48.4497	0.671406
Andean Latin America	Both	Deaths	12.1	0.680699	0.666872	44.9722	0.64879
Andean Latin America	Male	Incidence	11.3	4.46921	3.84783	5.57324	0.148611
Andean Latin America	Female	Incidence	8.6	5.08204	4.67087	6.03809	0.081655
Andean Latin America	Both	Incidence	10.8	4.6948	4.22959	5.78503	0.102259
Andean Latin America	Male	YLDs (Years Lived with Disability)	7.2	38.9408	37.1281	21.1873	0.59829
Andean Latin America	Female	YLDs (Years Lived with Disability)	8.3	40.947	39.0529	21.6268	0.612048
Andean Latin America	Both	YLDs (Years Lived with Disability)	8	40.0302	38.2025	21.4698	0.608848
Australasia	Male	Deaths	8.7	0.19906	0.183325	11.2555	0.0835858
Australasia	Female	Deaths	10.8	0.166113	0.142149	12.1282	0.0496702
Australasia	Both	Deaths	8.2	0.139168	0.108431	7.59245	0.0523888
Australasia	Male	Incidence	7.6	4.79353	4.76454	9.91409	0.929447
Australasia	Female	Incidence	1.8	3.82207	3.73604	8.94113	0.561389
Australasia	Both	Incidence	3.3	4.26641	4.24356	9.44117	0.392911
Australasia	Male	YLDs (Years Lived with Disability)	4.6	5.82064	5.34626	7.06077	0.810884
Australasia	Female	YLDs (Years Lived with Disability)	5	3.52939	2.48478	3.71791	0.119602
Australasia	Both	YLDs (Years Lived with Disability)	3.3	4.38916	3.52948	4.94001	0.43228
Caribbean	Male	Deaths	8.5	0.470649	0.398878	15.7407	0.241968
Caribbean	Female	Deaths	19.2	0.229375	0.205243	13.3037	0.391143
Caribbean	Both	Deaths	15.5	0.33473	0.285527	14.0617	0.312098
Caribbean	Male	Incidence	7.7	0.887294	0.80293	1.51437	0.114464
Caribbean	Female	Incidence	7.2	1.24418	1.08394	2.21975	0.302336
Caribbean	Both	Incidence	2.9	0.993029	0.86949	1.71209	0.00314828
Caribbean	Male	YLDs (Years Lived with Disability)	8.7	8.25516	6.58823	5.47191	0.724365
Caribbean	Female	YLDs (Years Lived with Disability)	5.9	5.0012	4.40505	3.78767	0.834278
Caribbean	Both	YLDs (Years Lived with Disability)	8.1	6.51042	5.42216	4.57701	0.915141
Central Asia	Male	Deaths	1.7	0.717849	0.654485	17.6416	0.69679
Central Asia	Female	Deaths	0.8	0.45755	0.431935	18.6659	0.218989
Central Asia	Both	Deaths	2.5	0.569882	0.520882	17.2581	0.553261
Central Asia	Male	Incidence	51.2	4.64958	3.72295	6.82149	0.917298
Central Asia	Female	Incidence	7.1	1.43189	1.27826	2.9302	0.229429
Central Asia	Both	Incidence	31.1	3.01631	2.4929	5.07828	0.825239
Central Asia	Male	YLDs (Years Lived with Disability)	26.9	17.9375	16.1408	10.4189	0.687502
Central Asia	Female	YLDs (Years Lived with Disability)	16	11.4464	9.96514	7.57398	0.256237
Central Asia	Both	YLDs (Years Lived with Disability)	20.8	14.4611	12.8954	8.99595	0.538711
Central Europe	Male	Deaths	6.2	0.60678	0.600163	21.2633	0.586882
Central Europe	Female	Deaths	30.6	0.35159	0.27428	21.1649	0.808538
Central Europe	Both	Deaths	10.5	0.448282	0.425967	21.1871	0.338991
Central Europe	Male	Incidence	5.7	3.97336	3.57186	9.09589	0.800589
Central Europe	Female	Incidence	3.3	6.1901	6.05152	18.8837	0.211433
Central Europe	Both	Incidence	1.2	5.03158	4.86966	13.6695	0.802016
Central Europe	Male	YLDs (Years Lived with Disability)	6.5	4.18264	4.04236	3.56216	0.947726
Central Europe	Female	YLDs (Years Lived with Disability)	8.4	8.78082	8.10986	8.90373	0.940526
Central Europe	Both	YLDs (Years Lived with Disability)	8	6.37824	5.99949	5.86921	0.942144
Central Latin America	Male	Deaths	3.7	0.41692	0.370916	17.9258	0.290495
Central Latin America	Female	Deaths	13.4	0.344483	0.284037	20.6501	0.0562861
Central Latin America	Both	Deaths	6.7	0.374863	0.317645	18.5268	0.168064
Central Latin America	Male	Incidence	5.6	2.62853	2.18888	2.91694	0.65076
Central Latin America	Female	Incidence	6.7	2.43395	2.02157	2.90028	0.3309
Central Latin America	Both	Incidence	4.1	1.25771	0.876842	1.19639	0.512439
Central Latin America	Male	YLDs (Years Lived with Disability)	6.7	18.7608	18.4288	10.9559	0.938232
Central Latin America	Female	YLDs (Years Lived with Disability)	6.2	29.1402	27.2924	16.1967	0.81509
Central Latin America	Both	YLDs (Years Lived with Disability)	6.9	24.0424	23.0371	13.6713	0.881112
Central Sub-Saharan Africa	Male	Deaths	3.9	2.13423	2.12932	44.2837	0.056437
Central Sub-Saharan Africa	Female	Deaths	6.4	0.311764	0.309283	18.974	0.0621384
Central Sub-Saharan Africa	Both	Deaths	3.4	1.1102	1.10644	34.3908	0.236203
Central Sub-Saharan Africa	Male	Incidence	12.5	10.2891	9.7458	13.5389	0.913664
Central Sub-Saharan Africa	Female	Incidence	16.5	9.78273	9.4102	17.0046	0.695502
Central Sub-Saharan Africa	Both	Incidence	15.6	10.261	9.80589	15.4108	0.858705
Central Sub-Saharan Africa	Male	YLDs (Years Lived with Disability)	16.1	15.6954	11.8447	6.96431	0.651269
Central Sub-Saharan Africa	Female	YLDs (Years Lived with Disability)	16.3	9.32266	8.56578	6.01759	0.255242
Central Sub-Saharan Africa	Both	YLDs (Years Lived with Disability)	17.7	11.1774	9.69889	6.21224	0.453177
East Asia	Male	Deaths	13	0.520612	0.500934	38.5248	0.906228
East Asia	Female	Deaths	23.8	0.406774	0.39934	49.5713	0.89121
East Asia	Both	Deaths	15.3	0.454351	0.441199	41.6036	0.900574
East Asia	Male	Incidence	19.9	2.93205	2.65574	10.5399	0.640835
East Asia	Female	Incidence	20.4	4.5295	4.1231	17.7675	0.774483
East Asia	Both	Incidence	19.8	3.70655	3.37982	13.94	0.749962
East Asia	Male	YLDs (Years Lived with Disability)	20.8	14.9491	13.6541	21.6671	0.0458639
East Asia	Female	YLDs (Years Lived with Disability)	33.2	17.8694	16.2486	30.3374	0.00289208
East Asia	Both	YLDs (Years Lived with Disability)	27.9	16.326	14.8927	25.4947	0.0181728
Eastern Europe	Male	Deaths	10.9	0.475429	0.431127	39.1207	0.41206
Eastern Europe	Female	Deaths	32.6	0.351967	0.314737	82.1866	0.062706
Eastern Europe	Both	Deaths	22.5	0.388683	0.322908	44.5048	0.201575
Eastern Europe	Male	Incidence	21.9	4.67778	4.56858	13.2005	0.711054
Eastern Europe	Female	Incidence	22.4	7.23296	7.2281	27.3736	0.920196
Eastern Europe	Both	Incidence	24.5	6.0221	6.00557	19.8343	0.934486
Eastern Europe	Male	YLDs (Years Lived with Disability)	22.3	11.3061	10.7527	15.0226	0.725308
Eastern Europe	Female	YLDs (Years Lived with Disability)	28.2	10.858	10.7259	18.3493	0.841547
Eastern Europe	Both	YLDs (Years Lived with Disability)	26.3	10.6929	10.3965	16.0973	0.781942
Eastern Sub-Saharan Africa	Male	Deaths	8.4	6.59464	6.58285	97.2778	0.442673
Eastern Sub-Saharan Africa	Female	Deaths	5.8	1.82392	1.8148	53.018	0.715486
Eastern Sub-Saharan Africa	Both	Deaths	6.7	3.9939	3.98195	78.3133	0.740596
Eastern Sub-Saharan Africa	Male	Incidence	12.7	8.18779	8.03266	12.6255	0.321332
Eastern Sub-Saharan Africa	Female	Incidence	7.9	7.48535	7.40103	13.0881	0.00012459
Eastern Sub-Saharan Africa	Both	Incidence	7.8	7.84321	7.72929	12.8699	0.0919656
Eastern Sub-Saharan Africa	Male	YLDs (Years Lived with Disability)	3.2	8.11659	7.47587	5.20847	0.304328
Eastern Sub-Saharan Africa	Female	YLDs (Years Lived with Disability)	8.7	4.86568	4.58146	3.53946	0.683497
Eastern Sub-Saharan Africa	Both	YLDs (Years Lived with Disability)	2.3	6.33821	5.89898	4.32516	0.53504
Global	Male	Deaths	5.6	0.287185	0.281121	12.8095	0.336416
Global	Female	Deaths	30.1	0.125421	0.114683	7.93603	0.0453732
Global	Both	Deaths	20.6	0.18503	0.177665	9.74859	0.198684
Global	Male	Incidence	4.6	1.59753	1.23894	2.8364	0.18388
Global	Female	Incidence	5.7	0.967777	0.638036	1.65294	0.224815
Global	Both	Incidence	3.9	1.28997	0.949735	2.30765	0.217362
Global	Male	YLDs (Years Lived with Disability)	8.2	6.50049	5.91177	5.94218	0.264404
Global	Female	YLDs (Years Lived with Disability)	9.3	5.69037	5.28132	5.91448	0.354206
Global	Both	YLDs (Years Lived with Disability)	8.2	5.99094	5.49195	5.81791	0.305279
High-income Asia Pacific	Male	Deaths	86.1	0.290432	0.1872	17.0595	0.831401
High-income Asia Pacific	Female	Deaths	80.5	0.256487	0.181954	24.528	0.808076
High-income Asia Pacific	Both	Deaths	101.5	0.273587	0.177952	19.0436	0.871061
High-income Asia Pacific	Male	Incidence	17.4	5.54207	5.1534	12.5125	0.359237
High-income Asia Pacific	Female	Incidence	19.1	5.74765	5.44742	14.4331	0.0144092
High-income Asia Pacific	Both	Incidence	16.8	5.57935	5.2585	13.319	0.0339242
High-income Asia Pacific	Male	YLDs (Years Lived with Disability)	19.4	4.51257	4.29565	6.33428	0.500499
High-income Asia Pacific	Female	YLDs (Years Lived with Disability)	26.6	2.66008	2.21334	3.47502	0.430105
High-income Asia Pacific	Both	YLDs (Years Lived with Disability)	24.5	3.19975	3.09297	4.6683	0.731232
High-income North America	Male	Deaths	17.2	0.244648	0.180505	20.044	0.380226
High-income North America	Female	Deaths	16.4	0.292636	0.245559	32.439	0.00682435
High-income North America	Both	Deaths	12.8	0.264603	0.204533	24.4704	0.224022
High-income North America	Male	Incidence	4.4	4.69182	4.46872	10.9212	0.883499
High-income North America	Female	Incidence	9.8	5.61388	5.31923	13.6316	0.915265
High-income North America	Both	Incidence	7.6	5.03306	4.81012	12.0314	0.939027
High-income North America	Male	YLDs (Years Lived with Disability)	3.2	14.2348	13.4182	15.4994	0.884342
High-income North America	Female	YLDs (Years Lived with Disability)	6.7	13.3091	11.815	14.3746	0.936745
High-income North America	Both	YLDs (Years Lived with Disability)	4.6	13.5108	12.3914	14.6746	0.921206
North Africa and Middle East	Male	Deaths	3.7	0.360765	0.359511	42.7108	0.97762
North Africa and Middle East	Female	Deaths	10	0.16095	0.158061	26.405	0.95859
North Africa and Middle East	Both	Deaths	5.8	0.253166	0.251511	34.7387	0.971211
North Africa and Middle East	Male	Incidence	28	2.68808	2.56904	9.81768	0.599904
North Africa and Middle East	Female	Incidence	12.2	2.424	2.31483	10.0493	0.336394
North Africa and Middle East	Both	Incidence	22.6	2.56592	2.46101	9.98737	0.416143
North Africa and Middle East	Male	YLDs (Years Lived with Disability)	25.3	2.92869	2.31527	4.42277	0.784502
North Africa and Middle East	Female	YLDs (Years Lived with Disability)	24	2.58918	2.13592	4.64802	0.622157
North Africa and Middle East	Both	YLDs (Years Lived with Disability)	23.1	2.69246	2.19071	4.4452	0.703936
Oceania	Male	Deaths	16.6	0.13152	0.126769	5.60557	0.913774
Oceania	Female	Deaths	12.7	0.135352	0.110897	12.6956	0.193133
Oceania	Both	Deaths	23.4	0.101322	0.056875	3.4495	0.623877
Oceania	Male	Incidence	2.9	2.72526	2.71012	7.88712	0.491691
Oceania	Female	Incidence	3.6	1.60765	1.57319	5.24793	0.293723
Oceania	Both	Incidence	4.5	2.11694	2.09998	6.5146	0.726365
Oceania	Male	YLDs (Years Lived with Disability)	5.4	3.25164	2.45983	2.32282	0.742631
Oceania	Female	YLDs (Years Lived with Disability)	9.3	4.6025	4.20126	5.0804	0.725194
Oceania	Both	YLDs (Years Lived with Disability)	4.1	3.81098	3.26378	3.44086	0.861546
South Asia	Male	Deaths	6.4	0.442892	0.43947	33.0817	0.603097
South Asia	Female	Deaths	0.6	0.429919	0.426666	33.562	0.432002
South Asia	Both	Deaths	2.2	0.438926	0.435675	33.4939	0.519767
South Asia	Male	Incidence	16.6	1.03016	0.857396	4.88922	0.739629
South Asia	Female	Incidence	10.8	1.23544	1.06299	7.05938	0.89315
South Asia	Both	Incidence	14	1.06697	0.856672	5.22022	0.867963
South Asia	Male	YLDs (Years Lived with Disability)	21.7	3.1924	2.98579	6.17938	0.678583
South Asia	Female	YLDs (Years Lived with Disability)	13.9	3.27879	2.81726	6.54587	0.392389
South Asia	Both	YLDs (Years Lived with Disability)	18	3.2256	2.92823	6.3913	0.597171
Southeast Asia	Male	Deaths	9.8	0.280651	0.279968	33.4989	0.782679
Southeast Asia	Female	Deaths	8.2	0.0910226	0.0894671	34.2759	0.139625
Southeast Asia	Both	Deaths	6.9	0.165056	0.16438	29.9695	0.642367
Southeast Asia	Male	Incidence	12.3	2.33712	2.14123	5.95205	0.0663608
Southeast Asia	Female	Incidence	22.3	2.15165	1.91064	5.42742	0.125476
Southeast Asia	Both	Incidence	16.9	2.22798	2.01283	5.65564	0.00225936
Southeast Asia	Male	YLDs (Years Lived with Disability)	14.8	3.18785	2.87107	3.21255	0.793046
Southeast Asia	Female	YLDs (Years Lived with Disability)	39.6	2.43291	2.1809	2.64155	0.670241
Southeast Asia	Both	YLDs (Years Lived with Disability)	26.4	2.8043	2.52172	2.93447	0.730729
Southern Latin America	Male	Deaths	51.3	0.0637189	0.055615	3.98122	0.0687229
Southern Latin America	Female	Deaths	23	0.17183	0.147095	15.7659	0.0130159
Southern Latin America	Both	Deaths	22	0.116883	0.0995092	8.53981	0.0619067
Southern Latin America	Male	Incidence	5.6	1.94389	1.58106	2.99957	0.66202
Southern Latin America	Female	Incidence	4.2	0.870382	0.691199	1.55684	0.275339
Southern Latin America	Both	Incidence	5.7	1.23153	1.13095	2.33598	0.645871
Southern Latin America	Male	YLDs (Years Lived with Disability)	4.7	4.5462	4.33331	4.47245	0.951706
Southern Latin America	Female	YLDs (Years Lived with Disability)	2.9	4.62297	3.4234	3.95219	0.438101
Southern Latin America	Both	YLDs (Years Lived with Disability)	5.4	4.37228	3.76283	4.09945	0.852758
Southern Sub-Saharan Africa	Male	Deaths	8.8	0.609233	0.567188	16.6442	0.307399
Southern Sub-Saharan Africa	Female	Deaths	2.9	0.249066	0.213231	14.1262	0.0834486
Southern Sub-Saharan Africa	Both	Deaths	5.1	0.325451	0.249952	10.3526	0.409495
Southern Sub-Saharan Africa	Male	Incidence	7.9	6.60726	5.46303	7.96659	0.593451
Southern Sub-Saharan Africa	Female	Incidence	14.1	2.99679	2.46861	4.63334	0.0556476
Southern Sub-Saharan Africa	Both	Incidence	12.5	4.60105	3.83969	6.32153	0.373148
Southern Sub-Saharan Africa	Male	YLDs (Years Lived with Disability)	6	24.1483	21.5099	14.2889	0.267186
Southern Sub-Saharan Africa	Female	YLDs (Years Lived with Disability)	18.3	18.3579	16.2048	12.3154	0.00596151
Southern Sub-Saharan Africa	Both	YLDs (Years Lived with Disability)	10.5	20.685	18.2836	12.9857	0.115522
Tropical Latin America	Male	Deaths	31.5	0.196924	0.147502	7.90418	0.23086
Tropical Latin America	Female	Deaths	25.4	0.150587	0.130819	13.7783	0.0436157
Tropical Latin America	Both	Deaths	38.2	0.17642	0.141596	10.1105	0.00263467
Tropical Latin America	Male	Incidence	14.5	6.03022	5.40378	9.25346	0.778178
Tropical Latin America	Female	Incidence	7.9	5.37441	4.5426	9.98372	0.663815
Tropical Latin America	Both	Incidence	7.4	5.6494	4.91044	9.47499	0.727713
Tropical Latin America	Male	YLDs (Years Lived with Disability)	7	27.3343	20.1766	16.5704	0.659435
Tropical Latin America	Female	YLDs (Years Lived with Disability)	7.9	24.4592	17.7135	17.2699	0.551034
Tropical Latin America	Both	YLDs (Years Lived with Disability)	7.1	25.8005	18.8749	16.8496	0.605163
Western Europe	Male	Deaths	19.1	0.705596	0.704363	30.1968	0.875216
Western Europe	Female	Deaths	33.1	1.13019	1.11414	54.8184	0.954253
Western Europe	Both	Deaths	28.1	0.925187	0.919873	42.1975	0.936854
Western Europe	Male	Incidence	7.8	3.22768	3.001	4.53992	0.523151
Western Europe	Female	Incidence	8.8	2.81272	2.70535	5.00567	0.758561
Western Europe	Both	Incidence	9.9	3.03883	2.87738	4.79632	0.697043
Western Europe	Male	YLDs (Years Lived with Disability)	10.2	3.37992	3.04729	3.09005	0.296903
Western Europe	Female	YLDs (Years Lived with Disability)	7.3	5.63635	5.38433	6.22853	0.0860889
Western Europe	Both	YLDs (Years Lived with Disability)	9.6	4.68961	4.39921	4.76049	0.23634
Western Sub-Saharan Africa	Male	Deaths	0.7	1.47349	1.45693	37.4345	0.421195
Western Sub-Saharan Africa	Female	Deaths	15.7	0.625993	0.625739	51.5966	0.511668
Western Sub-Saharan Africa	Both	Deaths	1.2	1.13351	1.12835	44.4376	0.312518
Western Sub-Saharan Africa	Male	Incidence	6.2	12.4714	11.5238	15.3475	0.556639
Western Sub-Saharan Africa	Female	Incidence	3.3	9.11013	8.53954	14.0327	0.265661
Western Sub-Saharan Africa	Both	Incidence	4.8	10.6396	9.86412	14.5219	0.442435
Western Sub-Saharan Africa	Male	YLDs (Years Lived with Disability)	7.7	13.5227	12.4619	7.84808	0.807601
Western Sub-Saharan Africa	Female	YLDs (Years Lived with Disability)	5.2	9.9806	9.13569	6.45436	0.546194
Western Sub-Saharan Africa	Both	YLDs (Years Lived with Disability)	1.7	11.8365	10.8583	7.23567	0.702914
