# Supplementary material for: Global, regional, and national epilepsy of unknown cause incidence and mortality, 1990–2036: cross-national health inequalities and predictive analytics
Source: Front Neurol. 2025 Jun 30;16:1526984. doi: 10.3389/fneur.2025.1526984 (PMC12256229; doi:10.3389/fneur.2025.1526984)
Supplement: Supplementary file 8 [file Table_4.xlsx]

## Sheet: Sheet2
location_name	sex	measure	MaxRD	RMSE	MAE	MAPE	R2
Afghanistan	Both	Deaths	6.5	1.07332	1.05935	33.4194	0.504814
Afghanistan	Male	Deaths	12	1.24389	1.23149	40.54	0.478967
Afghanistan	Female	Deaths	8.7	0.891544	0.874295	26.5253	0.489233
Afghanistan	Both	Incidence	7	8.80156	8.45906	15.9116	0.249228
Afghanistan	Male	Incidence	19.9	7.73788	7.6336	18.0621	0.240199
Afghanistan	Female	Incidence	2.1	10.8394	10.2859	15.9426	0.696872
Afghanistan	Both	YLDs (Years Lived with Disability)	3.4	10.1327	7.53997	5.37218	0.862713
Afghanistan	Male	YLDs (Years Lived with Disability)	26	3.18238	2.7244	2.79481	0.964939
Afghanistan	Female	YLDs (Years Lived with Disability)	6.6	14.5753	11.3413	6.38698	0.220933
Albania	Both	Deaths	10.2	0.35585	0.33395	14.2283	0.331102
Albania	Male	Deaths	19.6	0.363137	0.340873	12.965	0.129538
Albania	Female	Deaths	8.7	0.464633	0.444523	24.3967	0.687707
Albania	Both	Incidence	14	4.50279	3.93357	10.0654	0.866656
Albania	Male	Incidence	17.5	5.83345	5.25716	12.8636	0.946253
Albania	Female	Incidence	16	3.35527	2.65576	7.11944	0.68633
Albania	Both	YLDs (Years Lived with Disability)	17.2	18.0313	15.8255	13.7843	0.779593
Albania	Male	YLDs (Years Lived with Disability)	10.4	22.0349	15.7294	14.0779	0.102373
Albania	Female	YLDs (Years Lived with Disability)	31.9	17.2237	17.1429	14.8492	0.954851
Algeria	Both	Deaths	2.2	0.405353	0.402707	31.925	0.972321
Algeria	Male	Deaths	4.3	0.447046	0.445775	31.903	0.967439
Algeria	Female	Deaths	2.6	0.380462	0.379622	34.1081	0.924667
Algeria	Both	Incidence	11.7	1.24473	0.935586	1.9895	0.675337
Algeria	Male	Incidence	10.1	1.24573	0.900347	1.80304	0.761433
Algeria	Female	Incidence	7.8	1.42314	1.1776	2.67411	0.157491
Algeria	Both	YLDs (Years Lived with Disability)	6	15.5402	15.4191	16.6767	0.957216
Algeria	Male	YLDs (Years Lived with Disability)	5.1	17.7583	17.5741	17.9485	0.93985
Algeria	Female	YLDs (Years Lived with Disability)	7.2	13.1606	13.0896	15.0775	0.974316
Angola	Both	Deaths	8.7	1.38083	1.37408	41.6083	0.42564
Angola	Male	Deaths	12.3	2.5199	2.51195	50.4991	0.538527
Angola	Female	Deaths	7	0.269983	0.246852	14.6416	0.0804684
Angola	Both	Incidence	8.3	14.6352	14.5601	18.7664	0.519203
Angola	Male	Incidence	7.3	16.3947	16.3157	17.983	0.600738
Angola	Female	Incidence	16.8	13.3577	13.2757	20.3929	0.385112
Angola	Both	YLDs (Years Lived with Disability)	9.4	7.38129	5.98823	2.83816	0.780575
Angola	Male	YLDs (Years Lived with Disability)	7.3	8.42249	7.48887	3.22025	0.655345
Angola	Female	YLDs (Years Lived with Disability)	4.1	11.8919	10.7933	5.84034	0.311256
Argentina	Both	Deaths	66.2	0.088901	0.0765667	8.60035	0.231858
Argentina	Male	Deaths	68.8	0.0644828	0.0547104	5.32775	0.0703486
Argentina	Female	Deaths	56.1	0.136792	0.116111	15.3969	0.082594
Argentina	Both	Incidence	1	2.30704	2.0165	4.67643	0.751665
Argentina	Male	Incidence	1.3	3.46111	2.77505	5.96424	0.764326
Argentina	Female	Incidence	5.2	1.33968	1.26736	3.17525	0.604806
Argentina	Both	YLDs (Years Lived with Disability)	3.4	1.99006	1.70565	2.20759	0.0167336
Argentina	Male	YLDs (Years Lived with Disability)	3.8	3.37776	3.21107	3.97041	0.279704
Argentina	Female	YLDs (Years Lived with Disability)	3.6	2.26055	2.0562	2.74138	0.695651
Armenia	Both	Deaths	31.3	0.222068	0.181586	18.3823	0.0121341
Armenia	Male	Deaths	46.3	0.291228	0.253674	21.3715	0.00174038
Armenia	Female	Deaths	72.5	0.317322	0.261357	40.7646	0.0887111
Armenia	Both	Incidence	20.7	3.79876	3.39192	10.0832	0.487745
Armenia	Male	Incidence	16.5	2.73049	2.10375	5.83652	0.773043
Armenia	Female	Incidence	13.8	4.7426	4.43518	14.1945	0.18027
Armenia	Both	YLDs (Years Lived with Disability)	23.7	11.5245	9.94323	12.5116	0.655154
Armenia	Male	YLDs (Years Lived with Disability)	37.8	11.6074	10.4131	12.8935	0.705901
Armenia	Female	YLDs (Years Lived with Disability)	27.2	11.7074	9.6239	12.3288	0.475557
Australia	Both	Deaths	8.5	0.186836	0.147449	10.1772	0.359891
Australia	Male	Deaths	9	0.212495	0.17547	10.4966	0.33701
Australia	Female	Deaths	14.5	0.212329	0.18355	15.5259	0.310213
Australia	Both	Incidence	2.8	3.57842	3.51783	7.98956	0.00285999
Australia	Male	Incidence	7.9	4.06044	4.02652	8.52285	0.579699
Australia	Female	Incidence	1.1	3.20124	3.0262	7.43205	0.706023
Australia	Both	YLDs (Years Lived with Disability)	2.7	3.73185	2.614	3.74135	0.0340774
Australia	Male	YLDs (Years Lived with Disability)	3.5	4.70417	3.56108	4.75883	0.347469
Australia	Female	YLDs (Years Lived with Disability)	4.7	3.51658	3.12913	4.76747	0.75081
Austria	Both	Deaths	46.2	0.606973	0.589922	38.1159	0.485462
Austria	Male	Deaths	38.3	0.442882	0.428047	23.0675	0.0686248
Austria	Female	Deaths	45.1	0.764554	0.7378	57.7342	0.663254
Austria	Both	Incidence	27.9	7.09841	7.04055	14.3749	0.408569
Austria	Male	Incidence	25.8	8.38602	8.29158	15.2838	0.577002
Austria	Female	Incidence	25	5.80281	5.75417	13.1137	0.0451859
Austria	Both	YLDs (Years Lived with Disability)	20.4	3.31445	3.14763	4.2506	0.769329
Austria	Male	YLDs (Years Lived with Disability)	17.8	6.86207	6.66938	8.40606	0.799596
Austria	Female	YLDs (Years Lived with Disability)	15.3	0.81086	0.717044	1.04208	0.259147
Azerbaijan	Both	Deaths	22.4	0.512813	0.470125	19.6729	0.00520894
Azerbaijan	Male	Deaths	38.4	0.542213	0.482405	15.8028	0.0656333
Azerbaijan	Female	Deaths	36.8	0.518221	0.472859	28.2752	0.0707768
Azerbaijan	Both	Incidence	6.3	2.31502	1.85858	3.96634	0.00812129
Azerbaijan	Male	Incidence	9.3	3.73996	3.29927	6.15229	0.572676
Azerbaijan	Female	Incidence	10	3.68949	3.32559	8.41697	0.509867
Azerbaijan	Both	YLDs (Years Lived with Disability)	12	6.97889	5.93929	4.15429	0.138017
Azerbaijan	Male	YLDs (Years Lived with Disability)	10.5	14.2498	11.4944	7.23088	0.213952
Azerbaijan	Female	YLDs (Years Lived with Disability)	7.2	13.6836	12.3173	10.013	0.260865
Bahrain	Both	Deaths	46.7	0.122439	0.0986049	7.47772	0.292879
Bahrain	Male	Deaths	35	0.249524	0.208081	15.7726	0.00059581
Bahrain	Female	Deaths	112.7	0.46155	0.408577	36.44	0.333622
Bahrain	Both	Incidence	9.6	5.34395	5.02094	9.09688	7.50625e-05
Bahrain	Male	Incidence	7.6	8.32927	7.64915	14.0459	0.789361
Bahrain	Female	Incidence	8.3	2.53736	1.85012	3.3499	0.277678
Bahrain	Both	YLDs (Years Lived with Disability)	13.7	30.7618	30.6367	27.2587	0.928878
Bahrain	Male	YLDs (Years Lived with Disability)	10.1	35.6319	35.5271	31.3221	0.916667
Bahrain	Female	YLDs (Years Lived with Disability)	10.6	23.8493	23.7694	21.5579	0.955927
Bangladesh	Both	Deaths	8.8	0.684589	0.658138	69.9626	0.390698
Bangladesh	Male	Deaths	17.1	0.249182	0.239501	101.105	0.52075
Bangladesh	Female	Deaths	9.3	1.32005	1.26691	77.5395	0.192303
Bangladesh	Both	Incidence	11.3	1.23076	1.13672	4.43736	0.571885
Bangladesh	Male	Incidence	20.5	1.82562	1.74104	6.53259	0.470035
Bangladesh	Female	Incidence	9.7	0.69179	0.566238	2.30199	0.525306
Bangladesh	Both	YLDs (Years Lived with Disability)	24.8	9.16714	8.7795	13.5103	0.941787
Bangladesh	Male	YLDs (Years Lived with Disability)	36.5	6.47154	6.24925	9.56329	0.944526
Bangladesh	Female	YLDs (Years Lived with Disability)	12.7	12.5089	11.912	18.4606	0.932236
Belarus	Both	Deaths	16.8	0.425615	0.404768	30.4977	0.770758
Belarus	Male	Deaths	12.1	0.774717	0.714877	47.6319	0.633357
Belarus	Female	Deaths	42.2	0.253333	0.198721	18.944	0.0510432
Belarus	Both	Incidence	10.5	6.39267	6.00961	19.6843	0.0547753
Belarus	Male	Incidence	16.3	5.23617	4.10261	11.8228	0.381742
Belarus	Female	Incidence	3.7	7.80631	7.72164	29.4604	0.876733
Belarus	Both	YLDs (Years Lived with Disability)	12.8	14.6393	11.9825	17.0185	0.681335
Belarus	Male	YLDs (Years Lived with Disability)	20.7	16.2377	12.8904	16.1888	0.46948
Belarus	Female	YLDs (Years Lived with Disability)	10.9	14.2899	12.9754	20.4229	0.842661
Belgium	Both	Deaths	24.8	1.41132	1.40858	46.8798	0.905003
Belgium	Male	Deaths	22.3	1.02415	1.00969	34.3767	0.625687
Belgium	Female	Deaths	21.5	1.77498	1.77215	58.049	0.886689
Belgium	Both	Incidence	11.3	2.14096	1.6808	2.65611	0.300507
Belgium	Male	Incidence	8.5	2.83803	2.36447	3.43566	0.014953
Belgium	Female	Incidence	13.2	1.58048	1.3813	2.38083	0.545577
Belgium	Both	YLDs (Years Lived with Disability)	9.7	8.88298	8.79599	8.27971	0.45096
Belgium	Male	YLDs (Years Lived with Disability)	8.7	5.75438	5.64576	5.08163	0.449072
Belgium	Female	YLDs (Years Lived with Disability)	13.5	11.6325	11.5291	11.3461	0.411345
Benin	Both	Deaths	15.3	1.33986	1.33857	50.7004	0.44606
Benin	Male	Deaths	20.6	2.11953	2.11465	52.3245	0.554735
Benin	Female	Deaths	17.7	0.787684	0.782996	60.1757	0.236353
Benin	Both	Incidence	17.4	9.27329	8.98344	14.0792	0.453296
Benin	Male	Incidence	15.3	12.5978	12.214	16.9202	0.590252
Benin	Female	Incidence	11.6	6.4793	6.11518	10.939	0.348028
Benin	Both	YLDs (Years Lived with Disability)	8.9	9.05753	8.32834	5.38288	0.010236
Benin	Male	YLDs (Years Lived with Disability)	16.1	7.93979	6.96249	4.27528	0.134225
Benin	Female	YLDs (Years Lived with Disability)	9.7	11.7838	10.782	7.35785	0.0401215
Bhutan	Both	Deaths	21.9	0.845115	0.81415	27.2801	0.471987
Bhutan	Male	Deaths	58.6	0.492002	0.475705	18.5616	0.384993
Bhutan	Female	Deaths	81.4	0.253983	0.23102	21.1439	0.182895
Bhutan	Both	Incidence	5.4	1.31339	1.00992	3.21045	0.26657
Bhutan	Male	Incidence	7.3	1.30871	0.885356	2.58399	0.348698
Bhutan	Female	Incidence	2.2	1.44811	1.15764	4.05993	0.525235
Bhutan	Both	YLDs (Years Lived with Disability)	7.7	8.32218	7.30971	7.25	0.500589
Bhutan	Male	YLDs (Years Lived with Disability)	3.4	7.7789	7.0464	6.31479	0.52944
Bhutan	Female	YLDs (Years Lived with Disability)	10.3	9.40605	8.36566	9.30875	0.487149
Bolivia (Plurinational State of)	Both	Deaths	5.7	0.825287	0.81371	36.0154	0.966963
Bolivia (Plurinational State of)	Male	Deaths	3.5	0.91729	0.906426	34.2775	0.964374
Bolivia (Plurinational State of)	Female	Deaths	7.2	0.779294	0.764932	40.4667	0.973876
Bolivia (Plurinational State of)	Both	Incidence	19.6	4.44951	2.94875	6.58032	0.00659425
Bolivia (Plurinational State of)	Male	Incidence	23.5	3.83808	2.53089	6.17833	3.67839e-05
Bolivia (Plurinational State of)	Female	Incidence	25.5	4.90807	3.21707	6.59905	0.0193545
Bolivia (Plurinational State of)	Both	YLDs (Years Lived with Disability)	25.4	37.4283	34.4281	23.4988	0.764767
Bolivia (Plurinational State of)	Male	YLDs (Years Lived with Disability)	20.3	35.9038	33.086	24.2225	0.756292
Bolivia (Plurinational State of)	Female	YLDs (Years Lived with Disability)	26.1	38.1353	35.0556	22.4154	0.76963
Bosnia and Herzegovina	Both	Deaths	23.9	0.278735	0.228048	9.91925	0.433084
Bosnia and Herzegovina	Male	Deaths	24.2	0.269602	0.230972	8.22299	0.022269
Bosnia and Herzegovina	Female	Deaths	36.2	0.268929	0.23446	13.7514	0.38796
Bosnia and Herzegovina	Both	Incidence	9.1	4.84302	3.82225	11.0471	0.944841
Bosnia and Herzegovina	Male	Incidence	8.6	4.5504	3.93988	10.8083	0.933186
Bosnia and Herzegovina	Female	Incidence	6.9	5.38203	4.51412	13.6352	0.867352
Bosnia and Herzegovina	Both	YLDs (Years Lived with Disability)	13.7	7.24616	6.47811	6.484	0.254007
Bosnia and Herzegovina	Male	YLDs (Years Lived with Disability)	12.2	6.47201	5.63473	5.51173	0.403931
Bosnia and Herzegovina	Female	YLDs (Years Lived with Disability)	15.5	8.33991	7.56377	7.73687	0.114034
Botswana	Both	Deaths	6.8	0.549947	0.447158	16.8517	0.692497
Botswana	Male	Deaths	6.3	1.02035	1.00346	24.8391	0.0209125
Botswana	Female	Deaths	22.5	0.443522	0.387216	25.5931	0.553658
Botswana	Both	Incidence	20.2	8.13708	7.15427	11.4293	0.0592858
Botswana	Male	Incidence	17.4	9.9905	7.73052	10.3909	0.546989
Botswana	Female	Incidence	15.4	6.5324	6.31854	12.1464	0.65113
Botswana	Both	YLDs (Years Lived with Disability)	8.7	16.1427	14.1454	8.20932	0.262671
Botswana	Male	YLDs (Years Lived with Disability)	10.7	26.0216	23.4873	12.2196	0.528537
Botswana	Female	YLDs (Years Lived with Disability)	18.3	12.747	10.2972	6.85821	0.458406
Brazil	Both	Deaths	37.7	0.181835	0.145873	10.433	0.00032201
Brazil	Male	Deaths	31.2	0.2054	0.153332	8.19856	0.164236
Brazil	Female	Deaths	24.8	0.156	0.135373	14.345	0.0542821
Brazil	Both	Incidence	7.5	5.87403	5.07264	9.80279	0.72993
Brazil	Male	Incidence	14.3	6.27646	5.58671	9.58912	0.777402
Brazil	Female	Incidence	7.9	5.57121	4.69201	10.3155	0.670927
Brazil	Both	YLDs (Years Lived with Disability)	7.3	26.4846	19.3965	17.37	0.61825
Brazil	Male	YLDs (Years Lived with Disability)	7.3	28.1224	20.7639	17.1062	0.665372
Brazil	Female	YLDs (Years Lived with Disability)	7.7	25.0465	18.176	17.7755	0.574052
Bulgaria	Both	Deaths	33.2	0.54255	0.509014	23.7359	0.13832
Bulgaria	Male	Deaths	25.6	0.727242	0.717873	24.7713	0.806669
Bulgaria	Female	Deaths	24.7	0.443046	0.344338	22.7954	0.659712
Bulgaria	Both	Incidence	7	7.10711	7.03546	20.4367	0.0643009
Bulgaria	Male	Incidence	5.2	5.67332	5.61219	14.7699	0.0107257
Bulgaria	Female	Incidence	5.2	8.4244	8.28235	26.6586	0.0858167
Bulgaria	Both	YLDs (Years Lived with Disability)	6.8	3.82714	3.54295	3.09617	0.645935
Bulgaria	Male	YLDs (Years Lived with Disability)	11.8	1.5544	1.34212	1.05444	0.537281
Bulgaria	Female	YLDs (Years Lived with Disability)	10.2	6.86518	6.70213	6.51346	0.72886
Burkina Faso	Both	Deaths	35	1.43774	1.42921	53.3718	0.0108318
Burkina Faso	Male	Deaths	35.3	2.16259	2.14862	53.237	0.525228
Burkina Faso	Female	Deaths	26.2	0.825314	0.810202	58.9013	0.304089
Burkina Faso	Both	Incidence	2	10.2123	10.0764	16.8398	3.10853e-06
Burkina Faso	Male	Incidence	2.5	12.7703	12.6109	18.4907	0.0543647
Burkina Faso	Female	Incidence	1.2	8.13881	8.00713	15.3996	0.0417419
Burkina Faso	Both	YLDs (Years Lived with Disability)	6.2	5.02011	4.58203	3.19128	0.0732811
Burkina Faso	Male	YLDs (Years Lived with Disability)	12.8	5.87145	5.07355	3.3088	0.127185
Burkina Faso	Female	YLDs (Years Lived with Disability)	8	4.58214	4.28982	3.19047	0.0421619
Burundi	Both	Deaths	14.5	3.64043	3.63666	67.7623	0.319346
Burundi	Male	Deaths	14.1	6.13389	6.13094	82.6888	0.359518
Burundi	Female	Deaths	9.2	1.46275	1.45303	43.7681	0.45514
Burundi	Both	Incidence	16.3	4.41816	2.47019	3.82894	0.18592
Burundi	Male	Incidence	18.5	4.92001	3.29064	4.92569	0.140242
Burundi	Female	Incidence	9.8	4.61669	3.10549	5.13144	0.267866
Burundi	Both	YLDs (Years Lived with Disability)	3.4	39.6594	37.0596	25.6796	0.261733
Burundi	Male	YLDs (Years Lived with Disability)	6.4	47.9659	44.6198	29.5182	0.200666
Burundi	Female	YLDs (Years Lived with Disability)	2.5	32.5021	30.4767	22.1845	0.342853
Cambodia	Both	Deaths	3.9	0.192315	0.190638	31.7212	0.460604
Cambodia	Male	Deaths	9.7	0.421065	0.398462	47.0737	0.00989509
Cambodia	Female	Deaths	32.8	0.153624	0.151522	44.8378	0.795381
Cambodia	Both	Incidence	6.9	3.88091	3.82794	11.5665	0.0315023
Cambodia	Male	Incidence	11.7	4.20717	4.14237	12.9882	0.342649
Cambodia	Female	Incidence	5.4	3.62854	3.58932	10.4896	0.200258
Cambodia	Both	YLDs (Years Lived with Disability)	7	3.16737	2.72195	3.07073	0.0597563
Cambodia	Male	YLDs (Years Lived with Disability)	3.1	4.2644	3.61631	4.22229	0.166916
Cambodia	Female	YLDs (Years Lived with Disability)	12.3	2.70915	2.35587	2.56079	0.000574765
Cameroon	Both	Deaths	15.3	1.26256	1.25845	45.1443	0.251829
Cameroon	Male	Deaths	16	1.72468	1.71393	41.4876	0.362488
Cameroon	Female	Deaths	17.5	0.809164	0.807849	55.9557	0.675684
Cameroon	Both	Incidence	8.7	7.97007	7.58091	11.9563	0.630626
Cameroon	Male	Incidence	9.7	11.3164	10.9206	15.3024	0.666674
Cameroon	Female	Incidence	4.1	5.10526	4.56677	8.18084	0.567156
Cameroon	Both	YLDs (Years Lived with Disability)	3	12.8471	11.6702	7.96893	0.690215
Cameroon	Male	YLDs (Years Lived with Disability)	2.8	11.8011	11.1252	6.93146	0.700301
Cameroon	Female	YLDs (Years Lived with Disability)	2.4	15.85	13.1027	9.89202	0.0554317
Canada	Both	Deaths	18.4	0.20199	0.165726	16.3647	0.529686
Canada	Male	Deaths	11.7	0.158906	0.136491	12.6937	0.424911
Canada	Female	Deaths	12.5	0.266318	0.242398	26.5075	0.410603
Canada	Both	Incidence	13.5	3.69307	2.73805	9.45824	0.230439
Canada	Male	Incidence	9.8	3.39823	2.65423	8.44001	0.286881
Canada	Female	Incidence	11.4	4.08375	2.90593	10.9566	0.206496
Canada	Both	YLDs (Years Lived with Disability)	5.3	6.87201	6.24021	10.4276	0.34817
Canada	Male	YLDs (Years Lived with Disability)	4	7.41829	6.72553	10.8405	0.54238
Canada	Female	YLDs (Years Lived with Disability)	1.1	6.36241	5.69806	9.87487	0.12411
Central African Republic	Both	Deaths	13.1	1.00227	0.945943	23.0741	0.851385
Central African Republic	Male	Deaths	9.6	1.95519	1.90388	30.1881	0.117151
Central African Republic	Female	Deaths	7	0.230225	0.184057	9.54966	0.517796
Central African Republic	Both	Incidence	3.5	7.43758	6.96809	12.003	0.950851
Central African Republic	Male	Incidence	2.8	7.89186	7.13758	10.6738	0.925687
Central African Republic	Female	Incidence	5.4	7.18622	6.84179	13.8234	0.82218
Central African Republic	Both	YLDs (Years Lived with Disability)	7.6	8.4487	5.85896	4.0015	0.0237655
Central African Republic	Male	YLDs (Years Lived with Disability)	2.1	13.3821	11.2112	6.68318	0.134524
Central African Republic	Female	YLDs (Years Lived with Disability)	9	7.05372	6.20651	4.71539	0.106333
Chad	Both	Deaths	8.9	1.40956	1.3357	44.846	0.44007
Chad	Male	Deaths	11.5	2.1118	1.96448	40.8543	0.511443
Chad	Female	Deaths	4.6	0.758247	0.740858	62.3949	0.847116
Chad	Both	Incidence	2	13.4373	13.3682	23.0521	0.465351
Chad	Male	Incidence	3.2	16.7734	16.7012	25.4488	0.568711
Chad	Female	Incidence	4.1	10.3261	10.2513	20.2767	0.232859
Chad	Both	YLDs (Years Lived with Disability)	8.6	14.0262	12.676	9.04692	0.133218
Chad	Male	YLDs (Years Lived with Disability)	10.4	17.2468	15.853	10.6275	0.393842
Chad	Female	YLDs (Years Lived with Disability)	5.2	11.0013	9.61625	7.31832	0.000474435
Chile	Both	Deaths	25.7	0.179241	0.163605	9.8902	0.37795
Chile	Male	Deaths	26.1	0.149285	0.118707	5.70919	0.434455
Chile	Female	Deaths	27.8	0.234118	0.197849	15.9254	0.238746
Chile	Both	Incidence	4.5	1.54475	1.32535	2.167	0.389203
Chile	Male	Incidence	6.8	1.53688	1.22552	1.81909	0.0124762
Chile	Female	Incidence	4.9	1.68342	1.4476	2.62646	0.523152
Chile	Both	YLDs (Years Lived with Disability)	2.9	14.4567	10.661	8.67313	0.447831
Chile	Male	YLDs (Years Lived with Disability)	5	18.123	14.3789	10.8171	0.670637
Chile	Female	YLDs (Years Lived with Disability)	8.1	11.5059	8.007	7.08506	0.0780278
China	Both	Deaths	14.9	0.472877	0.459203	43.4167	0.899923
China	Male	Deaths	12.7	0.54123	0.520921	40.1671	0.903807
China	Female	Deaths	23.3	0.423453	0.415679	51.7856	0.890408
China	Both	Incidence	19.5	3.79862	3.46757	14.3386	0.758929
China	Male	Incidence	20.1	2.99526	2.71606	10.7966	0.658451
China	Female	Incidence	20.7	4.64895	4.23613	18.3241	0.779654
China	Both	YLDs (Years Lived with Disability)	28.2	16.7328	15.2564	26.4089	0.00644633
China	Male	YLDs (Years Lived with Disability)	21.2	15.2611	13.9427	22.3418	0.0260823
China	Female	YLDs (Years Lived with Disability)	34.5	18.3626	16.6816	31.5513	3.40236e-06
Colombia	Both	Deaths	10.3	0.210163	0.151544	10.9521	0.000821793
Colombia	Male	Deaths	5.7	0.233844	0.181507	10.9923	0.0108735
Colombia	Female	Deaths	11.5	0.1918	0.141337	12.6412	1.59138e-05
Colombia	Both	Incidence	1.3	1.55535	1.41367	2.26281	0.35044
Colombia	Male	Incidence	1	3.57345	3.22434	4.93465	0.867026
Colombia	Female	Incidence	2.8	4.27815	3.67882	6.13745	0.271665
Colombia	Both	YLDs (Years Lived with Disability)	11.9	23.5535	19.7978	13.6028	0.883019
Colombia	Male	YLDs (Years Lived with Disability)	9.4	13.9243	9.74022	6.64064	0.642709
Colombia	Female	YLDs (Years Lived with Disability)	9.3	33.726	29.3851	20.3849	0.765612
Comoros	Both	Deaths	22.4	3.01035	2.92424	58.522	0.0706125
Comoros	Male	Deaths	27.6	6.42156	6.32301	94.6938	0.092949
Comoros	Female	Deaths	53.8	1.27972	1.08258	31.7197	0.296835
Comoros	Both	Incidence	17.2	5.44753	4.53297	7.18958	0.505204
Comoros	Male	Incidence	19.8	5.03453	4.16763	6.5173	0.460935
Comoros	Female	Incidence	4.6	5.61094	4.92511	7.99397	0.40711
Comoros	Both	YLDs (Years Lived with Disability)	4.1	14.5912	13.6864	9.08452	0.535519
Comoros	Male	YLDs (Years Lived with Disability)	13.8	17.5109	16.687	11.1645	0.622019
Comoros	Female	YLDs (Years Lived with Disability)	7.5	11.1937	10.4288	6.86423	0.638998
Congo	Both	Deaths	19.6	0.89665	0.888105	26.994	0.157219
Congo	Male	Deaths	15.3	1.6675	1.662	35.1097	0.47954
Congo	Female	Deaths	38.1	0.276491	0.240847	12.936	0.0173142
Congo	Both	Incidence	2.1	6.14581	5.87052	8.00008	0.0606737
Congo	Male	Incidence	2.3	4.43863	4.09737	4.97759	0.0174622
Congo	Female	Incidence	3	7.40201	7.18716	11.1032	0.00191006
Congo	Both	YLDs (Years Lived with Disability)	2.1	23.8563	22.8712	11.8071	0.458716
Congo	Male	YLDs (Years Lived with Disability)	2.7	38.879	38.1661	18.2095	0.600674
Congo	Female	YLDs (Years Lived with Disability)	1.5	14.1593	12.6916	7.13333	0.0110284
Costa Rica	Both	Deaths	22.8	0.278839	0.254357	18.5047	0.786034
Costa Rica	Male	Deaths	27.3	0.23126	0.202438	11.6057	0.611442
Costa Rica	Female	Deaths	69	0.347444	0.320122	29.4052	0.0574638
Costa Rica	Both	Incidence	1.3	1.28967	1.08385	1.73299	0.0363568
Costa Rica	Male	Incidence	2.4	2.10227	1.82082	2.85122	0.145624
Costa Rica	Female	Incidence	4.1	0.935695	0.829017	1.35488	0.292188
Costa Rica	Both	YLDs (Years Lived with Disability)	4	9.20257	6.87864	5.21292	0.260397
Costa Rica	Male	YLDs (Years Lived with Disability)	1.9	7.18395	5.29557	4.09673	0.101923
Costa Rica	Female	YLDs (Years Lived with Disability)	7.8	11.281	8.59946	6.39439	0.347986
Croatia	Both	Deaths	14.8	0.556183	0.517628	25.6897	0.467152
Croatia	Male	Deaths	29.6	0.622341	0.599506	21.4329	0.0342424
Croatia	Female	Deaths	25.5	0.501754	0.389367	29.9752	0.87414
Croatia	Both	Incidence	5	7.4937	7.16826	18.1231	0.067743
Croatia	Male	Incidence	14.7	5.87168	5.60659	12.7776	0.154552
Croatia	Female	Incidence	4.9	9.11419	8.65808	24.4586	0.0373969
Croatia	Both	YLDs (Years Lived with Disability)	3.2	16.5922	12.2071	10.5647	0.0842051
Croatia	Male	YLDs (Years Lived with Disability)	1.9	16.3807	13.1172	10.3104	5.32425e-05
Croatia	Female	YLDs (Years Lived with Disability)	7.4	17.5355	12.5975	12.0522	0.237805
Cuba	Both	Deaths	22.6	0.220515	0.200199	21.2151	0.309207
Cuba	Male	Deaths	23	0.260977	0.227438	18.5698	0.0625209
Cuba	Female	Deaths	20.7	0.2171	0.193369	27.8021	0.600712
Cuba	Both	Incidence	17.5	5.58415	5.50054	14.6848	0.382591
Cuba	Male	Incidence	21.9	5.92306	5.81455	15.0913	0.506658
Cuba	Female	Incidence	12.5	5.19957	5.091	14.0011	0.10414
Cuba	Both	YLDs (Years Lived with Disability)	13	10.1159	9.17636	13.3509	0.828938
Cuba	Male	YLDs (Years Lived with Disability)	12.2	12.0274	10.6687	15.3981	0.860975
Cuba	Female	YLDs (Years Lived with Disability)	13.2	8.16729	7.6276	11.1952	0.749891
Cyprus	Both	Deaths	30.6	0.23607	0.212186	19.2377	0.651949
Cyprus	Male	Deaths	160.3	0.754251	0.562891	Inf	0.151887
Cyprus	Female	Deaths	31.4	0.0997248	0.0822167	15.6951	0.355055
Cyprus	Both	Incidence	7.8	5.09619	4.46184	9.51855	0.924299
Cyprus	Male	Incidence	11	5.54205	4.62085	9.3041	0.896499
Cyprus	Female	Incidence	12.7	4.77258	4.27477	9.74131	0.78452
Cyprus	Both	YLDs (Years Lived with Disability)	12.2	10.1576	9.86968	14.9446	0.741507
Cyprus	Male	YLDs (Years Lived with Disability)	12.6	11.1128	10.805	15.9967	0.729904
Cyprus	Female	YLDs (Years Lived with Disability)	13.9	9.38097	9.02935	14.014	0.670798
Czechia	Both	Deaths	27.8	0.490856	0.391289	21.1824	0.409315
Czechia	Male	Deaths	26.5	0.48267	0.39994	16.9909	0.119672
Czechia	Female	Deaths	39.8	0.514748	0.37756	27.0251	0.584935
Czechia	Both	Incidence	10.3	6.42068	6.33103	16.0738	0.232025
Czechia	Male	Incidence	8.2	5.84526	5.53567	12.935	0.909767
Czechia	Female	Incidence	9.5	7.11361	7.01144	19.5199	0.113726
Czechia	Both	YLDs (Years Lived with Disability)	9	5.34349	4.68018	4.20912	0.876128
Czechia	Male	YLDs (Years Lived with Disability)	7.6	5.40824	5.05545	4.20074	0.81756
Czechia	Female	YLDs (Years Lived with Disability)	7.7	6.06395	4.62314	4.56188	0.191313
Côte d'Ivoire	Both	Deaths	38.1	1.08564	1.08108	38.819	0.845214
Côte d'Ivoire	Male	Deaths	42.4	1.44955	1.44302	33.9378	0.842267
Côte d'Ivoire	Female	Deaths	43	0.516382	0.514387	41.8403	0.440574
Côte d'Ivoire	Both	Incidence	1	6.67101	5.913	9.23842	0.76175
Côte d'Ivoire	Male	Incidence	1.8	7.70255	6.58612	9.251	0.784455
Côte d'Ivoire	Female	Incidence	4.7	5.9192	5.51299	9.7704	0.706523
Côte d'Ivoire	Both	YLDs (Years Lived with Disability)	3.4	15.7272	13.9352	8.97821	0.477874
Côte d'Ivoire	Male	YLDs (Years Lived with Disability)	3.2	20.1286	17.9947	10.8578	0.604093
Côte d'Ivoire	Female	YLDs (Years Lived with Disability)	1.3	11.1542	9.6883	6.73065	0.200628
Democratic People's Republic of Korea	Both	Deaths	10.1	0.112937	0.112263	10.5026	0.95456
Democratic People's Republic of Korea	Male	Deaths	7.4	0.200173	0.199062	15.651	0.937559
Democratic People's Republic of Korea	Female	Deaths	16.5	0.0638251	0.0628202	7.22643	0.885416
Democratic People's Republic of Korea	Both	Incidence	9.2	2.47985	2.42927	11.4241	0.924139
Democratic People's Republic of Korea	Male	Incidence	10.9	2.31007	2.23065	10.5002	0.885305
Democratic People's Republic of Korea	Female	Incidence	11.1	2.69005	2.65749	12.4993	0.950874
Democratic People's Republic of Korea	Both	YLDs (Years Lived with Disability)	13.8	15.6178	15.4811	23.4354	0.975116
Democratic People's Republic of Korea	Male	YLDs (Years Lived with Disability)	17.5	17.1826	17.0006	24.9284	0.976533
Democratic People's Republic of Korea	Female	YLDs (Years Lived with Disability)	23.7	14.3855	14.2777	22.298	0.973481
Democratic Republic of the Congo	Both	Deaths	5.5	0.98031	0.977445	31.2226	0.150342
Democratic Republic of the Congo	Male	Deaths	5.9	1.95267	1.94894	41.645	0.111174
Democratic Republic of the Congo	Female	Deaths	8.9	0.311741	0.311204	19.9026	0.708616
Democratic Republic of the Congo	Both	Incidence	17.5	9.20596	8.20068	14.1296	0.671843
Democratic Republic of the Congo	Male	Incidence	16.2	9.11361	7.78938	12.0113	0.729457
Democratic Republic of the Congo	Female	Incidence	15	8.84061	8.07189	15.7593	0.574944
Democratic Republic of the Congo	Both	YLDs (Years Lived with Disability)	31.8	15.6144	13.474	10.1216	0.460162
Democratic Republic of the Congo	Male	YLDs (Years Lived with Disability)	32	19.9114	15.593	10.8356	0.667781
Democratic Republic of the Congo	Female	YLDs (Years Lived with Disability)	21.2	12.5588	11.483	9.40481	0.23311
Denmark	Both	Deaths	21.8	0.890695	0.88232	42.6482	0.56998
Denmark	Male	Deaths	18.8	0.828704	0.78969	31.5796	0.000183556
Denmark	Female	Deaths	32.4	0.899796	0.890958	54.8436	0.485299
Denmark	Both	Incidence	9.8	4.87189	4.51186	11.3413	0.677962
Denmark	Male	Incidence	12.9	4.74968	4.14487	9.26379	0.808799
Denmark	Female	Incidence	11.4	4.89956	4.68207	13.4595	0.42888
Denmark	Both	YLDs (Years Lived with Disability)	9.4	2.98617	2.78048	4.08605	0.036538
Denmark	Male	YLDs (Years Lived with Disability)	13	3.55707	3.13632	4.1558	0.0503881
Denmark	Female	YLDs (Years Lived with Disability)	9.9	2.90271	2.75753	4.55228	0.219655
Djibouti	Both	Deaths	22.5	2.4282	2.31478	45.6165	0.405949
Djibouti	Male	Deaths	19.8	3.88543	3.80365	54.6999	0.203589
Djibouti	Female	Deaths	36.3	1.51257	1.35375	46.8828	0.0932413
Djibouti	Both	Incidence	16.4	6.12951	5.91338	9.32903	0.824181
Djibouti	Male	Incidence	16.3	6.98176	6.60393	9.75687	0.86968
Djibouti	Female	Incidence	5.9	6.41138	6.12859	10.4631	0.904573
Djibouti	Both	YLDs (Years Lived with Disability)	6	8.80861	7.31619	4.64752	0.0672322
Djibouti	Male	YLDs (Years Lived with Disability)	7.4	11.3125	9.54694	5.64494	0.505853
Djibouti	Female	YLDs (Years Lived with Disability)	3.4	6.99737	5.38908	3.7635	0.241592
Dominican Republic	Both	Deaths	22.4	0.286397	0.238045	16.6106	0.197662
Dominican Republic	Male	Deaths	17.7	0.450796	0.379304	22.7137	0.401081
Dominican Republic	Female	Deaths	18.2	0.233677	0.190484	16.6751	0.153475
Dominican Republic	Both	Incidence	4.6	6.97607	6.65253	11.9634	0.103449
Dominican Republic	Male	Incidence	10.2	7.60825	7.29766	12.5828	0.167944
Dominican Republic	Female	Incidence	8.2	6.31456	5.95866	11.1999	0.046889
Dominican Republic	Both	YLDs (Years Lived with Disability)	4.6	11.0772	10.1302	7.84365	0.0140358
Dominican Republic	Male	YLDs (Years Lived with Disability)	3.8	11.5039	10.4588	7.85547	0.000612686
Dominican Republic	Female	YLDs (Years Lived with Disability)	4.4	10.6214	9.69881	7.74427	0.0529498
Ecuador	Both	Deaths	1.9	0.942885	0.870214	48.4532	0.199094
Ecuador	Male	Deaths	3.8	1.17096	1.05403	48.8535	0.0234493
Ecuador	Female	Deaths	2.1	0.756002	0.714855	50.1288	0.342607
Ecuador	Both	Incidence	21.4	4.35294	3.20557	3.23575	0.0014879
Ecuador	Male	Incidence	16.2	5.59261	4.33964	4.66746	0.0637257
Ecuador	Female	Incidence	15.1	3.3231	2.41144	2.30006	0.104791
Ecuador	Both	YLDs (Years Lived with Disability)	12.6	25.8144	24.8693	10.8571	0.718586
Ecuador	Male	YLDs (Years Lived with Disability)	9.6	25.5984	24.4004	10.8454	0.641119
Ecuador	Female	YLDs (Years Lived with Disability)	12.1	26.3648	25.0904	10.7947	0.722406
Egypt	Both	Deaths	7.6	0.125431	0.0959471	12.675	0.826484
Egypt	Male	Deaths	5.1	0.128887	0.0970686	11.1176	0.776571
Egypt	Female	Deaths	14.4	0.134509	0.103275	16.3353	0.858138
Egypt	Both	Incidence	29.9	7.8992	7.38721	14.9078	0.0564274
Egypt	Male	Incidence	41.6	9.00659	8.55959	15.9381	0.0165123
Egypt	Female	Incidence	18.1	6.76264	6.1622	13.6433	0.391156
Egypt	Both	YLDs (Years Lived with Disability)	30.3	9.60727	8.50456	8.08346	0.220044
Egypt	Male	YLDs (Years Lived with Disability)	21.2	10.7905	9.29888	7.93003	0.383355
Egypt	Female	YLDs (Years Lived with Disability)	39.4	8.80998	7.9673	8.60789	0.0762796
El Salvador	Both	Deaths	18.4	0.304963	0.242613	23.9451	0.503377
El Salvador	Male	Deaths	14.9	0.34645	0.298659	25.0283	0.360424
El Salvador	Female	Deaths	16.9	0.284376	0.255545	29.3767	0.228551
El Salvador	Both	Incidence	4.3	5.13117	4.824	8.46374	0.0736151
El Salvador	Male	Incidence	3.6	7.00908	6.88672	11.6739	0.142997
El Salvador	Female	Incidence	7.7	3.68386	3.03584	5.46588	0.351859
El Salvador	Both	YLDs (Years Lived with Disability)	4.1	7.73388	7.37772	6.00862	0.873897
El Salvador	Male	YLDs (Years Lived with Disability)	3.4	5.29699	4.62397	3.81189	0.823027
El Salvador	Female	YLDs (Years Lived with Disability)	7.2	9.99326	9.69902	7.81085	0.876516
Equatorial Guinea	Both	Deaths	23.7	1.12283	1.08758	46.9677	0.522818
Equatorial Guinea	Male	Deaths	20.4	2.1372	1.94857	59.2322	0.416219
Equatorial Guinea	Female	Deaths	32	0.49126	0.353076	29.5715	0.485334
Equatorial Guinea	Both	Incidence	7.5	29.2225	27.6495	30.0394	0.248567
Equatorial Guinea	Male	Incidence	7.2	32.7083	30.4083	28.8791	0.0864273
Equatorial Guinea	Female	Incidence	3.6	24.2421	23.0324	29.6546	0.375031
Equatorial Guinea	Both	YLDs (Years Lived with Disability)	3.2	55.4388	47.8221	19.1683	0.107944
Equatorial Guinea	Male	YLDs (Years Lived with Disability)	3	51.7477	44.6983	16.5128	0.248701
Equatorial Guinea	Female	YLDs (Years Lived with Disability)	4.2	56.2332	48.8028	21.5869	0.0474617
Eritrea	Both	Deaths	3.8	2.65733	2.65573	47.851	0.733463
Eritrea	Male	Deaths	5.6	5.87344	5.86111	78.8369	0.721161
Eritrea	Female	Deaths	7.6	1.31716	1.24444	34.7054	0.440101
Eritrea	Both	Incidence	13.8	9.64355	8.32261	12.7493	0.354875
Eritrea	Male	Incidence	28.6	10.5522	8.66237	12.1212	0.421141
Eritrea	Female	Incidence	11.5	8.93076	8.16278	13.7828	0.324459
Eritrea	Both	YLDs (Years Lived with Disability)	5	15.762	14.0999	8.68304	0.447047
Eritrea	Male	YLDs (Years Lived with Disability)	11.6	20.3635	18.3889	10.4744	0.472548
Eritrea	Female	YLDs (Years Lived with Disability)	14.4	11.5432	10.2338	6.90407	0.329445
Estonia	Both	Deaths	46.4	1.39186	1.18455	56.989	0.15037
Estonia	Male	Deaths	89.8	1.8425	1.64613	44.9697	0.63025
Estonia	Female	Deaths	159.5	1.22589	1.04963	Inf	0.000655455
Estonia	Both	Incidence	6.5	4.63994	4.20922	10.1621	0.593291
Estonia	Male	Incidence	9	8.47441	7.46716	13.4973	0.618626
Estonia	Female	Incidence	7.7	4.10408	3.20757	10.8176	0.197536
Estonia	Both	YLDs (Years Lived with Disability)	11.8	18.9742	15.5783	12.6026	0.974436
Estonia	Male	YLDs (Years Lived with Disability)	8.5	32.7649	26.5643	15.9705	0.952475
Estonia	Female	YLDs (Years Lived with Disability)	11.3	6.75921	5.87937	6.87813	0.815907
Eswatini	Both	Deaths	32.1	0.564944	0.461331	15.2054	0.474973
Eswatini	Male	Deaths	40.5	0.245664	0.17304	4.0684	0.718974
Eswatini	Female	Deaths	80.7	0.823892	0.766646	37.6618	0.762401
Eswatini	Both	Incidence	13.7	10.9567	9.294	14.7823	0.680137
Eswatini	Male	Incidence	11.9	15.3437	12.6889	16.7048	0.766741
Eswatini	Female	Incidence	9.4	6.8121	5.72344	11.1602	0.570039
Eswatini	Both	YLDs (Years Lived with Disability)	9	25.2017	22.6369	13.0035	0.618877
Eswatini	Male	YLDs (Years Lived with Disability)	8.4	33.6151	29.8506	14.6425	0.589083
Eswatini	Female	YLDs (Years Lived with Disability)	11	18.4473	16.6834	11.4283	0.601706
Ethiopia	Both	Deaths	5.1	6.00972	5.99643	111.596	0.771359
Ethiopia	Male	Deaths	6.2	8.34305	8.31824	121.012	0.940121
Ethiopia	Female	Deaths	2	3.44575	3.41877	88.6544	0.688957
Ethiopia	Both	Incidence	2.1	4.96093	4.80729	10.8144	0.0479607
Ethiopia	Male	Incidence	4.1	4.37416	4.18539	8.8268	0.0930537
Ethiopia	Female	Incidence	3.2	5.74148	5.58753	13.4887	0.0170593
Ethiopia	Both	YLDs (Years Lived with Disability)	1.2	12.1623	11.3656	11.5831	0.686471
Ethiopia	Male	YLDs (Years Lived with Disability)	1.3	15.4273	14.5772	14.014	0.728858
Ethiopia	Female	YLDs (Years Lived with Disability)	3.5	8.64572	7.75324	8.41897	0.626599
Fiji	Both	Deaths	22.8	0.278715	0.235711	11.2228	0.203641
Fiji	Male	Deaths	17.1	0.455984	0.408815	17.3998	0.410732
Fiji	Female	Deaths	8	0.193752	0.156336	14.1325	0.577819
Fiji	Both	Incidence	3.5	1.5479	1.48309	3.6604	0.0425007
Fiji	Male	Incidence	0.7	2.66989	2.56856	5.92391	0.0520274
Fiji	Female	Incidence	3.3	1.01848	0.935913	2.50747	0.0100551
Fiji	Both	YLDs (Years Lived with Disability)	4.2	1.65836	1.37065	1.00485	0.0114331
Fiji	Male	YLDs (Years Lived with Disability)	2.9	3.36256	2.53279	1.62784	0.0231065
Fiji	Female	YLDs (Years Lived with Disability)	4.1	1.96441	1.56583	1.34141	0.0101498
Finland	Both	Deaths	25.2	0.808326	0.805155	38.904	0.785411
Finland	Male	Deaths	18.5	0.662163	0.623353	25.6252	0.20597
Finland	Female	Deaths	34.2	0.968966	0.953387	57.5937	0.824622
Finland	Both	Incidence	2.5	4.10418	3.93509	8.53669	0.104632
Finland	Male	Incidence	5	4.79809	4.60142	9.24654	0.681043
Finland	Female	Incidence	1.6	3.37075	3.17864	7.47727	0.316665
Finland	Both	YLDs (Years Lived with Disability)	4	3.67489	3.05248	3.80968	0.0911386
Finland	Male	YLDs (Years Lived with Disability)	10.6	3.12283	2.69253	3.22031	0.205661
Finland	Female	YLDs (Years Lived with Disability)	5.6	5.65114	4.95645	6.46953	0.389352
France	Both	Deaths	12.7	1.18745	1.17467	37.9284	0.337481
France	Male	Deaths	12.2	0.839822	0.783587	23.0524	0.829263
France	Female	Deaths	4.9	1.51399	1.51252	53.1857	0.915082
France	Both	Incidence	13.4	5.30109	4.61922	6.28052	0.492186
France	Male	Incidence	5.8	6.20195	5.28828	6.42052	0.581369
France	Female	Incidence	16.1	4.36804	3.90343	5.99018	0.262201
France	Both	YLDs (Years Lived with Disability)	14	5.87993	4.36438	3.94616	0.349042
France	Male	YLDs (Years Lived with Disability)	9.1	5.36484	4.50022	3.72476	0.28099
France	Female	YLDs (Years Lived with Disability)	15.2	6.53702	4.81292	4.82895	0.40058
Gabon	Both	Deaths	19.5	0.955235	0.949989	31.9957	0.858906
Gabon	Male	Deaths	10.4	1.61798	1.61019	35.7851	0.814976
Gabon	Female	Deaths	29.2	0.264686	0.223845	15.7701	0.234501
Gabon	Both	Incidence	5.5	8.11595	7.90349	8.86274	0.0179953
Gabon	Male	Incidence	9	8.95356	8.70153	8.33299	0.168273
Gabon	Female	Incidence	7.3	7.45576	7.30941	9.80442	0.0401214
Gabon	Both	YLDs (Years Lived with Disability)	9.1	29.248	27.4092	11.0968	0.263427
Gabon	Male	YLDs (Years Lived with Disability)	12.3	38.1319	36.997	12.8064	0.33973
Gabon	Female	YLDs (Years Lived with Disability)	7	22.8996	20.4384	9.87773	0.152582
Gambia	Both	Deaths	11.3	1.01773	0.981122	35.3143	0.139424
Gambia	Male	Deaths	7.4	1.5433	1.43364	32.1447	0.0703294
Gambia	Female	Deaths	44.1	0.417589	0.397925	39.3885	0.0257626
Gambia	Both	Incidence	24.8	8.63369	7.94965	14.1762	0.665745
Gambia	Male	Incidence	39.8	11.0641	10.2449	16.1134	0.686938
Gambia	Female	Incidence	31.4	6.32307	5.93944	12.2368	0.435066
Gambia	Both	YLDs (Years Lived with Disability)	15.2	8.97395	8.11714	6.82213	0.823452
Gambia	Male	YLDs (Years Lived with Disability)	20.2	11.2795	10.3035	7.77668	0.879985
Gambia	Female	YLDs (Years Lived with Disability)	29.3	7.4058	6.43207	6.07485	0.705431
Georgia	Both	Deaths	38.1	0.163823	0.141206	29.8021	0.0397967
Georgia	Male	Deaths	54.8	0.176257	0.152005	25.1231	0.030516
Georgia	Female	Deaths	81.1	0.208157	0.171749	52.9856	0.0392796
Georgia	Both	Incidence	4.6	5.00613	4.47677	41.2784	0.892522
Georgia	Male	Incidence	3.3	4.84091	4.10777	36.0158	0.855299
Georgia	Female	Incidence	12.1	5.18567	4.80466	46.7976	0.907384
Georgia	Both	YLDs (Years Lived with Disability)	8.2	14.2538	11.5867	38.0916	0.766035
Georgia	Male	YLDs (Years Lived with Disability)	2.4	14.9304	11.2893	38.8527	0.731242
Georgia	Female	YLDs (Years Lived with Disability)	5.8	13.8405	11.9641	38.0581	0.790751
Germany	Both	Deaths	41.7	1.63844	1.61668	52.8958	0.982482
Germany	Male	Deaths	30.1	1.31955	1.31552	40.5545	0.932457
Germany	Female	Deaths	60	1.93487	1.8805	65.5317	0.987064
Germany	Both	Incidence	35.2	1.95806	1.69576	1.93674	0.86802
Germany	Male	Incidence	30.3	3.11443	2.55069	2.5337	0.850174
Germany	Female	Incidence	29.2	1.83588	1.55378	2.11557	0.876805
Germany	Both	YLDs (Years Lived with Disability)	27.4	18.7939	17.9903	12.9992	0.618935
Germany	Male	YLDs (Years Lived with Disability)	22.7	19.8907	18.7991	12.2763	0.577523
Germany	Female	YLDs (Years Lived with Disability)	21.6	17.1783	16.5546	13.3106	0.631343
Ghana	Both	Deaths	5.6	0.425353	0.318034	17.3967	0.00048491
Ghana	Male	Deaths	2.8	0.54124	0.428816	18.4021	0.00968055
Ghana	Female	Deaths	28.3	0.386482	0.379903	27.3775	0.0040374
Ghana	Both	Incidence	6.8	11.5783	11.3145	18.2781	0.0980282
Ghana	Male	Incidence	15.4	13.1823	12.8693	19.2402	0.0610752
Ghana	Female	Incidence	10.9	10.3486	10.0924	17.6598	0.112211
Ghana	Both	YLDs (Years Lived with Disability)	2.3	15.185	14.1191	9.83945	0.0252377
Ghana	Male	YLDs (Years Lived with Disability)	3	15.1179	14.2949	9.77053	0.0886709
Ghana	Female	YLDs (Years Lived with Disability)	2.8	15.588	14.3117	10.1631	0.00493643
Greece	Both	Deaths	34.4	0.648903	0.609432	50.7883	0.895765
Greece	Male	Deaths	31.7	0.598054	0.564699	45.3903	0.908677
Greece	Female	Deaths	21.5	0.741241	0.698318	60.8319	0.84214
Greece	Both	Incidence	11.2	6.44043	6.21354	15.4383	0.791919
Greece	Male	Incidence	12.6	6.38311	6.07311	14.1294	0.865888
Greece	Female	Incidence	9.7	6.38326	6.21867	16.5508	0.703724
Greece	Both	YLDs (Years Lived with Disability)	12.1	2.1017	1.72591	2.87693	0.440123
Greece	Male	YLDs (Years Lived with Disability)	14.2	2.26682	1.8812	3.04687	0.244991
Greece	Female	YLDs (Years Lived with Disability)	8.8	2.08065	1.6818	2.88828	0.676389
Guatemala	Both	Deaths	37.7	0.874307	0.824118	34.543	0.388918
Guatemala	Male	Deaths	36.2	0.953708	0.937861	33.4578	0.570355
Guatemala	Female	Deaths	25.1	0.78097	0.649401	33.1899	0.0217524
Guatemala	Both	Incidence	2.9	8.33375	8.14614	12.3337	0.336091
Guatemala	Male	Incidence	7.4	9.76009	9.45528	13.7885	0.644665
Guatemala	Female	Incidence	5	7.00101	6.91166	10.8591	0.00791495
Guatemala	Both	YLDs (Years Lived with Disability)	4.5	6.55704	6.10287	3.60161	0.564535
Guatemala	Male	YLDs (Years Lived with Disability)	3.5	3.76874	3.13829	1.86625	0.609101
Guatemala	Female	YLDs (Years Lived with Disability)	2.9	10.1757	8.86939	5.26626	0.274377
Guinea	Both	Deaths	19	1.08501	1.02999	32.4834	0.158288
Guinea	Male	Deaths	19.6	1.64766	1.55196	31.6294	0.00681253
Guinea	Female	Deaths	11.9	0.604748	0.599455	39.3732	0.665382
Guinea	Both	Incidence	3.7	8.82405	8.69291	14.8036	0.0417683
Guinea	Male	Incidence	14	11.6519	11.3919	17.4601	0.258018
Guinea	Female	Incidence	22	6.52352	6.46721	12.2864	0.105254
Guinea	Both	YLDs (Years Lived with Disability)	10	4.18207	3.38316	2.29417	0.164447
Guinea	Male	YLDs (Years Lived with Disability)	8.1	7.34215	5.22024	3.37514	0.850427
Guinea	Female	YLDs (Years Lived with Disability)	5.6	4.29649	3.74406	2.67172	0.426289
Guinea-Bissau	Both	Deaths	30.3	1.50445	1.47709	39.709	0.340082
Guinea-Bissau	Male	Deaths	25.9	2.06788	2.0215	36.3259	0.202734
Guinea-Bissau	Female	Deaths	65.2	0.163717	0.142135	8.82897	0.668691
Guinea-Bissau	Both	Incidence	18.8	7.36182	6.6227	10.5067	0.0283784
Guinea-Bissau	Male	Incidence	28.9	9.39009	8.44695	11.7984	0.0582816
Guinea-Bissau	Female	Incidence	17.5	5.55741	4.95833	9.02834	0.0338138
Guinea-Bissau	Both	YLDs (Years Lived with Disability)	7.2	19.0132	16.9194	10.7791	0.00972013
Guinea-Bissau	Male	YLDs (Years Lived with Disability)	13.4	19.4755	17.3189	10.2847	0.0226366
Guinea-Bissau	Female	YLDs (Years Lived with Disability)	8.5	18.0182	16.1581	11.0457	0.0920634
Guyana	Both	Deaths	18	0.460118	0.39289	12.5262	0.0259318
Guyana	Male	Deaths	6.1	0.798342	0.607137	14.8853	0.232263
Guyana	Female	Deaths	57.1	0.527838	0.480713	25.5436	0.0321489
Guyana	Both	Incidence	15.2	5.22063	4.94519	7.80756	0.175547
Guyana	Male	Incidence	14	6.63171	6.29428	9.09667	0.236819
Guyana	Female	Incidence	6.3	4.59149	4.03209	6.96748	0.632447
Guyana	Both	YLDs (Years Lived with Disability)	22.3	4.02762	3.40068	2.00707	0.176896
Guyana	Male	YLDs (Years Lived with Disability)	21.2	4.3489	4.03268	2.15247	0.401623
Guyana	Female	YLDs (Years Lived with Disability)	19.6	5.46312	4.85639	3.17063	0.461441
Haiti	Both	Deaths	5.7	1.38603	1.36658	36.7866	0.493946
Haiti	Male	Deaths	6.8	2.03575	2.00741	43.1704	0.243647
Haiti	Female	Deaths	6.9	0.75145	0.727747	25.6681	0.721725
Haiti	Both	Incidence	5.1	2.59004	2.51427	5.00019	0.750404
Haiti	Male	Incidence	12.2	3.16772	2.94935	5.75564	0.485301
Haiti	Female	Incidence	6.5	2.22539	2.11857	4.25999	0.808271
Haiti	Both	YLDs (Years Lived with Disability)	6.1	14.7593	13.2987	9.82047	0.954406
Haiti	Male	YLDs (Years Lived with Disability)	5.6	15.8272	12.9939	9.66949	0.890836
Haiti	Female	YLDs (Years Lived with Disability)	3.7	13.8358	13.2649	9.77731	0.949384
Honduras	Both	Deaths	6	1.04164	1.03804	36.3696	0.77301
Honduras	Male	Deaths	5.5	1.13106	1.11961	36.205	0.722021
Honduras	Female	Deaths	8.7	0.872894	0.861821	33.1673	0.653093
Honduras	Both	Incidence	6.2	6.51222	5.65344	8.43346	0.868286
Honduras	Male	Incidence	13.3	7.14621	6.33543	9.69427	0.897246
Honduras	Female	Incidence	5.3	5.92101	5.01185	7.30096	0.829106
Honduras	Both	YLDs (Years Lived with Disability)	18.7	23.1711	18.4277	11.6654	0.838403
Honduras	Male	YLDs (Years Lived with Disability)	17.8	21.5611	16.8015	12.0193	0.934204
Honduras	Female	YLDs (Years Lived with Disability)	10.6	24.484	19.7324	11.2717	0.54104
Hungary	Both	Deaths	25.9	0.211781	0.171412	10.885	0.132731
Hungary	Male	Deaths	55.1	0.280298	0.242027	10.725	0.163174
Hungary	Female	Deaths	21.9	0.303164	0.232025	23.2842	0.696376
Hungary	Both	Incidence	9.9	8.01607	7.9481	22.7713	0.757717
Hungary	Male	Incidence	12.9	7.04102	6.81589	17.4806	0.0138259
Hungary	Female	Incidence	3.7	8.87696	8.82921	28.4247	0.0436211
Hungary	Both	YLDs (Years Lived with Disability)	21.6	13.6178	13.3035	13.1012	0.969437
Hungary	Male	YLDs (Years Lived with Disability)	18.3	14.3969	14.2772	12.5062	0.990288
Hungary	Female	YLDs (Years Lived with Disability)	16.5	13.2148	12.6496	14.1002	0.871197
India	Both	Deaths	7.8	0.846894	0.837912	32.1946	0.613208
India	Male	Deaths	10.4	0.935667	0.927609	32.4583	0.684853
India	Female	Deaths	3.8	0.747641	0.73732	31.6293	0.504158
India	Both	Incidence	11.5	2.49595	2.17201	6.72032	0.902559
India	Male	Incidence	13	2.15096	1.74844	4.90512	0.84156
India	Female	Incidence	10.4	3.0122	2.74748	9.55437	0.914315
India	Both	YLDs (Years Lived with Disability)	13.8	8.16185	7.04586	7.84734	0.313255
India	Male	YLDs (Years Lived with Disability)	16	8.65371	7.78237	7.95821	0.448411
India	Female	YLDs (Years Lived with Disability)	11.3	7.6474	6.17757	7.61865	0.063491
Indonesia	Both	Deaths	24.2	0.0727572	0.071565	22.26	0.260285
Indonesia	Male	Deaths	22	0.18222	0.180889	28.4063	0.21461
Indonesia	Female	Deaths	324	0.00199115	0.00136271	Inf	0.21872
Indonesia	Both	Incidence	16.3	2.06398	1.80513	5.37703	0.463396
Indonesia	Male	Incidence	19.6	2.07227	1.83393	5.5088	0.508634
Indonesia	Female	Incidence	35.1	2.08344	1.79843	5.31299	0.348472
Indonesia	Both	YLDs (Years Lived with Disability)	33.2	3.1041	2.43603	3.27962	0.600042
Indonesia	Male	YLDs (Years Lived with Disability)	11.3	3.13669	2.37723	3.23281	0.507601
Indonesia	Female	YLDs (Years Lived with Disability)	19.2	3.03975	2.48896	3.31564	0.673672
Iran (Islamic Republic of)	Both	Deaths	39.3	0.38634	0.382577	37.865	0.947934
Iran (Islamic Republic of)	Male	Deaths	49.4	0.408694	0.398492	34.6986	0.854712
Iran (Islamic Republic of)	Female	Deaths	32.6	0.354501	0.353462	40.8484	0.979051
Iran (Islamic Republic of)	Both	Incidence	16.3	5.3061	4.57211	9.00043	0.941029
Iran (Islamic Republic of)	Male	Incidence	21.6	5.913	4.99527	8.98127	0.955094
Iran (Islamic Republic of)	Female	Incidence	17.8	4.6787	4.11696	8.9841	0.869873
Iran (Islamic Republic of)	Both	YLDs (Years Lived with Disability)	14.5	14.5973	11.4879	13.2353	0.0203725
Iran (Islamic Republic of)	Male	YLDs (Years Lived with Disability)	14.9	15.4166	12.3782	12.8693	0.107418
Iran (Islamic Republic of)	Female	YLDs (Years Lived with Disability)	19.4	13.8228	10.7728	13.9036	0.562811
Iraq	Both	Deaths	10.7	0.473384	0.471552	45.3516	0.965381
Iraq	Male	Deaths	9.1	0.563544	0.563146	52.8211	0.980549
Iraq	Female	Deaths	21.3	0.392028	0.389103	38.3937	0.973683
Iraq	Both	Incidence	19.7	7.773	7.62455	15.9801	0.306683
Iraq	Male	Incidence	28.4	8.02456	7.85753	15.5978	0.30766
Iraq	Female	Incidence	6.9	7.46979	7.33086	16.3447	0.161555
Iraq	Both	YLDs (Years Lived with Disability)	23.4	4.09916	3.85448	4.28968	0.27491
Iraq	Male	YLDs (Years Lived with Disability)	28.2	4.18762	3.96888	4.2022	0.362477
Iraq	Female	YLDs (Years Lived with Disability)	18.7	4.08844	3.78021	4.46075	0.17671
Ireland	Both	Deaths	39.1	0.413163	0.398517	22.1567	0.623304
Ireland	Male	Deaths	37.8	0.317511	0.244914	11.2451	0.169387
Ireland	Female	Deaths	72.5	0.536587	0.530159	34.9263	0.640793
Ireland	Both	Incidence	14.5	4.42329	3.64312	6.24589	0.676365
Ireland	Male	Incidence	19.2	5.13714	4.3878	6.80506	0.739709
Ireland	Female	Incidence	18.8	3.81132	3.06849	5.84497	0.550976
Ireland	Both	YLDs (Years Lived with Disability)	4.9	6.36046	5.66824	6.81188	0.00275402
Ireland	Male	YLDs (Years Lived with Disability)	14.1	7.20506	6.39348	7.20078	0.000718845
Ireland	Female	YLDs (Years Lived with Disability)	17.3	5.79528	5.19285	6.68991	0.018114
Israel	Both	Deaths	30.9	0.308028	0.28104	22.3307	0.626631
Israel	Male	Deaths	31.5	0.242911	0.177651	12.3668	0.345448
Israel	Female	Deaths	51.4	0.36702	0.365062	32.5703	0.894856
Israel	Both	Incidence	8.5	1.51693	1.2939	2.56159	0.68357
Israel	Male	Incidence	4.3	2.55392	2.00232	3.63145	0.0934994
Israel	Female	Incidence	13	0.606639	0.522772	1.13059	0.601317
Israel	Both	YLDs (Years Lived with Disability)	43.3	0.698761	0.588508	0.842447	0.228773
Israel	Male	YLDs (Years Lived with Disability)	34.6	1.32629	1.16121	1.55407	0.00940553
Israel	Female	YLDs (Years Lived with Disability)	42	0.828563	0.759458	1.15831	0.189331
Italy	Both	Deaths	36.4	1.06833	0.987361	59.8367	0.820183
Italy	Male	Deaths	20.9	0.903801	0.853223	51.3528	0.772832
Italy	Female	Deaths	45.9	1.2151	1.10344	67.7288	0.838389
Italy	Both	Incidence	7.5	8.49516	7.87338	20.8072	0.508872
Italy	Male	Incidence	7.7	9.76878	8.7926	22.0207	0.721705
Italy	Female	Incidence	7.9	7.30785	6.99884	19.5113	0.193156
Italy	Both	YLDs (Years Lived with Disability)	4.1	5.07213	4.18321	6.90495	0.248593
Italy	Male	YLDs (Years Lived with Disability)	3.9	8.41779	6.21049	10.1889	0.162802
Italy	Female	YLDs (Years Lived with Disability)	3.5	3.05536	2.78565	4.66032	0.13804
Jamaica	Both	Deaths	23.6	0.470112	0.440724	23.9991	0.581012
Jamaica	Male	Deaths	10.3	0.40062	0.317917	14.9974	0.00384583
Jamaica	Female	Deaths	24.2	0.362747	0.317268	20.8142	0.618616
Jamaica	Both	Incidence	10.7	1.57285	1.29067	2.18548	0.304074
Jamaica	Male	Incidence	6.2	1.93275	1.38676	2.27039	0.369553
Jamaica	Female	Incidence	11.4	1.47383	1.35896	2.39064	0.322783
Jamaica	Both	YLDs (Years Lived with Disability)	10.6	8.3037	7.2274	5.7315	0.0610628
Jamaica	Male	YLDs (Years Lived with Disability)	12.5	8.05861	7.1278	5.65511	0.000264647
Jamaica	Female	YLDs (Years Lived with Disability)	7.1	8.7159	7.4245	5.88344	0.251028
Japan	Both	Deaths	107.8	0.395002	0.302597	37.9213	0.00153707
Japan	Male	Deaths	53	0.430675	0.324513	34.5683	0.00258545
Japan	Female	Deaths	73.9	0.3568	0.274486	40.7683	0.010443
Japan	Both	Incidence	19.1	5.5561	5.17771	13.5454	0.172486
Japan	Male	Incidence	18.3	5.83338	5.4976	14.0471	0.00124311
Japan	Female	Incidence	21.9	5.47844	4.96099	13.3256	0.216706
Japan	Both	YLDs (Years Lived with Disability)	21.7	2.71341	2.53254	3.97661	0.734279
Japan	Male	YLDs (Years Lived with Disability)	15.9	1.37169	1.12845	1.77822	0.651978
Japan	Female	YLDs (Years Lived with Disability)	23.6	4.80453	4.58136	7.11207	0.525932
Jordan	Both	Deaths	6.7	0.531023	0.526842	63.6423	0.835556
Jordan	Male	Deaths	25.4	0.378382	0.368407	41.8707	0.573805
Jordan	Female	Deaths	23.3	0.710197	0.633064	85.5858	0.0956932
Jordan	Both	Incidence	29.8	6.23025	5.96696	12.387	0.894794
Jordan	Male	Incidence	26.3	6.76532	6.50512	12.9418	0.949564
Jordan	Female	Incidence	18.8	5.74339	5.44006	11.8435	0.754414
Jordan	Both	YLDs (Years Lived with Disability)	31.6	4.05382	3.63572	4.57019	0.902248
Jordan	Male	YLDs (Years Lived with Disability)	44.9	3.53742	2.91126	3.52778	0.888735
Jordan	Female	YLDs (Years Lived with Disability)	36.3	4.62136	4.32813	5.72255	0.923313
Kazakhstan	Both	Deaths	7.2	0.715106	0.666109	28.9229	0.567765
Kazakhstan	Male	Deaths	7.6	1.00515	0.934216	33.8544	0.713163
Kazakhstan	Female	Deaths	2.4	0.468494	0.429961	23.3288	0.160053
Kazakhstan	Both	Incidence	15.1	1.5614	1.30363	2.60653	0.000422517
Kazakhstan	Male	Incidence	12.8	3.33615	2.74429	4.88999	0.428204
Kazakhstan	Female	Incidence	9.2	1.65481	1.35467	3.08151	0.121521
Kazakhstan	Both	YLDs (Years Lived with Disability)	3.7	23.234	20.9634	14.4207	0.48373
Kazakhstan	Male	YLDs (Years Lived with Disability)	4.3	26.4371	24.0129	15.1883	0.643552
Kazakhstan	Female	YLDs (Years Lived with Disability)	4.5	21.3678	19.199	14.4186	0.271275
Kenya	Both	Deaths	4.4	2.56337	2.55093	65.6919	0.70643
Kenya	Male	Deaths	3.8	4.95705	4.95499	92.6884	0.335288
Kenya	Female	Deaths	7.3	0.794095	0.769238	31.6739	0.0473691
Kenya	Both	Incidence	21.9	8.03828	7.6403	10.7981	0.395624
Kenya	Male	Incidence	24.6	9.77075	8.84774	12.1043	0.913811
Kenya	Female	Incidence	22.4	6.43042	6.29187	9.16749	0.265613
Kenya	Both	YLDs (Years Lived with Disability)	18.2	4.71644	4.22674	2.89366	0.0313206
Kenya	Male	YLDs (Years Lived with Disability)	17.2	9.09936	8.15994	5.32379	0.860459
Kenya	Female	YLDs (Years Lived with Disability)	23.2	2.66063	2.17366	1.55045	0.779239
Kuwait	Both	Deaths	33.4	0.256153	0.246229	37.8571	0.551296
Kuwait	Male	Deaths	24.9	0.180292	0.167482	25.0902	0.647458
Kuwait	Female	Deaths	41.1	0.298226	0.261251	51.338	0.742742
Kuwait	Both	Incidence	21.2	7.52465	6.29658	12.2493	0.441016
Kuwait	Male	Incidence	24.6	9.72323	8.35031	15.8627	0.46439
Kuwait	Female	Incidence	18.9	5.29412	4.30908	8.56295	0.272287
Kuwait	Both	YLDs (Years Lived with Disability)	19.5	26.0839	23.9295	26.7708	0.364937
Kuwait	Male	YLDs (Years Lived with Disability)	18.5	31.0136	28.5137	30.638	0.178517
Kuwait	Female	YLDs (Years Lived with Disability)	30.1	20.825	19.5399	22.8909	0.730606
Kyrgyzstan	Both	Deaths	4.9	1.42568	1.31477	34.5333	0.601154
Kyrgyzstan	Male	Deaths	7	1.82123	1.69095	34.308	0.599707
Kyrgyzstan	Female	Deaths	7.3	1.07054	0.986906	36.5125	0.503012
Kyrgyzstan	Both	Incidence	10	2.98702	2.68827	5.37894	0.000196339
Kyrgyzstan	Male	Incidence	16.9	4.1608	3.58544	6.3828	0.470075
Kyrgyzstan	Female	Incidence	12.2	2.32999	1.97499	4.57404	0.60315
Kyrgyzstan	Both	YLDs (Years Lived with Disability)	9	25.5106	22.049	16.6239	0.384021
Kyrgyzstan	Male	YLDs (Years Lived with Disability)	7.8	27.1298	23.6351	16.1846	0.307879
Kyrgyzstan	Female	YLDs (Years Lived with Disability)	9.4	24.8714	21.3404	17.855	0.476451
Lao People's Democratic Republic	Both	Deaths	9.5	0.228901	0.220621	38.4781	0.697884
Lao People's Democratic Republic	Male	Deaths	15.2	0.450461	0.448225	54.0039	0.577291
Lao People's Democratic Republic	Female	Deaths	37.6	0.0260058	0.022407	8.02626	0.788443
Lao People's Democratic Republic	Both	Incidence	23.8	4.22976	4.07122	11.9053	0.67911
Lao People's Democratic Republic	Male	Incidence	19.7	4.47397	4.32104	12.2736	0.719842
Lao People's Democratic Republic	Female	Incidence	18.1	3.87442	3.72224	11.2212	0.63105
Lao People's Democratic Republic	Both	YLDs (Years Lived with Disability)	31.3	4.13716	3.60014	3.66425	0.0680174
Lao People's Democratic Republic	Male	YLDs (Years Lived with Disability)	28.1	4.62245	3.79425	3.53806	0.0117206
Lao People's Democratic Republic	Female	YLDs (Years Lived with Disability)	28.2	3.64789	3.28959	3.68421	0.270796
Latvia	Both	Deaths	49.2	0.806009	0.69492	43.9348	0.117006
Latvia	Male	Deaths	50.2	1.05506	0.913855	33.1709	0.356509
Latvia	Female	Deaths	86.7	0.880303	0.83117	Inf	0.170476
Latvia	Both	Incidence	11.2	4.92591	3.9469	11.0924	0.810388
Latvia	Male	Incidence	12.9	4.97851	4.57279	9.77877	0.636133
Latvia	Female	Incidence	9.3	6.67376	6.57586	24.262	0.7262
Latvia	Both	YLDs (Years Lived with Disability)	22.7	10.5192	8.67593	8.10733	0.567635
Latvia	Male	YLDs (Years Lived with Disability)	20.5	21.4156	17.2214	11.9679	0.61257
Latvia	Female	YLDs (Years Lived with Disability)	16.8	3.22027	2.82179	3.77799	0.0047766
Lebanon	Both	Deaths	9.3	0.526565	0.521126	25.3962	0.864829
Lebanon	Male	Deaths	13.6	0.469442	0.419272	19.8464	0.109058
Lebanon	Female	Deaths	10.5	0.572809	0.555708	29.6573	0.751404
Lebanon	Both	Incidence	8.9	1.6206	1.54788	3.4835	0.195369
Lebanon	Male	Incidence	5.3	2.58661	2.45435	5.10579	0.0526857
Lebanon	Female	Incidence	10.1	1.16746	0.968566	2.38683	0.303643
Lebanon	Both	YLDs (Years Lived with Disability)	37.3	6.94146	6.64702	8.35082	0.755562
Lebanon	Male	YLDs (Years Lived with Disability)	26.7	5.62493	5.00951	5.83504	0.651625
Lebanon	Female	YLDs (Years Lived with Disability)	32.9	8.41764	8.27983	11.3003	0.839403
Lesotho	Both	Deaths	32.3	0.400046	0.368247	13.2043	0.0431506
Lesotho	Male	Deaths	29.6	0.538512	0.484214	13.6757	0.0888831
Lesotho	Female	Deaths	31.6	0.305267	0.246577	12.3416	0.478758
Lesotho	Both	Incidence	8	8.53952	8.31809	16.853	0.838766
Lesotho	Male	Incidence	5.5	11.1984	10.7703	18.711	0.74591
Lesotho	Female	Incidence	5.8	6.12259	6.03678	14.3711	0.824955
Lesotho	Both	YLDs (Years Lived with Disability)	9.6	20.4888	19.0893	14.483	0.812003
Lesotho	Male	YLDs (Years Lived with Disability)	5.8	22.6842	20.41	13.9005	0.859632
Lesotho	Female	YLDs (Years Lived with Disability)	7.2	17.4857	16.6466	14.095	0.75043
Liberia	Both	Deaths	9.5	1.366	1.34048	50.4487	0.24243
Liberia	Male	Deaths	7.7	2.11521	2.09259	51.828	0.0325964
Liberia	Female	Deaths	20.8	0.394096	0.315511	27.2198	0.508224
Liberia	Both	Incidence	12	7.4616	7.30718	12.4705	0.0627608
Liberia	Male	Incidence	10.8	8.48107	8.34083	13.3648	0.000341523
Liberia	Female	Incidence	5.6	6.33736	6.19647	11.3204	0.232618
Liberia	Both	YLDs (Years Lived with Disability)	18.1	10.651	8.73659	6.34206	0.684395
Liberia	Male	YLDs (Years Lived with Disability)	15	8.94317	6.26123	4.55019	0.517955
Liberia	Female	YLDs (Years Lived with Disability)	12.2	11.7913	10.4857	7.61982	0.765674
Libya	Both	Deaths	14.2	0.271634	0.24304	23.0904	0.0163531
Libya	Male	Deaths	7.2	0.490557	0.48252	43.1705	0.821991
Libya	Female	Deaths	8.6	0.190784	0.18488	16.9794	0.00200665
Libya	Both	Incidence	17.9	5.39739	4.87061	10.2659	0.951066
Libya	Male	Incidence	17	5.88832	5.26296	10.4182	0.958542
Libya	Female	Incidence	17.3	4.76476	4.3341	9.83265	0.923741
Libya	Both	YLDs (Years Lived with Disability)	27.6	10.7008	9.14729	11.2072	0.940801
Libya	Male	YLDs (Years Lived with Disability)	23.7	12.2188	10.4385	11.9192	0.951809
Libya	Female	YLDs (Years Lived with Disability)	23.4	9.33518	8.10684	10.7459	0.943699
Lithuania	Both	Deaths	36.5	0.541022	0.453626	19.4188	0.690903
Lithuania	Male	Deaths	28.8	0.667567	0.598952	15.4371	0.825445
Lithuania	Female	Deaths	54.7	0.845293	0.761634	111.238	0.318823
Lithuania	Both	Incidence	16.7	4.44979	3.37974	8.88234	0.630729
Lithuania	Male	Incidence	19	4.95756	4.48137	8.9474	0.5066
Lithuania	Female	Incidence	5.5	5.68734	5.5362	19.025	0.744424
Lithuania	Both	YLDs (Years Lived with Disability)	25.4	11.1299	9.92722	8.4514	0.125003
Lithuania	Male	YLDs (Years Lived with Disability)	28.6	22.3215	19.643	12.5049	0.226827
Lithuania	Female	YLDs (Years Lived with Disability)	19.4	1.54139	1.31054	1.57597	0.371521
Luxembourg	Both	Deaths	35.2	1.18424	1.0612	43.0766	0.0165373
Luxembourg	Male	Deaths	120	1.60595	1.48008	89.6925	0.89529
Luxembourg	Female	Deaths	400	1.16495	1.15641	86.6371	0.716715
Luxembourg	Both	Incidence	3.2	2.0223	1.48605	2.25893	0.0354228
Luxembourg	Male	Incidence	6.7	3.50406	3.28612	4.56738	0.21073
Luxembourg	Female	Incidence	9.5	2.16253	1.88349	3.11837	0.262337
Luxembourg	Both	YLDs (Years Lived with Disability)	4	4.05072	3.33773	3.13908	0.0412789
Luxembourg	Male	YLDs (Years Lived with Disability)	7.9	3.81601	3.26855	2.94692	0.765157
Luxembourg	Female	YLDs (Years Lived with Disability)	8.9	10.3565	9.40369	9.32933	0.427999
Madagascar	Both	Deaths	9.5	2.77716	2.7653	69.8066	0.719984
Madagascar	Male	Deaths	12.7	4.44133	4.4358	86.3808	0.863318
Madagascar	Female	Deaths	8.6	1.07739	1.06088	37.9498	0.0493514
Madagascar	Both	Incidence	26.4	5.78576	5.77339	9.86063	0.919213
Madagascar	Male	Incidence	38.3	5.71398	5.70168	9.48988	0.923222
Madagascar	Female	Incidence	33.6	5.88393	5.86893	10.2839	0.912072
Madagascar	Both	YLDs (Years Lived with Disability)	18.3	11.6997	11.0553	8.14465	0.908029
Madagascar	Male	YLDs (Years Lived with Disability)	20.8	12.3218	11.7198	8.5058	0.920464
Madagascar	Female	YLDs (Years Lived with Disability)	26.6	11.1084	10.4493	7.81696	0.893727
Malawi	Both	Deaths	13.4	4.21501	4.20853	68.2423	0.361232
Malawi	Male	Deaths	13.7	8.11868	8.10395	95.6369	0.0821517
Malawi	Female	Deaths	8	1.57063	1.56546	39.6626	0.559729
Malawi	Both	Incidence	17.5	8.1796	8.135	13.4525	0.318998
Malawi	Male	Incidence	27.5	9.23134	9.09492	13.7654	0.00379533
Malawi	Female	Incidence	20.8	7.41421	7.40159	13.4204	0.766095
Malawi	Both	YLDs (Years Lived with Disability)	10.3	6.20748	5.56004	4.04154	0.72926
Malawi	Male	YLDs (Years Lived with Disability)	16.3	9.48926	8.45868	5.55347	0.00731673
Malawi	Female	YLDs (Years Lived with Disability)	29.3	4.71489	4.58924	3.65882	0.947038
Malaysia	Both	Deaths	2.8	0.317163	0.315704	46.056	0.509973
Malaysia	Male	Deaths	2.4	0.383679	0.38084	47.5656	0.469509
Malaysia	Female	Deaths	5.6	0.25915	0.257066	45.3042	0.000152434
Malaysia	Both	Incidence	15	1.71762	1.24862	2.95972	0.335127
Malaysia	Male	Incidence	16.2	1.96216	1.3631	3.22977	0.859766
Malaysia	Female	Incidence	15.7	1.57149	1.32925	3.14375	0.41223
Malaysia	Both	YLDs (Years Lived with Disability)	2	5.67452	5.52177	5.24825	0.442246
Malaysia	Male	YLDs (Years Lived with Disability)	3.6	5.45689	5.18409	4.77117	0.371292
Malaysia	Female	YLDs (Years Lived with Disability)	12.8	5.78667	5.60426	5.53391	0.0681844
Mali	Both	Deaths	22.3	1.48246	1.47264	46.4436	0.305694
Mali	Male	Deaths	22.9	1.97406	1.93168	40.4434	0.375701
Mali	Female	Deaths	11.9	0.911039	0.910331	57.8134	0.418309
Mali	Both	Incidence	8.5	9.05056	7.25154	13.5639	0.495059
Mali	Male	Incidence	11.8	11.4587	10.0818	17.3014	0.560136
Mali	Female	Incidence	5.3	7.31328	4.84246	9.83908	0.456838
Mali	Both	YLDs (Years Lived with Disability)	8	18.6758	16.1424	14.1142	0.507407
Mali	Male	YLDs (Years Lived with Disability)	7.1	15.4752	10.769	8.91118	0.70496
Mali	Female	YLDs (Years Lived with Disability)	3.3	23.2875	21.6406	19.9793	0.406217
Mauritania	Both	Deaths	14.2	1.01957	0.968199	40.5392	0.799146
Mauritania	Male	Deaths	10.8	1.40161	1.28685	35.1065	0.601316
Mauritania	Female	Deaths	4.6	0.254113	0.247336	26.4383	0.0286492
Mauritania	Both	Incidence	8.4	9.16166	6.49267	9.61708	0.882686
Mauritania	Male	Incidence	7.5	11.6703	8.02824	10.7566	0.861948
Mauritania	Female	Incidence	18.6	7.04839	5.4348	9.01018	0.855198
Mauritania	Both	YLDs (Years Lived with Disability)	11	24.7938	22.2005	16.3436	0.618763
Mauritania	Male	YLDs (Years Lived with Disability)	10.1	27.9878	25.7382	18.2447	0.703001
Mauritania	Female	YLDs (Years Lived with Disability)	15.8	21.9244	18.954	14.4587	0.454863
Mauritius	Both	Deaths	58.8	0.74729	0.631333	20.7991	0.00877786
Mauritius	Male	Deaths	68	0.780247	0.598805	14.2151	0.0355072
Mauritius	Female	Deaths	27.9	0.954118	0.730368	31.0648	0.0611896
Mauritius	Both	Incidence	6.9	1.55052	1.43037	2.62505	0.765001
Mauritius	Male	Incidence	8.4	1.61709	1.49204	2.62859	0.571152
Mauritius	Female	Incidence	10.1	1.67478	1.50791	2.87719	0.857079
Mauritius	Both	YLDs (Years Lived with Disability)	10.8	17.123	16.4842	8.79608	0.616021
Mauritius	Male	YLDs (Years Lived with Disability)	11.9	16.9011	15.8314	7.64279	0.381766
Mauritius	Female	YLDs (Years Lived with Disability)	13.8	17.3332	17.0468	10.1428	0.831377
Mexico	Both	Deaths	17.2	0.480886	0.408313	23.5587	0.382104
Mexico	Male	Deaths	13.1	0.526825	0.465036	22.3527	0.437767
Mexico	Female	Deaths	36.8	0.443026	0.361782	25.8425	0.179153
Mexico	Both	Incidence	4.5	3.15282	2.91015	3.66661	0.237258
Mexico	Male	Incidence	5.4	3.22953	2.62758	3.15202	0.0146197
Mexico	Female	Incidence	7	4.66488	4.13581	5.39069	0.216714
Mexico	Both	YLDs (Years Lived with Disability)	8.5	31.5737	30.771	16.8238	0.814123
Mexico	Male	YLDs (Years Lived with Disability)	7.9	25.3651	25.0249	13.6678	0.877514
Mexico	Female	YLDs (Years Lived with Disability)	7.4	37.5495	36.0277	19.7605	0.752844
Mongolia	Both	Deaths	11.9	0.387558	0.338362	16.5529	0.828214
Mongolia	Male	Deaths	10.1	0.393786	0.331266	13.3954	0.621806
Mongolia	Female	Deaths	11.2	0.533692	0.518851	30.865	0.809157
Mongolia	Both	Incidence	9.2	4.54426	4.34259	9.74122	0.0344795
Mongolia	Male	Incidence	9.2	5.91445	5.79854	12.1627	0.556733
Mongolia	Female	Incidence	4.9	3.11944	2.73845	6.56069	0.744504
Mongolia	Both	YLDs (Years Lived with Disability)	20.9	10.1671	9.23401	6.87544	0.326893
Mongolia	Male	YLDs (Years Lived with Disability)	19.6	9.63299	8.79837	6.28475	0.439547
Mongolia	Female	YLDs (Years Lived with Disability)	19.9	11.0271	9.92472	7.73169	0.238382
Morocco	Both	Deaths	6.1	0.640935	0.630784	32.9023	0.927737
Morocco	Male	Deaths	5.9	1.26821	1.24935	35.1611	0.944096
Morocco	Female	Deaths	24.8	0.0523171	0.0507344	17.6316	0.732738
Morocco	Both	Incidence	40.4	2.28437	2.15361	5.05547	0.0755434
Morocco	Male	Incidence	28.7	2.0267	1.65135	3.30859	0.0283703
Morocco	Female	Incidence	35.7	2.76592	2.63935	7.37474	0.0397205
Morocco	Both	YLDs (Years Lived with Disability)	48.1	4.75948	4.36334	4.8475	0.869703
Morocco	Male	YLDs (Years Lived with Disability)	53.2	8.8425	8.29352	7.68162	0.80422
Morocco	Female	YLDs (Years Lived with Disability)	42.4	2.2428	1.63271	2.27576	0.489054
Mozambique	Both	Deaths	14.5	4.05061	4.04578	77.0085	0.317231
Mozambique	Male	Deaths	14.8	8.03358	8.02719	107.9	0.0597191
Mozambique	Female	Deaths	16.8	1.42056	1.41565	44.2235	0.174553
Mozambique	Both	Incidence	13.7	14.2116	12.1757	18.4421	0.58434
Mozambique	Male	Incidence	22	15.3818	12.9929	18.5075	0.548538
Mozambique	Female	Incidence	7.1	13.0046	11.1998	18.0102	0.633079
Mozambique	Both	YLDs (Years Lived with Disability)	7.1	32.1943	26.6535	15.1924	0.662981
Mozambique	Male	YLDs (Years Lived with Disability)	12.5	35.4173	29.6342	16.0746	0.615333
Mozambique	Female	YLDs (Years Lived with Disability)	6	29.3261	24.2813	14.55	0.702156
Myanmar	Both	Deaths	4.7	0.335372	0.331203	32.3079	0.59109
Myanmar	Male	Deaths	4.9	0.61183	0.606981	34.8322	0.576008
Myanmar	Female	Deaths	16.1	0.141658	0.137111	38.8137	0.5625
Myanmar	Both	Incidence	13.2	3.14165	3.06334	8.41835	0.266617
Myanmar	Male	Incidence	3.9	3.46159	3.35683	8.03726	0.0262793
Myanmar	Female	Incidence	14.9	3.00513	2.95235	9.42085	0.61297
Myanmar	Both	YLDs (Years Lived with Disability)	23.8	4.92783	4.11384	3.79428	0.765711
Myanmar	Male	YLDs (Years Lived with Disability)	7.6	5.69216	4.84042	3.57324	0.434532
Myanmar	Female	YLDs (Years Lived with Disability)	36.2	4.6405	4.00264	4.8496	0.153436
Namibia	Both	Deaths	12.3	0.533774	0.51163	20.2258	0.316474
Namibia	Male	Deaths	10.2	0.900299	0.889847	24.2948	0.0929609
Namibia	Female	Deaths	18.2	0.186091	0.145078	10.3589	7.01918e-06
Namibia	Both	Incidence	4.3	6.08555	5.62631	9.88605	0.287509
Namibia	Male	Incidence	1.3	8.1017	7.18667	10.8568	0.547944
Namibia	Female	Incidence	5.9	4.20666	4.07883	8.4768	0.00118394
Namibia	Both	YLDs (Years Lived with Disability)	8.8	9.12692	7.63529	5.42951	0.291768
Namibia	Male	YLDs (Years Lived with Disability)	6.5	14.2351	12.2973	7.83634	0.470874
Namibia	Female	YLDs (Years Lived with Disability)	9.7	5.27431	4.1101	3.28625	0.0185078
Nepal	Both	Deaths	5	2.34076	2.28364	58.372	0.913334
Nepal	Male	Deaths	11.9	2.07849	2.02905	54.2311	0.92713
Nepal	Female	Deaths	4.1	2.60146	2.528	61.9835	0.725516
Nepal	Both	Incidence	13.8	4.01509	3.72831	10.3666	0.157138
Nepal	Male	Incidence	20.8	4.64737	4.37987	11.3205	0.220619
Nepal	Female	Incidence	17.9	3.6226	3.26877	9.76642	0.0757732
Nepal	Both	YLDs (Years Lived with Disability)	15	10.4873	9.49417	7.81316	0.00628261
Nepal	Male	YLDs (Years Lived with Disability)	17.5	10.4466	9.67713	7.6153	0.0979183
Nepal	Female	YLDs (Years Lived with Disability)	17.3	11.2454	9.60548	8.2556	0.00843336
Netherlands	Both	Deaths	18.6	0.736238	0.73381	39.0575	0.914435
Netherlands	Male	Deaths	15.3	0.528485	0.521776	26.7255	0.633957
Netherlands	Female	Deaths	30.6	0.907405	0.902748	50.1289	0.91945
Netherlands	Both	Incidence	6.9	3.05291	2.94456	5.80032	0.6879
Netherlands	Male	Incidence	5.4	3.95974	3.78606	7.0395	0.278397
Netherlands	Female	Incidence	5.7	2.12691	2.04243	4.2681	0.741062
Netherlands	Both	YLDs (Years Lived with Disability)	14.8	3.61096	2.69139	3.41943	0.0105058
Netherlands	Male	YLDs (Years Lived with Disability)	12.9	2.97586	2.34149	2.92653	0.018314
Netherlands	Female	YLDs (Years Lived with Disability)	16.9	4.07078	3.38356	4.36976	0.00368328
New Zealand	Both	Deaths	10.8	0.207384	0.180557	13.8275	0.198111
New Zealand	Male	Deaths	9.4	0.394289	0.350741	23.6498	0.0888277
New Zealand	Female	Deaths	45	0.193672	0.168818	16.9357	0.0148813
New Zealand	Both	Incidence	7	7.57094	7.46867	15.2293	0.781625
New Zealand	Male	Incidence	9	8.36046	8.1428	15.7238	0.516906
New Zealand	Female	Incidence	4.9	6.96075	6.91408	14.9304	0.929543
New Zealand	Both	YLDs (Years Lived with Disability)	11.1	11.5687	11.5496	15.3842	0.989555
New Zealand	Male	YLDs (Years Lived with Disability)	13.4	13.9383	13.8603	17.7912	0.96125
New Zealand	Female	YLDs (Years Lived with Disability)	5.4	9.69083	9.64074	13.3365	0.921079
Nicaragua	Both	Deaths	39.9	0.485609	0.471642	31.6838	0.70214
Nicaragua	Male	Deaths	33.5	0.681826	0.665911	36.668	0.270345
Nicaragua	Female	Deaths	26.6	0.321779	0.316538	27.048	0.45549
Nicaragua	Both	Incidence	1.3	3.00488	2.87205	5.20093	0.884113
Nicaragua	Male	Incidence	3.2	3.49174	3.21729	5.66729	0.795123
Nicaragua	Female	Incidence	5.8	2.45702	2.40239	4.46292	0.769898
Nicaragua	Both	YLDs (Years Lived with Disability)	3.4	13.716	13.5981	11.5028	0.945753
Nicaragua	Male	YLDs (Years Lived with Disability)	5.1	15.5359	15.3195	13.3157	0.916589
Nicaragua	Female	YLDs (Years Lived with Disability)	4	12.0697	11.8667	9.79772	0.968177
Niger	Both	Deaths	8.5	1.77714	1.75937	63.0583	0.037764
Niger	Male	Deaths	13.7	2.55746	2.51276	56.834	0.00715947
Niger	Female	Deaths	13.5	0.836465	0.833073	71.7254	0.121547
Niger	Both	Incidence	26	8.07664	8.02761	15.8977	0.735621
Niger	Male	Incidence	28.1	10.5598	10.4523	18.482	0.383186
Niger	Female	Incidence	28	5.96745	5.95019	13.3722	0.812236
Niger	Both	YLDs (Years Lived with Disability)	13.7	6.41454	5.82341	5.33304	0.647419
Niger	Male	YLDs (Years Lived with Disability)	14	3.85904	3.0805	2.70013	0.596342
Niger	Female	YLDs (Years Lived with Disability)	15.5	8.81761	8.29589	7.99022	0.677334
Nigeria	Both	Deaths	2	1.17073	1.16535	50.5875	0.118175
Nigeria	Male	Deaths	1.8	1.42531	1.41161	39.3102	0.0141501
Nigeria	Female	Deaths	16.7	0.576899	0.57635	55.2692	0.157239
Nigeria	Both	Incidence	5.5	13.3923	11.7829	15.2302	0.411007
Nigeria	Male	Incidence	8	14.9844	13.1634	15.5243	0.457602
Nigeria	Female	Incidence	2.2	12.1465	10.835	15.4855	0.294491
Nigeria	Both	YLDs (Years Lived with Disability)	1.2	17.762	16.7498	10.3706	0.637617
Nigeria	Male	YLDs (Years Lived with Disability)	7.5	19.9533	18.6413	10.9504	0.733136
Nigeria	Female	YLDs (Years Lived with Disability)	7.3	15.7468	14.9313	9.74951	0.491587
North Macedonia	Both	Deaths	64.3	0.0593898	0.0503231	3.16638	0.2007
North Macedonia	Male	Deaths	89.7	0.202949	0.175732	9.22921	0.0143383
North Macedonia	Female	Deaths	46.3	0.106062	0.0923367	7.14045	0.0610054
North Macedonia	Both	Incidence	9.1	5.04043	4.92507	14.4735	0.359006
North Macedonia	Male	Incidence	7.9	5.09853	4.8663	13.6456	0.00353419
North Macedonia	Female	Incidence	8.1	4.94884	4.747	14.7407	1.39146e-07
North Macedonia	Both	YLDs (Years Lived with Disability)	16	13.7336	13.1318	14.1542	0.865142
North Macedonia	Male	YLDs (Years Lived with Disability)	15.3	16.2136	15.5248	16.0834	0.790348
North Macedonia	Female	YLDs (Years Lived with Disability)	16.5	11.8332	11.2408	12.6615	0.937275
Norway	Both	Deaths	14.5	0.69232	0.653329	32.3647	0.106186
Norway	Male	Deaths	24.3	0.588047	0.527994	22.9202	0.0393989
Norway	Female	Deaths	28.8	0.861019	0.81324	45.8279	0.082519
Norway	Both	Incidence	14.2	5.32996	5.21932	8.34474	0.77814
Norway	Male	Incidence	12.7	7.62817	7.59639	10.9714	0.742326
Norway	Female	Incidence	13.3	3.95712	2.75163	4.97391	0.566428
Norway	Both	YLDs (Years Lived with Disability)	11.6	2.7439	2.35152	2.42085	0.943975
Norway	Male	YLDs (Years Lived with Disability)	7.3	9.0405	7.69616	7.34737	0.767651
Norway	Female	YLDs (Years Lived with Disability)	9.1	4.11103	3.59036	4.01337	0.330821
Oman	Both	Deaths	21.1	0.0587205	0.0535276	14.71	0.11007
Oman	Male	Deaths	28.4	0.169775	0.151759	58.3928	0.608351
Oman	Female	Deaths	112.6	0.184023	0.149383	Inf	0.219841
Oman	Both	Incidence	12.3	6.88056	6.26045	12.4761	0.268345
Oman	Male	Incidence	9.6	5.76443	4.85401	9.48918	0.651672
Oman	Female	Incidence	8.4	8.14836	7.8214	15.9666	0.00403459
Oman	Both	YLDs (Years Lived with Disability)	43.1	6.89943	6.12323	6.89495	0.91124
Oman	Male	YLDs (Years Lived with Disability)	37.2	8.19376	6.68703	7.48503	0.901559
Oman	Female	YLDs (Years Lived with Disability)	29.8	6.84561	6.23374	7.14135	0.929397
Pakistan	Both	Deaths	13.5	1.26536	1.23595	33.6806	0.572891
Pakistan	Male	Deaths	18.6	0.959913	0.952266	31.5886	0.0484476
Pakistan	Female	Deaths	10.6	1.77001	1.71494	39.2079	0.405998
Pakistan	Both	Incidence	13.7	5.12144	4.75408	11.761	0.753993
Pakistan	Male	Incidence	29.9	6.104	5.40811	13.5928	0.825265
Pakistan	Female	Incidence	4.4	4.07637	3.96326	9.60497	0.187454
Pakistan	Both	YLDs (Years Lived with Disability)	20.2	8.75968	8.00782	6.74602	0.854361
Pakistan	Male	YLDs (Years Lived with Disability)	30.3	12.193	11.4032	10.211	0.60883
Pakistan	Female	YLDs (Years Lived with Disability)	14.2	8.36425	6.43403	5.09196	0.377151
Palestine	Both	Deaths	9.4	0.796129	0.79453	46.2214	0.919859
Palestine	Male	Deaths	24.7	1.52876	1.50866	71.0706	0.947026
Palestine	Female	Deaths	13.1	0.893575	0.889022	63.003	0.741951
Palestine	Both	Incidence	3.6	8.01617	8.0124	16.5824	0.380944
Palestine	Male	Incidence	1.3	8.3296	8.31055	15.906	0.195421
Palestine	Female	Incidence	6	7.27725	7.27194	16.4515	0.205918
Palestine	Both	YLDs (Years Lived with Disability)	14.3	2.38236	2.19963	2.49877	0.86788
Palestine	Male	YLDs (Years Lived with Disability)	7.8	3.12369	2.85184	2.97383	0.851263
Palestine	Female	YLDs (Years Lived with Disability)	18.1	2.32987	2.0665	2.56956	0.800988
Panama	Both	Deaths	18.5	0.0698962	0.0573791	3.79173	0.0688097
Panama	Male	Deaths	20.3	0.260312	0.21318	11.8355	0.565863
Panama	Female	Deaths	48.6	0.195637	0.15738	12.8555	0.0742381
Panama	Both	Incidence	6.1	6.42002	6.39216	9.43349	0.927905
Panama	Male	Incidence	7.4	7.71905	7.61212	10.8534	0.819461
Panama	Female	Incidence	3.9	5.04777	5.03941	7.70305	0.982913
Panama	Both	YLDs (Years Lived with Disability)	14.6	9.22401	8.62168	5.58991	0.526268
Panama	Male	YLDs (Years Lived with Disability)	9.1	11.5791	10.635	6.80717	0.532597
Panama	Female	YLDs (Years Lived with Disability)	13.3	6.97508	6.58977	4.32515	0.452325
Papua New Guinea	Both	Deaths	62.2	0.079064	0.0692239	4.26494	0.675385
Papua New Guinea	Male	Deaths	19.1	0.166313	0.148412	6.40629	0.781079
Papua New Guinea	Female	Deaths	18.2	0.103169	0.0857545	10.2238	0.0174961
Papua New Guinea	Both	Incidence	5.4	2.75389	2.74578	9.0171	0.24877
Papua New Guinea	Male	Incidence	3.8	3.27754	3.2704	10.1108	0.299473
Papua New Guinea	Female	Incidence	4.2	2.26775	2.23999	7.90296	0.000465321
Papua New Guinea	Both	YLDs (Years Lived with Disability)	5.9	2.16021	1.82424	2.05961	0.107909
Papua New Guinea	Male	YLDs (Years Lived with Disability)	6.5	2.28247	2.09984	2.0991	0.184448
Papua New Guinea	Female	YLDs (Years Lived with Disability)	8.5	2.76858	2.15491	2.80945	0.000428926
Paraguay	Both	Deaths	31	0.0767991	0.0706524	4.76509	0.765378
Paraguay	Male	Deaths	28.6	0.122896	0.110098	6.05634	0.638356
Paraguay	Female	Deaths	3	0.136797	0.130687	11.5909	0.194432
Paraguay	Both	Incidence	9.2	4.44569	4.41142	8.23999	0.131113
Paraguay	Male	Incidence	15.9	6.351	6.314	10.272	0.656352
Paraguay	Female	Incidence	2.1	2.43439	2.3725	5.21724	0.748626
Paraguay	Both	YLDs (Years Lived with Disability)	16	4.27571	4.16726	3.42339	0.829118
Paraguay	Male	YLDs (Years Lived with Disability)	11.1	2.38851	2.14591	1.62239	0.247293
Paraguay	Female	YLDs (Years Lived with Disability)	17.8	6.80882	6.73218	6.07299	0.915768
Peru	Both	Deaths	17.5	0.585669	0.565882	56.0081	0.658153
Peru	Male	Deaths	11.8	0.667772	0.652053	53.3579	0.650849
Peru	Female	Deaths	11	0.52732	0.493124	62.485	0.576411
Peru	Both	Incidence	12.3	9.30687	8.69899	12.442	0.42026
Peru	Male	Incidence	15.6	8.0819	7.43574	11.1857	0.408417
Peru	Female	Incidence	12	10.5824	9.90464	13.4845	0.430834
Peru	Both	YLDs (Years Lived with Disability)	7.8	52.5057	47.7689	29.8852	0.24594
Peru	Male	YLDs (Years Lived with Disability)	8.9	49.6304	45.6916	28.3925	0.305361
Peru	Female	YLDs (Years Lived with Disability)	8.4	55.4248	49.9895	31.4557	0.180786
Philippines	Both	Deaths	28.7	0.05796	0.0574147	16.5847	0.0327479
Philippines	Male	Deaths	29.8	0.0799666	0.0792207	18.8355	0.116522
Philippines	Female	Deaths	25.3	0.0415483	0.0401798	14.9792	0.11187
Philippines	Both	Incidence	19	2.45286	2.44481	6.58671	0.733989
Philippines	Male	Incidence	5.2	2.51948	2.50533	6.88257	0.63435
Philippines	Female	Incidence	28.1	2.49254	2.45038	6.47151	0.383601
Philippines	Both	YLDs (Years Lived with Disability)	18.1	0.954104	0.761922	0.89428	0.28606
Philippines	Male	YLDs (Years Lived with Disability)	9.8	1.25414	1.08978	1.29837	0.484079
Philippines	Female	YLDs (Years Lived with Disability)	29.9	1.52996	1.36417	1.58452	0.485452
Poland	Both	Deaths	12.2	0.895803	0.879206	39.9305	0.737691
Poland	Male	Deaths	14.4	1.31582	1.28882	38.428	0.577281
Poland	Female	Deaths	26.2	0.570397	0.49527	41.482	0.107458
Poland	Both	Incidence	3.6	2.91261	2.26036	6.85415	0.483068
Poland	Male	Incidence	7.9	2.68547	2.33411	6.20984	0.432071
Poland	Female	Incidence	6	4.04287	3.80488	13.1049	0.605138
Poland	Both	YLDs (Years Lived with Disability)	5.9	3.46406	3.16369	3.48414	0.0221079
Poland	Male	YLDs (Years Lived with Disability)	6	7.23475	6.67778	6.29097	0.328263
Poland	Female	YLDs (Years Lived with Disability)	5.7	2.83515	2.40732	3.14808	0.563978
Portugal	Both	Deaths	56.1	1.11701	0.980813	40.9689	0.013547
Portugal	Male	Deaths	52.8	0.95537	0.806826	30.4492	0.561463
Portugal	Female	Deaths	65	1.30817	1.17193	54.5166	0.824601
Portugal	Both	Incidence	12.3	2.92543	2.79837	6.80938	0.420688
Portugal	Male	Incidence	12	3.61467	3.34047	7.36878	0.0265369
Portugal	Female	Incidence	12.6	2.21792	2.13771	5.73459	0.873151
Portugal	Both	YLDs (Years Lived with Disability)	19	4.80301	4.42358	7.05179	0.744787
Portugal	Male	YLDs (Years Lived with Disability)	19.9	6.32471	5.76443	8.60235	0.836804
Portugal	Female	YLDs (Years Lived with Disability)	20.2	3.87706	3.36609	5.70418	0.392022
Puerto Rico	Both	Deaths	19.9	0.509017	0.428401	22.7134	0.574729
Puerto Rico	Male	Deaths	36.4	0.91216	0.769844	32.9582	0.572009
Puerto Rico	Female	Deaths	45.8	0.383729	0.34397	24.9233	0.00172416
Puerto Rico	Both	Incidence	7.1	9.43252	8.37769	14.4139	0.0175404
Puerto Rico	Male	Incidence	17.8	10.3771	9.38346	15.4512	0.245887
Puerto Rico	Female	Incidence	7.6	8.45991	7.3675	13.2003	0.511592
Puerto Rico	Both	YLDs (Years Lived with Disability)	14.9	23.4052	22.2234	17.5724	0.649324
Puerto Rico	Male	YLDs (Years Lived with Disability)	19.4	31.3527	30.1243	23.2779	0.640691
Puerto Rico	Female	YLDs (Years Lived with Disability)	8	16.7387	15.3984	12.4698	0.643755
Republic of Korea	Both	Deaths	21.6	0.290652	0.265321	25.6506	0.278269
Republic of Korea	Male	Deaths	25.3	0.360683	0.339068	27.0575	0.299969
Republic of Korea	Female	Deaths	28	0.28359	0.242848	30.0363	0.15103
Republic of Korea	Both	Incidence	11.4	6.53968	6.15474	14.4247	0.1261
Republic of Korea	Male	Incidence	11.9	6.09673	5.46457	11.8612	0.542926
Republic of Korea	Female	Incidence	11.3	7.43709	7.2616	18.5138	0.094792
Republic of Korea	Both	YLDs (Years Lived with Disability)	30.2	17.7916	17.4132	23.687	0.907764
Republic of Korea	Male	YLDs (Years Lived with Disability)	27.8	17.8231	17.6388	22.3615	0.873637
Republic of Korea	Female	YLDs (Years Lived with Disability)	23.2	18.9187	18.212	26.7741	0.919087
Republic of Moldova	Both	Deaths	14.7	0.840404	0.73214	40.0246	0.157676
Republic of Moldova	Male	Deaths	38.3	0.782156	0.688166	24.643	0.446572
Republic of Moldova	Female	Deaths	45.2	1.10618	1.01301	133.884	0.190723
Republic of Moldova	Both	Incidence	19.7	6.27877	6.10728	20.5729	0.806549
Republic of Moldova	Male	Incidence	20.9	4.55939	3.97837	11.5743	0.125666
Republic of Moldova	Female	Incidence	12.9	8.15279	8.09859	32.4276	0.80114
Republic of Moldova	Both	YLDs (Years Lived with Disability)	31.6	15.0313	14.5604	18.7276	0.932922
Republic of Moldova	Male	YLDs (Years Lived with Disability)	34	12.2616	10.6306	11.9377	0.950642
Republic of Moldova	Female	YLDs (Years Lived with Disability)	23.3	19.4052	19.2066	29.1466	0.880069
Romania	Both	Deaths	21.2	0.264095	0.213483	11.7211	0.442651
Romania	Male	Deaths	21.4	0.304607	0.235897	9.41353	0.0546658
Romania	Female	Deaths	20.4	0.273031	0.248147	22.1043	0.828912
Romania	Both	Incidence	3.7	6.60939	6.58163	18.904	0.210706
Romania	Male	Incidence	5.4	5.20011	5.18288	13.5588	0.139922
Romania	Female	Incidence	2.8	7.97204	7.86462	24.9298	0.0949177
Romania	Both	YLDs (Years Lived with Disability)	3.6	14.4297	13.4559	12.8033	0.915124
Romania	Male	YLDs (Years Lived with Disability)	5.5	11.8367	10.5372	9.07928	0.866415
Romania	Female	YLDs (Years Lived with Disability)	1.2	17.1045	16.3472	17.2726	0.936426
Russian Federation	Both	Deaths	12.7	0.387783	0.33489	79.1694	0.0396002
Russian Federation	Male	Deaths	6.3	0.500607	0.406265	62.4189	0.10871
Russian Federation	Female	Deaths	35.1	0.331277	0.30501	133.029	0.369636
Russian Federation	Both	Incidence	26.5	5.49725	5.49313	18.6775	0.931861
Russian Federation	Male	Incidence	26.3	4.65263	4.61586	13.9348	0.937866
Russian Federation	Female	Incidence	22.5	6.29344	6.2722	24.0359	0.700406
Russian Federation	Both	YLDs (Years Lived with Disability)	30.4	10.6975	10.4783	17.664	0.795977
Russian Federation	Male	YLDs (Years Lived with Disability)	26.6	12.9716	12.6327	19.7595	0.76589
Russian Federation	Female	YLDs (Years Lived with Disability)	32.1	9.4215	9.31331	16.8229	0.848595
Rwanda	Both	Deaths	1.1	5.04382	4.94305	94.8945	0.398154
Rwanda	Male	Deaths	7.7	8.21483	8.12954	116.952	0.236473
Rwanda	Female	Deaths	12.3	2.41059	2.32548	65.3662	0.564066
Rwanda	Both	Incidence	14.3	6.32624	5.83403	9.27322	0.9232
Rwanda	Male	Incidence	24.8	6.6534	5.98171	9.09987	0.94264
Rwanda	Female	Incidence	19	5.82136	5.46759	9.05694	0.914508
Rwanda	Both	YLDs (Years Lived with Disability)	5.9	17.9001	17.5142	12.2176	0.987012
Rwanda	Male	YLDs (Years Lived with Disability)	6.9	19.9241	19.2254	13.2831	0.971924
Rwanda	Female	YLDs (Years Lived with Disability)	12	16.4218	16.1922	11.4153	0.990928
Saudi Arabia	Both	Deaths	14.2	0.574157	0.562107	34.1941	0.497593
Saudi Arabia	Male	Deaths	13.6	0.606253	0.592205	37.1371	0.512692
Saudi Arabia	Female	Deaths	16.3	0.481548	0.464964	27.2345	0.0639002
Saudi Arabia	Both	Incidence	8.7	7.30226	7.01284	10.8565	0.52908
Saudi Arabia	Male	Incidence	10.4	5.455	5.03161	7.77668	0.485944
Saudi Arabia	Female	Incidence	3.4	9.37017	9.13692	14.1675	0.508541
Saudi Arabia	Both	YLDs (Years Lived with Disability)	22.5	4.51571	3.2406	2.33454	0.00440481
Saudi Arabia	Male	YLDs (Years Lived with Disability)	16.7	6.63541	5.86177	4.14632	0.195103
Saudi Arabia	Female	YLDs (Years Lived with Disability)	23.3	4.00186	3.2449	2.34266	0.0624016
Senegal	Both	Deaths	16.3	0.801521	0.758947	23.0555	0.332255
Senegal	Male	Deaths	14.3	1.10505	0.998372	19.4051	0.394846
Senegal	Female	Deaths	14.4	0.557932	0.555821	38.5176	0.000373286
Senegal	Both	Incidence	3.9	8.0671	7.19348	11.4161	0.790084
Senegal	Male	Incidence	4.5	9.82926	9.10796	12.8881	0.649083
Senegal	Female	Incidence	3.3	6.62538	5.48875	9.88491	0.88695
Senegal	Both	YLDs (Years Lived with Disability)	2.4	14.5877	13.4255	8.94616	0.958443
Senegal	Male	YLDs (Years Lived with Disability)	2.2	12.8276	11.7633	7.24276	0.965055
Senegal	Female	YLDs (Years Lived with Disability)	3.2	16.5831	15.2193	11.0564	0.898666
Serbia	Both	Deaths	23.5	0.192493	0.176138	8.86152	0.504515
Serbia	Male	Deaths	12.5	0.183516	0.160675	6.33939	0.547991
Serbia	Female	Deaths	34.4	0.249645	0.201318	12.9577	0.711585
Serbia	Both	Incidence	9.2	5.7791	5.59221	14.3504	0.0151211
Serbia	Male	Incidence	12.1	5.19655	5.11412	12.3335	0.0558448
Serbia	Female	Incidence	8.1	6.49841	6.16685	16.8866	0.0788578
Serbia	Both	YLDs (Years Lived with Disability)	11	12.1893	11.0698	11.0747	0.921828
Serbia	Male	YLDs (Years Lived with Disability)	12.6	12.5703	11.6597	11.0724	0.94636
Serbia	Female	YLDs (Years Lived with Disability)	14.9	12.0326	10.7625	11.3685	0.872296
Sierra Leone	Both	Deaths	11.2	1.01177	1.00024	37.9911	0.116913
Sierra Leone	Male	Deaths	11.2	1.45211	1.42495	35.9231	0.0835929
Sierra Leone	Female	Deaths	4.4	0.582382	0.577377	42.6512	0.00283971
Sierra Leone	Both	Incidence	15.7	7.1955	7.04778	12.7867	0.121198
Sierra Leone	Male	Incidence	19.2	8.31814	8.23005	13.6626	0.134474
Sierra Leone	Female	Incidence	11.4	6.36869	6.14663	12.2362	0.406348
Sierra Leone	Both	YLDs (Years Lived with Disability)	12.6	5.40165	4.91706	3.62925	0.0125671
Sierra Leone	Male	YLDs (Years Lived with Disability)	15.7	5.52057	5.01914	3.60973	0.0163165
Sierra Leone	Female	YLDs (Years Lived with Disability)	14.5	5.42588	4.89582	3.70702	0.0960985
Singapore	Both	Deaths	79.7	0.118965	0.10337	29.5282	0.491646
Singapore	Male	Deaths	73.5	0.130771	0.118521	27.9367	0.372941
Singapore	Female	Deaths	76.9	0.188179	0.134697	52.1756	0.810468
Singapore	Both	Incidence	2.5	2.9205	2.1292	5.62123	0.627787
Singapore	Male	Incidence	2.4	2.96544	2.47341	6.11653	0.526316
Singapore	Female	Incidence	6	3.50094	3.06161	8.61665	0.793019
Singapore	Both	YLDs (Years Lived with Disability)	9.8	4.15823	3.95336	6.54401	0.176737
Singapore	Male	YLDs (Years Lived with Disability)	6.4	3.92956	3.29923	5.17008	0.454674
Singapore	Female	YLDs (Years Lived with Disability)	7	5.37542	5.24429	9.25339	0.503834
Slovakia	Both	Deaths	17.9	0.308228	0.275777	10.9993	0.673738
Slovakia	Male	Deaths	32.8	0.541385	0.419272	10.4405	0.788785
Slovakia	Female	Deaths	25.2	0.125811	0.117911	9.82227	0.221687
Slovakia	Both	Incidence	11.2	4.85389	4.1228	10.0624	0.67693
Slovakia	Male	Incidence	11.1	4.55456	3.93887	8.36806	0.710799
Slovakia	Female	Incidence	6.5	6.05697	5.81989	16.3731	0.581447
Slovakia	Both	YLDs (Years Lived with Disability)	18.5	4.8433	4.40143	3.49431	0.147185
Slovakia	Male	YLDs (Years Lived with Disability)	17.7	9.48992	8.42199	5.60117	0.283182
Slovakia	Female	YLDs (Years Lived with Disability)	11.5	4.37182	3.92515	3.73748	0.710157
Slovenia	Both	Deaths	73	0.309103	0.240662	15.628	0.237639
Slovenia	Male	Deaths	102.9	0.353553	0.286683	13.412	0.153093
Slovenia	Female	Deaths	72	0.487542	0.44926	59.397	0.769015
Slovenia	Both	Incidence	17.6	8.32275	8.20469	22.7583	0.337702
Slovenia	Male	Incidence	16.8	8.00779	7.75411	19.6634	0.288513
Slovenia	Female	Incidence	12.3	8.36134	8.19917	25.1733	0.0325255
Slovenia	Both	YLDs (Years Lived with Disability)	26	14.3149	14.1859	15.1922	0.951073
Slovenia	Male	YLDs (Years Lived with Disability)	24.3	18.1831	17.8235	17.4602	0.889478
Slovenia	Female	YLDs (Years Lived with Disability)	30.5	11.7468	11.5743	13.6522	0.879224
Somalia	Both	Deaths	16.2	4.24439	4.24294	66.6808	0.731877
Somalia	Male	Deaths	22.2	7.77491	7.77099	90.4043	0.348368
Somalia	Female	Deaths	22.6	1.66056	1.60765	40.3112	0.188255
Somalia	Both	Incidence	12.6	5.52299	5.37092	12.4533	0.945413
Somalia	Male	Incidence	18.5	5.56667	5.30053	11.451	0.439771
Somalia	Female	Incidence	29.3	5.33792	5.25645	13.1875	0.817822
Somalia	Both	YLDs (Years Lived with Disability)	8.6	4.38891	3.78512	4.03665	0.793038
Somalia	Male	YLDs (Years Lived with Disability)	10.7	6.49794	5.89323	5.81917	0.875331
Somalia	Female	YLDs (Years Lived with Disability)	14.4	3.61706	3.15379	3.63531	0.679693
South Africa	Both	Deaths	10.8	0.306459	0.234179	11.0172	0.310017
South Africa	Male	Deaths	12.9	0.435842	0.336569	11.2771	0.58686
South Africa	Female	Deaths	3.6	0.273317	0.215104	16.4313	0.000925815
South Africa	Both	Incidence	13.9	5.3861	4.63525	7.52783	0.199855
South Africa	Male	Incidence	10.5	6.93217	5.91704	8.6149	0.434765
South Africa	Female	Incidence	17.7	4.58106	3.86759	7.04566	0.00727011
South Africa	Both	YLDs (Years Lived with Disability)	12.7	25.7762	22.831	16.3728	0.0155566
South Africa	Male	YLDs (Years Lived with Disability)	8.9	26.6885	23.6104	16.1611	0.110209
South Africa	Female	YLDs (Years Lived with Disability)	20.6	25.6092	22.858	17.1503	0.0109081
South Sudan	Both	Deaths	21	4.39016	4.30978	90.9299	0.523625
South Sudan	Male	Deaths	22.3	6.65394	6.56595	100.696	0.45613
South Sudan	Female	Deaths	20.4	1.26196	1.03684	39.2446	0.529897
South Sudan	Both	Incidence	40.7	6.80519	6.38915	10.2522	0.257968
South Sudan	Male	Incidence	58.1	6.84007	6.39442	10.1139	0.0689005
South Sudan	Female	Incidence	15	7.08489	6.6306	10.7936	0.165144
South Sudan	Both	YLDs (Years Lived with Disability)	17.4	14.0389	12.538	8.99189	0.809378
South Sudan	Male	YLDs (Years Lived with Disability)	13.8	15.3619	14.1748	10.1357	0.895185
South Sudan	Female	YLDs (Years Lived with Disability)	34.4	12.4802	10.3527	7.48855	0.686968
Spain	Both	Deaths	43.3	0.657708	0.607379	45.079	0.786906
Spain	Male	Deaths	42.3	0.476808	0.435784	32.2948	0.370791
Spain	Female	Deaths	55	0.831494	0.767583	57.2712	0.833655
Spain	Both	Incidence	4.4	2.42376	1.93066	5.11715	0.00023326
Spain	Male	Incidence	2.8	2.6555	2.23024	5.58045	0.128062
Spain	Female	Incidence	4.8	2.18848	1.60466	4.5344	0.0596601
Spain	Both	YLDs (Years Lived with Disability)	4.3	6.05546	5.05628	8.40246	0.50619
Spain	Male	YLDs (Years Lived with Disability)	3.6	5.53308	4.72097	7.77989	0.75985
Spain	Female	YLDs (Years Lived with Disability)	4.3	6.57112	5.81766	9.73366	0.177368
Sri Lanka	Both	Deaths	4.9	1.01946	0.989598	53.6602	0.484162
Sri Lanka	Male	Deaths	1.8	1.38993	1.33423	57.0629	0.348449
Sri Lanka	Female	Deaths	7.3	0.700922	0.681482	50.1564	0.422986
Sri Lanka	Both	Incidence	6.4	1.30226	1.19225	2.35701	0.100924
Sri Lanka	Male	Incidence	8.5	2.34009	2.12544	4.09012	0.313353
Sri Lanka	Female	Incidence	5.5	0.301062	0.287377	0.58449	0.916038
Sri Lanka	Both	YLDs (Years Lived with Disability)	10.3	16.2924	15.7239	10.9196	0.75555
Sri Lanka	Male	YLDs (Years Lived with Disability)	5.8	23.0851	21.3313	13.8592	0.510723
Sri Lanka	Female	YLDs (Years Lived with Disability)	16	9.9282	9.88775	7.38611	0.942204
Sudan	Both	Deaths	14.7	0.378789	0.370068	19.851	0.87225
Sudan	Male	Deaths	17.8	0.469065	0.460701	22.8026	0.765112
Sudan	Female	Deaths	18.4	0.292629	0.27909	16.4649	0.889473
Sudan	Both	Incidence	4	9.04155	8.97348	20.4023	0.447167
Sudan	Male	Incidence	5.1	10.2505	10.2063	21.2318	8.08473e-05
Sudan	Female	Incidence	7.1	7.82491	7.7162	19.3903	0.563803
Sudan	Both	YLDs (Years Lived with Disability)	8.5	7.80734	6.74684	7.06454	0.152924
Sudan	Male	YLDs (Years Lived with Disability)	9.1	9.0978	8.26779	7.90914	0.164597
Sudan	Female	YLDs (Years Lived with Disability)	10.6	6.49164	5.39899	6.27689	0.124031
Suriname	Both	Deaths	4.7	0.371607	0.274543	9.80801	0.106052
Suriname	Male	Deaths	31.7	0.250616	0.171683	5.3671	0.0682418
Suriname	Female	Deaths	77.3	0.559554	0.432079	Inf	0.00389027
Suriname	Both	Incidence	5.3	2.78692	2.5975	4.03844	0.0713221
Suriname	Male	Incidence	7.4	3.70414	3.45786	5.1393	0.0141439
Suriname	Female	Incidence	3.6	2.74769	2.47337	4.03091	0.00112444
Suriname	Both	YLDs (Years Lived with Disability)	11.8	8.09953	7.21096	4.05592	0.885018
Suriname	Male	YLDs (Years Lived with Disability)	9.7	5.34483	4.33951	2.37533	0.178616
Suriname	Female	YLDs (Years Lived with Disability)	15.4	9.99236	9.02775	5.19468	0.961863
Sweden	Both	Deaths	10.8	0.272556	0.260239	19.5253	0.1172
Sweden	Male	Deaths	17.5	0.200435	0.175829	11.4567	0.642816
Sweden	Female	Deaths	45.6	0.416581	0.40594	34.9244	0.0944745
Sweden	Both	Incidence	7.5	5.74362	5.69737	15.0857	0.478094
Sweden	Male	Incidence	8.9	6.39445	6.33888	16.3113	0.856907
Sweden	Female	Incidence	5.7	5.11769	5.0584	13.8181	0.186131
Sweden	Both	YLDs (Years Lived with Disability)	10.4	3.40366	3.1997	5.37097	0.785289
Sweden	Male	YLDs (Years Lived with Disability)	12.5	4.86012	4.67058	7.74375	0.878818
Sweden	Female	YLDs (Years Lived with Disability)	5.9	2.21084	1.89955	3.23395	0.583966
Switzerland	Both	Deaths	31.8	0.671694	0.655971	36.7935	0.395255
Switzerland	Male	Deaths	14.4	0.451823	0.437461	23.0813	0.320872
Switzerland	Female	Deaths	28.8	0.853963	0.838722	49.8636	0.914024
Switzerland	Both	Incidence	3.8	5.94301	5.85033	11.7585	0.0453323
Switzerland	Male	Incidence	5.9	6.46738	6.37146	11.8242	0.0289657
Switzerland	Female	Incidence	10.3	5.53833	5.44583	11.9119	0.346473
Switzerland	Both	YLDs (Years Lived with Disability)	3.3	4.6239	4.2402	5.90538	0.0853076
Switzerland	Male	YLDs (Years Lived with Disability)	9	5.46276	4.91183	6.59767	0.0798099
Switzerland	Female	YLDs (Years Lived with Disability)	14	4.40001	4.06412	5.87222	0.0909115
Syrian Arab Republic	Both	Deaths	20.5	0.38843	0.33893	41.5755	0.61085
Syrian Arab Republic	Male	Deaths	28.8	0.393941	0.357292	38.4732	0.64572
Syrian Arab Republic	Female	Deaths	23.4	0.407174	0.352959	49.3589	0.588812
Syrian Arab Republic	Both	Incidence	18.4	6.86565	5.93891	13.6379	0.624947
Syrian Arab Republic	Male	Incidence	25.5	7.05629	6.00114	13.0537	0.637384
Syrian Arab Republic	Female	Incidence	19	6.74693	5.92777	14.4389	0.654848
Syrian Arab Republic	Both	YLDs (Years Lived with Disability)	39.7	5.89867	5.28734	7.40625	0.839328
Syrian Arab Republic	Male	YLDs (Years Lived with Disability)	42.2	6.08068	5.43936	7.16887	0.825317
Syrian Arab Republic	Female	YLDs (Years Lived with Disability)	38.9	5.55508	5.01167	7.46835	0.782792
Taiwan (Province of China)	Both	Deaths	34.3	0.24385	0.239462	20.3842	0.67819
Taiwan (Province of China)	Male	Deaths	32.3	0.363612	0.358014	24.1798	0.706748
Taiwan (Province of China)	Female	Deaths	30.8	0.146214	0.122631	13.8774	0.0323792
Taiwan (Province of China)	Both	Incidence	2.2	0.989349	0.913537	2.87096	0.0813254
Taiwan (Province of China)	Male	Incidence	2.5	1.3127	1.07473	3.23506	0.0164781
Taiwan (Province of China)	Female	Incidence	3.3	1.10137	0.965495	3.1472	0.149629
Taiwan (Province of China)	Both	YLDs (Years Lived with Disability)	6.3	6.78988	6.36957	7.24596	0.48629
Taiwan (Province of China)	Male	YLDs (Years Lived with Disability)	11.8	7.59259	6.7673	7.00483	0.406603
Taiwan (Province of China)	Female	YLDs (Years Lived with Disability)	3.5	6.80162	6.39903	8.05674	0.616795
Tajikistan	Both	Deaths	17.2	0.584346	0.53933	10.6895	0.378661
Tajikistan	Male	Deaths	18.7	0.542024	0.476943	7.20314	0.0520153
Tajikistan	Female	Deaths	14.5	0.833843	0.766099	22.262	0.269163
Tajikistan	Both	Incidence	14	2.13226	2.00107	4.06412	0.896097
Tajikistan	Male	Incidence	19.1	2.69256	2.62925	4.84673	0.90909
Tajikistan	Female	Incidence	3.9	1.82683	1.50283	3.40601	0.835593
Tajikistan	Both	YLDs (Years Lived with Disability)	31.9	21.7436	21.5176	14.4144	0.969492
Tajikistan	Male	YLDs (Years Lived with Disability)	30.9	23.6811	23.6162	14.9473	0.98198
Tajikistan	Female	YLDs (Years Lived with Disability)	27.3	21.301	20.313	14.536	0.919289
Thailand	Both	Deaths	14.5	0.144547	0.125547	9.57064	0.31161
Thailand	Male	Deaths	14.6	0.215052	0.174626	10.0659	0.312552
Thailand	Female	Deaths	12.3	0.119995	0.111071	12.56	0.56453
Thailand	Both	Incidence	13.6	1.21499	1.05472	2.90796	0.888169
Thailand	Male	Incidence	13.6	1.84654	1.68399	4.57762	0.761357
Thailand	Female	Incidence	10.6	1.49248	1.28349	3.56129	0.765015
Thailand	Both	YLDs (Years Lived with Disability)	8.3	5.50712	5.44074	5.86389	0.936878
Thailand	Male	YLDs (Years Lived with Disability)	7.6	10.8636	10.5615	10.6897	0.883141
Thailand	Female	YLDs (Years Lived with Disability)	15.1	2.41721	1.61449	1.84501	0.250246
Togo	Both	Deaths	21.8	0.841297	0.837766	30.2352	0.821986
Togo	Male	Deaths	29.9	1.45055	1.43359	34.0316	0.852296
Togo	Female	Deaths	18.4	0.441467	0.414237	28.9669	0.245069
Togo	Both	Incidence	9.6	4.99266	4.18571	6.44207	0.0592353
Togo	Male	Incidence	7.6	8.17303	6.6914	8.90699	0.000191468
Togo	Female	Incidence	9.2	3.28996	2.87693	5.22594	0.225579
Togo	Both	YLDs (Years Lived with Disability)	5.7	36.473	32.857	22.135	0.239601
Togo	Male	YLDs (Years Lived with Disability)	7.2	38.1315	31.8098	20.3331	0.0876179
Togo	Female	YLDs (Years Lived with Disability)	6.6	36.6951	33.8809	24.2967	0.316122
Trinidad and Tobago	Both	Deaths	31.4	0.692981	0.635511	22.3387	0.442493
Trinidad and Tobago	Male	Deaths	17.5	0.91061	0.851589	24.2038	0.523978
Trinidad and Tobago	Female	Deaths	32.5	0.733314	0.607233	32.2433	0.0945639
Trinidad and Tobago	Both	Incidence	5.6	3.94174	3.2547	4.71482	0.857159
Trinidad and Tobago	Male	Incidence	8	3.95251	3.04346	4.17158	0.945484
Trinidad and Tobago	Female	Incidence	4.8	4.28415	3.63782	5.62939	0.86686
Trinidad and Tobago	Both	YLDs (Years Lived with Disability)	8	11.4754	9.49453	5.19754	0.760947
Trinidad and Tobago	Male	YLDs (Years Lived with Disability)	14.2	12.3277	10.7884	5.56456	0.794093
Trinidad and Tobago	Female	YLDs (Years Lived with Disability)	15.2	11.3061	9.04189	5.25931	0.650258
Tunisia	Both	Deaths	13	0.352122	0.344884	31.2066	0.940835
Tunisia	Male	Deaths	10.7	0.375548	0.369199	29.1109	0.949249
Tunisia	Female	Deaths	15.1	0.275244	0.268607	28.9029	0.929408
Tunisia	Both	Incidence	14.9	2.9244	2.30307	5.67578	0.787168
Tunisia	Male	Incidence	9.5	3.15953	2.29252	5.32025	0.714659
Tunisia	Female	Incidence	16.3	2.72299	2.28371	5.99992	0.716113
Tunisia	Both	YLDs (Years Lived with Disability)	11.2	8.17659	7.08256	9.96174	8.58863e-07
Tunisia	Male	YLDs (Years Lived with Disability)	7.5	8.38676	7.30206	9.69402	0.0659738
Tunisia	Female	YLDs (Years Lived with Disability)	20.6	8.02298	6.95281	10.3786	0.102536
Turkey	Both	Deaths	18.4	0.867855	0.85675	38.9238	0.989311
Turkey	Male	Deaths	13.3	1.41076	1.40811	53.3569	0.958757
Turkey	Female	Deaths	50	0.633239	0.552048	32.6349	0.66346
Turkey	Both	Incidence	4.4	3.9194	3.38763	6.27186	0.0198824
Turkey	Male	Incidence	11	5.21798	4.54799	7.92763	0.123283
Turkey	Female	Incidence	9.2	2.94385	2.58653	5.10546	0.431235
Turkey	Both	YLDs (Years Lived with Disability)	15.4	13.971	12.8138	11.1351	0.529536
Turkey	Male	YLDs (Years Lived with Disability)	12.5	12.3555	10.6022	8.60132	0.343773
Turkey	Female	YLDs (Years Lived with Disability)	12.4	16.5039	15.1601	14.2859	0.585724
Turkmenistan	Both	Deaths	4.1	0.503431	0.385957	12.341	0.338317
Turkmenistan	Male	Deaths	5.9	0.605383	0.441197	12.1865	0.268462
Turkmenistan	Female	Deaths	6.3	0.425034	0.321733	12.4975	0.367779
Turkmenistan	Both	Incidence	19.7	6.00368	5.88013	11.8853	0.0713897
Turkmenistan	Male	Incidence	17.8	7.0872	6.88261	12.7871	0.000880063
Turkmenistan	Female	Incidence	19.5	4.91457	4.85848	10.8071	0.404238
Turkmenistan	Both	YLDs (Years Lived with Disability)	23.1	7.442	6.27682	4.17102	0.532449
Turkmenistan	Male	YLDs (Years Lived with Disability)	12.7	6.8016	5.56221	3.46559	0.564431
Turkmenistan	Female	YLDs (Years Lived with Disability)	23.5	7.93699	7.36336	5.25331	0.0404655
Uganda	Both	Deaths	7.6	3.01899	3.01187	80.4014	0.0727982
Uganda	Male	Deaths	16.8	5.87948	5.87373	114.019	0.0415756
Uganda	Female	Deaths	11.2	1.09754	1.05902	44.5629	0.525076
Uganda	Both	Incidence	20.4	13.8874	13.6462	18.7995	0.134355
Uganda	Male	Incidence	22.1	15.4691	15.2465	18.8398	0.0196713
Uganda	Female	Incidence	15.9	12.1717	11.8817	18.4095	0.141941
Uganda	Both	YLDs (Years Lived with Disability)	23.1	6.44555	5.03805	3.25658	0.0082449
Uganda	Male	YLDs (Years Lived with Disability)	23	5.36777	4.538	2.72101	0.0313545
Uganda	Female	YLDs (Years Lived with Disability)	26.8	7.54174	5.66573	3.99553	0.00164234
Ukraine	Both	Deaths	12.8	0.445292	0.408467	36.5813	0.241046
Ukraine	Male	Deaths	13.4	0.515155	0.462873	26.5498	0.0425786
Ukraine	Female	Deaths	8.6	0.466717	0.433465	75.093	0.390646
Ukraine	Both	Incidence	22.3	8.14525	8.1076	25.5209	0.770804
Ukraine	Male	Incidence	22.1	5.54371	5.43689	14.62	0.442225
Ukraine	Female	Incidence	18.5	10.3915	10.3768	38.3647	0.877601
Ukraine	Both	YLDs (Years Lived with Disability)	12	12.2325	11.8129	16.3905	0.624784
Ukraine	Male	YLDs (Years Lived with Disability)	7.3	9.02421	8.40282	10.1684	0.49984
Ukraine	Female	YLDs (Years Lived with Disability)	16.7	15.5891	15.3105	24.3278	0.720693
United Arab Emirates	Both	Deaths	70.5	0.649657	0.582841	75.9972	0.191669
United Arab Emirates	Male	Deaths	40.6	0.676204	0.618145	81.3047	0.161935
United Arab Emirates	Female	Deaths	153.9	0.325209	0.276817	39.101	0.186306
United Arab Emirates	Both	Incidence	3	8.84432	7.79516	12.9625	0.51629
United Arab Emirates	Male	Incidence	5.6	13.5477	12.6215	20.4514	0.348359
United Arab Emirates	Female	Incidence	1.9	3.79409	3.5137	6.07949	0.11656
United Arab Emirates	Both	YLDs (Years Lived with Disability)	20.5	40.695	39.593	26.6065	0.828247
United Arab Emirates	Male	YLDs (Years Lived with Disability)	25.3	47.9458	46.7896	29.2341	0.768648
United Arab Emirates	Female	YLDs (Years Lived with Disability)	10.8	38.5204	37.6401	31.2676	0.810384
United Kingdom	Both	Deaths	12.9	0.399159	0.330871	16.4638	0.714792
United Kingdom	Male	Deaths	15.3	0.33801	0.309181	14.0553	0.653661
United Kingdom	Female	Deaths	15.3	0.495186	0.443226	25.8115	0.529094
United Kingdom	Both	Incidence	4.6	4.63178	3.59992	5.64562	0.743749
United Kingdom	Male	Incidence	13.4	6.02422	4.54273	6.67858	0.864741
United Kingdom	Female	Incidence	2.6	3.61998	2.85578	4.8422	0.323067
United Kingdom	Both	YLDs (Years Lived with Disability)	1.9	7.34076	6.69551	6.66833	0.242527
United Kingdom	Male	YLDs (Years Lived with Disability)	6.5	7.64421	7.02582	6.85885	0.193912
United Kingdom	Female	YLDs (Years Lived with Disability)	2	7.59912	6.51452	6.72992	0.228025
United Republic of Tanzania	Both	Deaths	8	3.1817	3.15811	57.7833	0.315765
United Republic of Tanzania	Male	Deaths	9.5	5.67769	5.63808	78.9499	0.238569
United Republic of Tanzania	Female	Deaths	17.1	1.26388	1.25553	32.4961	0.302577
United Republic of Tanzania	Both	Incidence	8.5	9.11275	8.80119	13.2798	0.201485
United Republic of Tanzania	Male	Incidence	5.1	9.66545	9.25848	13.1721	0.133178
United Republic of Tanzania	Female	Incidence	9.5	8.54763	8.30935	13.2996	0.27152
United Republic of Tanzania	Both	YLDs (Years Lived with Disability)	4.8	9.76428	8.43219	5.30103	0.259772
United Republic of Tanzania	Male	YLDs (Years Lived with Disability)	4.9	12.1283	9.93282	5.99146	0.28418
United Republic of Tanzania	Female	YLDs (Years Lived with Disability)	4	7.91022	7.09033	4.65623	0.200649
United States of America	Both	Deaths	13.3	0.272179	0.209454	25.6934	0.152914
United States of America	Male	Deaths	16.6	0.254415	0.185395	21.052	0.327932
United States of America	Female	Deaths	17	0.296544	0.246452	33.3129	0.00119979
United States of America	Both	Incidence	7.6	5.28656	5.04892	12.2807	0.925727
United States of America	Male	Incidence	4.3	4.91299	4.69019	11.1903	0.855156
United States of America	Female	Incidence	8.9	5.95418	5.62275	13.962	0.90861
United States of America	Both	YLDs (Years Lived with Disability)	5.1	15.061	13.8622	15.9164	0.918709
United States of America	Male	YLDs (Years Lived with Disability)	3.6	16.0534	15.186	17.0312	0.884788
United States of America	Female	YLDs (Years Lived with Disability)	7.1	14.6621	13.0565	15.3828	0.9378
Uruguay	Both	Deaths	23.7	0.492671	0.457391	23.829	0.535979
Uruguay	Male	Deaths	25.8	0.53788	0.432324	17.8517	0.0252234
Uruguay	Female	Deaths	47.5	0.684204	0.60117	34.9989	0.0145534
Uruguay	Both	Incidence	22.2	1.40334	1.20323	2.3272	0.799065
Uruguay	Male	Incidence	19.9	2.50973	2.14878	3.76269	0.862291
Uruguay	Female	Incidence	17.1	0.931036	0.799215	1.74977	0.69761
Uruguay	Both	YLDs (Years Lived with Disability)	23.1	8.44967	7.73926	7.508	0.713361
Uruguay	Male	YLDs (Years Lived with Disability)	22.4	9.4176	8.66515	7.86137	0.685233
Uruguay	Female	YLDs (Years Lived with Disability)	25.4	7.74793	7.03188	7.27948	0.730681
Uzbekistan	Both	Deaths	7.3	0.687076	0.649783	20.2017	0.235634
Uzbekistan	Male	Deaths	8.1	0.897186	0.850161	22.6722	0.266283
Uzbekistan	Female	Deaths	8.5	0.515731	0.486515	18.2786	0.125773
Uzbekistan	Both	Incidence	33.3	6.61178	5.07371	9.56307	0.99114
Uzbekistan	Male	Incidence	41.7	8.30437	6.4045	10.9423	0.983214
Uzbekistan	Female	Incidence	12.4	4.92993	3.78572	7.95025	0.990259
Uzbekistan	Both	YLDs (Years Lived with Disability)	37	26.0519	23.9693	14.9767	0.793475
Uzbekistan	Male	YLDs (Years Lived with Disability)	35.1	29.5069	27.1357	15.8377	0.795619
Uzbekistan	Female	YLDs (Years Lived with Disability)	29.9	22.7745	20.9256	14.0945	0.776167
Venezuela (Bolivarian Republic of)	Both	Deaths	9.5	0.358556	0.328494	18.4365	0.558906
Venezuela (Bolivarian Republic of)	Male	Deaths	8.7	0.411489	0.377454	16.3237	0.764777
Venezuela (Bolivarian Republic of)	Female	Deaths	10.5	0.35332	0.322497	25.9909	0.256213
Venezuela (Bolivarian Republic of)	Both	Incidence	1.4	2.62134	2.17957	3.18048	0.0294329
Venezuela (Bolivarian Republic of)	Male	Incidence	3.1	2.22846	1.85262	2.61895	0.109121
Venezuela (Bolivarian Republic of)	Female	Incidence	2.3	3.27395	2.80453	4.22502	0.541662
Venezuela (Bolivarian Republic of)	Both	YLDs (Years Lived with Disability)	5.3	21.1856	18.4579	11.039	0.492379
Venezuela (Bolivarian Republic of)	Male	YLDs (Years Lived with Disability)	6.8	23.6252	22.2772	13.2818	0.637867
Venezuela (Bolivarian Republic of)	Female	YLDs (Years Lived with Disability)	0.9	20.1229	15.7207	9.51946	0.00235541
Yemen	Both	Deaths	11	0.368516	0.349413	23.0964	0.768918
Yemen	Male	Deaths	9.6	0.523262	0.517641	29.9781	0.766959
Yemen	Female	Deaths	12.7	0.247167	0.235293	17.8406	0.942675
Yemen	Both	Incidence	19.2	8.90581	8.53357	20.9093	0.561017
Yemen	Male	Incidence	24.5	9.88848	9.52711	21.5999	0.545641
Yemen	Female	Incidence	19.1	7.91715	7.5168	20.0821	0.586956
Yemen	Both	YLDs (Years Lived with Disability)	31.7	7.75328	7.06327	8.33524	0.0145303
Yemen	Male	YLDs (Years Lived with Disability)	30.5	8.26489	7.5656	8.18554	0.0299637
Yemen	Female	YLDs (Years Lived with Disability)	23.7	7.22255	6.53924	8.52415	0.000221714
Zambia	Both	Deaths	8.5	2.42608	1.96802	34.3613	0.461387
Zambia	Male	Deaths	9.3	3.38529	2.94255	39.1778	0.116284
Zambia	Female	Deaths	27.1	1.37756	1.15842	26.9827	0.916776
Zambia	Both	Incidence	18.5	14.2167	12.1171	13.8883	0.748339
Zambia	Male	Incidence	28.3	15.7384	12.9929	13.8329	0.832964
Zambia	Female	Incidence	12.3	13.0489	11.5394	14.2937	0.568248
Zambia	Both	YLDs (Years Lived with Disability)	14.1	29.5412	27.2226	12.338	0.609784
Zambia	Male	YLDs (Years Lived with Disability)	15.5	37.3841	34.2355	14.4133	0.712715
Zambia	Female	YLDs (Years Lived with Disability)	15.3	22.3043	20.6364	10.1024	0.284976
Zimbabwe	Both	Deaths	5.2	0.859856	0.790177	24.4049	0.16702
Zimbabwe	Male	Deaths	5.3	1.65219	1.60915	35.2659	0.210414
Zimbabwe	Female	Deaths	4.4	0.399475	0.347898	17.3334	0.231255
Zimbabwe	Both	Incidence	6.6	4.88115	3.65453	6.48703	0.89559
Zimbabwe	Male	Incidence	3.7	7.41363	6.24084	9.48173	0.877551
Zimbabwe	Female	Incidence	10	3.37547	2.91096	6.32756	0.883003
Zimbabwe	Both	YLDs (Years Lived with Disability)	9.6	15.355	13.4422	9.72639	0.92489
Zimbabwe	Male	YLDs (Years Lived with Disability)	8.1	28.524	24.9653	16.1955	0.829425
Zimbabwe	Female	YLDs (Years Lived with Disability)	5.1	4.95282	4.36176	3.53241	0.555271
